# Supplementary material for: Proteomic insights into extracellular matrix dynamics in the intestine of Labeo rohita during Aeromonas hydrophila infection
Source: mSystems. 2024 Sep 18;9(10):e00247-24. doi: 10.1128/msystems.00247-24 (PMC11495024; doi:10.1128/msystems.00247-24)
Supplement: Table S1 — Details of discovery data (DDA) used for LFQ analysis. [file msystems.00247-24-s0001.xlsx]

## Sheet: Description of Worksheets
	S.No.	Name of the Worksheet	Description
	1	proteinGroups_Gut_LFQ	This sheet contains the LFQ data obtained from Maxquant Analysis for all samples (Proteingroup file). It includes 2632 protein identifications. 46 IDs matched with contaminants/reverse sequences were removed from downstream analysis.
	2	ALLandMissing Value imputed	This sheet contains the LFQ data after missing value Imputation (in metaboanalyst). Removed the DECOY, features with negative scores. All proteins quantified (in group and common) across the Control and AH samples are given with their protein intensities used for fownstream analysis.
	3	Input_Metabo_DEPs analysis	This sheet contains the combined input list taken for differntial protein analysis using Metaboanalyst Software.
	4	MetaboAnalyt Output	Thi sheet contains the list of DEPs obtained after applying FC and t test threshold (FC-1.5, P-value 0.05) using the Metaboanalyst tool.
	5	Final file_DEPs_Gene	This sheet contains the list of DEPs along with retrieved gene names.
	6	Input_DEP_VolcanoseR	This sheet contains the input for Volcano plot for DEPs in VolcanoseR. File prepared taking values from Fold change and T test file downloaded from Metaboanalyst. Related to Figure 2A.
	7	Input_DEPplot_DDA	This sheet contains the discovery data (DDA) abundance values for all the DEPs used to represent the differential expression between control and AH condition. Related to Figure 2D-I, Figure 4B-D.

## Sheet: proteinGroups_Gut_LFQ
Protein IDs	Majority protein IDs	Peptide counts (all)	Peptide counts (razor+unique)	Peptide counts (unique)	Fasta headers	Number of proteins	Peptides	Razor + unique peptides	Unique peptides	Peptides 04072021_Fusion_MK_GUT_Control_4	Peptides 19062021_Fusion_MK_Gut_AH_1	Peptides 19062021_Fusion_MK_Gut_AH_2	Peptides 19062021_Fusion_MK_Gut_AH_3	Peptides 19062021_Fusion_MK_Gut_Control_1	Peptides 19062021_Fusion_MK_Gut_Control_2	Peptides 22062021_Fusion_MK_Gut_AH_4	Peptides 30062021_Fusion_MK_Gut_Control_3	Razor + unique peptides 04072021_Fusion_MK_GUT_Control_4	Razor + unique peptides 19062021_Fusion_MK_Gut_AH_1	Razor + unique peptides 19062021_Fusion_MK_Gut_AH_2	Razor + unique peptides 19062021_Fusion_MK_Gut_AH_3	Razor + unique peptides 19062021_Fusion_MK_Gut_Control_1	Razor + unique peptides 19062021_Fusion_MK_Gut_Control_2	Razor + unique peptides 22062021_Fusion_MK_Gut_AH_4	Razor + unique peptides 30062021_Fusion_MK_Gut_Control_3	Unique peptides 04072021_Fusion_MK_GUT_Control_4	Unique peptides 19062021_Fusion_MK_Gut_AH_1	Unique peptides 19062021_Fusion_MK_Gut_AH_2	Unique peptides 19062021_Fusion_MK_Gut_AH_3	Unique peptides 19062021_Fusion_MK_Gut_Control_1	Unique peptides 19062021_Fusion_MK_Gut_Control_2	Unique peptides 22062021_Fusion_MK_Gut_AH_4	Unique peptides 30062021_Fusion_MK_Gut_Control_3	Sequence coverage [%]	Unique + razor sequence coverage [%]	Unique sequence coverage [%]	Mol. weight [kDa]	Sequence length	Sequence lengths	Q-value	Score	Identification type 04072021_Fusion_MK_GUT_Control_4	Identification type 19062021_Fusion_MK_Gut_AH_1	Identification type 19062021_Fusion_MK_Gut_AH_2	Identification type 19062021_Fusion_MK_Gut_AH_3	Identification type 19062021_Fusion_MK_Gut_Control_1	Identification type 19062021_Fusion_MK_Gut_Control_2	Identification type 22062021_Fusion_MK_Gut_AH_4	Identification type 30062021_Fusion_MK_Gut_Control_3
CON__P00761	CON__P00761	3	3	3		1	3	3	3	3	3	3	2	3	3	3	3	3	3	3	2	3	3	3	3	3	3	3	2	3	3	3	3	14.3	14.3	14.3	24.409	231	231	0	9.9729	By MS/MS	By MS/MS	By MS/MS	By MS/MS	By MS/MS	By MS/MS	By MS/MS	By MS/MS
CON__P02533;CON__P08779;CON__A2A4G1;CON__Q9Z2K1;CON__Q3ZAW8	CON__P02533;CON__P08779;CON__A2A4G1	11;7;6;4;4	6;2;1;0;0	2;0;0;0;0	;;	5	11	6	2	9	4	8	5	9	8	7	5	6	2	3	2	4	3	3	3	2	0	0	1	1	1	1	1	22.9	15.7	6.6	51.621	472	472;473;456;469;474	0	10.271	By MS/MS	By MS/MS	By MS/MS	By matching	By MS/MS	By MS/MS	By MS/MS	By MS/MS
CON__P48668;CON__P04259;CON__P02538;CON__Q8VED5;CON__Q14CN4-1;CON__Q6IME9	CON__P48668;CON__P04259;CON__P02538	14;14;14;6;3;3	3;3;3;0;0;0	1;1;1;0;0;0	;;	6	14	3	1	9	11	12	9	11	9	10	9	2	1	2	1	1	1	1	2	1	0	0	0	0	0	0	1	17.9	5.1	2.1	60.024	564	564;564;564;531;511;520	0	2.6981	By MS/MS	By matching	By MS/MS	By MS/MS	By MS/MS	By MS/MS	By MS/MS	By matching
CON__P02666	CON__P02666	1	1	1		1	1	1	1	1	0	1	1	1	1	1	1	1	0	1	1	1	1	1	1	1	0	1	1	1	1	1	1	9.1	9.1	9.1	23.583	209	209	0	4.1751	By MS/MS		By MS/MS	By MS/MS	By MS/MS	By MS/MS	By MS/MS	By matching
CON__P02676	CON__P02676	1	1	1		1	1	1	1	1	1	1	1	1	1	1	1	1	1	1	1	1	1	1	1	1	1	1	1	1	1	1	1	2	2	2	56.44	495	495	0.00087184	1.9914	By MS/MS	By MS/MS	By MS/MS	By MS/MS	By MS/MS	By MS/MS	By matching	By MS/MS
CON__P02768-1	CON__P02768-1	23	23	21		1	23	23	21	2	8	6	3	13	23	5	2	2	8	6	3	13	23	5	2	2	8	5	3	12	21	4	2	43	43	39.1	69.366	609	609	0	278.29	By MS/MS	By MS/MS	By MS/MS	By MS/MS	By MS/MS	By MS/MS	By MS/MS	By MS/MS
CON__P02769	CON__P02769	4	2	2		1	4	2	2	2	1	2	1	2	3	2	1	2	1	1	1	1	1	1	1	2	1	1	1	1	1	1	1	9.6	5.6	5.6	69.293	607	607	0	21.795	By MS/MS	By matching	By matching	By MS/MS	By MS/MS	By matching	By MS/MS	By MS/MS
CON__P04264	CON__P04264	29	26	20		1	29	26	20	24	18	22	17	26	23	21	19	21	15	19	15	23	22	19	17	15	11	13	11	17	16	13	11	53.3	51.7	42.1	66.017	644	644	0	291.02	By MS/MS	By MS/MS	By MS/MS	By MS/MS	By MS/MS	By MS/MS	By MS/MS	By MS/MS
CON__P13645;CON__P02535-1;CON__Q148H6;CON__Q7Z3Y7;CON__Q7Z3Z0;CON__Q7Z3Y8;CON__Q7Z3Y9	CON__P13645	27;8;3;3;2;2;1	25;7;2;2;2;2;1	22;4;1;1;1;1;0		7	27	25	22	20	14	17	20	21	22	22	16	19	13	15	18	19	20	20	14	18	10	12	17	17	18	17	13	54.1	51.8	48.2	59.51	593	593;570;464;486;450;459;468	0	248.15	By MS/MS	By MS/MS	By MS/MS	By MS/MS	By MS/MS	By MS/MS	By MS/MS	By MS/MS
CON__P13647	CON__P13647	14	3	2		1	14	3	2	9	9	13	9	12	8	9	8	2	1	2	1	2	1	1	1	1	1	1	1	1	0	0	0	16.9	5.3	3.6	62.378	590	590	0	2.5333	By MS/MS	By matching	By MS/MS	By MS/MS	By MS/MS	By MS/MS	By MS/MS	By MS/MS
CON__P35527	CON__P35527	20	19	19		1	20	19	19	17	11	14	12	17	13	15	14	17	11	13	11	16	12	14	13	17	11	13	11	16	12	14	13	52.3	51.2	51.2	62.129	623	623	0	283.15	By MS/MS	By MS/MS	By MS/MS	By MS/MS	By MS/MS	By MS/MS	By MS/MS	By MS/MS
CON__P35908;CON__Q6NXH9;CON__Q7Z794;CON__Q9R0H5;CON__Q7RTS7;CON__Q32MB2;CON__P19013;tr|A0A498MPD2|A0A498MPD2_LABRO;CON__Q3SY84;tr|A0A498N924|A0A498N924_LABRO	CON__P35908	26;3;3;2;2;2;2;1;1;1	1;0;0;0;0;0;0;0;0;0	1;0;0;0;0;0;0;0;0;0		10	26	1	1	20	10	14	12	16	18	14	15	1	0	0	0	0	0	0	0	1	0	0	0	0	0	0	0	54.6	5.6	5.6	65.865	645	645;539;578;524;529;540;594;248;523;583	1	-2	By MS/MS	By matching	By matching	By matching	By matching	By matching	By matching	By matching
CON__P35908v2	CON__P35908v2	26	21	1		1	26	21	1	19	10	14	12	16	19	15	15	15	6	9	8	11	15	10	11	0	0	0	0	0	1	1	0	54.1	48.7	4.7	65.432	639	639	0	49.19	By MS/MS	By MS/MS	By MS/MS	By MS/MS	By MS/MS	By MS/MS	By MS/MS	By MS/MS
CON__Q2KJC7	CON__Q2KJC7	1	1	1		1	1	1	1	1	0	0	0	0	0	0	1	1	0	0	0	0	0	0	1	1	0	0	0	0	0	0	1	1.2	1.2	1.2	86.858	779	779	0.0024886	1.6874	By MS/MS							By MS/MS
CON__Q2M2I5	CON__Q2M2I5	3	1	1		1	3	1	1	2	2	2	2	2	3	3	2	1	0	0	0	1	1	1	1	1	0	0	0	1	1	1	1	5.1	1.7	1.7	55.087	525	525	0.0032747	1.5782	By MS/MS	By matching	By matching	By matching	By MS/MS	By matching	By matching	By MS/MS
CON__Q3SX28	CON__Q3SX28	15	3	3		1	15	3	3	9	7	13	12	11	11	12	9	1	1	3	3	3	3	2	1	1	1	3	3	3	3	2	1	29.2	8.5	8.5	33.012	284	284	0	4.1449	By MS/MS	By MS/MS	By MS/MS	By MS/MS	By MS/MS	By matching	By matching	By matching
REV__tr|A0A498N3Y8|A0A498N3Y8_LABRO;REV__tr|A0A498L2K9|A0A498L2K9_LABRO	REV__tr|A0A498N3Y8|A0A498N3Y8_LABRO;REV__tr|A0A498L2K9|A0A498L2K9_LABRO	2;2	2;2	2;2	tr|A0A498N3Y8|A0A498N3Y8_LABRO Laminin subunit beta-2-like isoform X1 OS=Labeo rohita OX=84645 GN=ROHU_022981 PE=4 SV=1;tr|A0A498L2K9|A0A498L2K9_LABRO Laminin subunit beta-2-like isoform X1 OS=Labeo rohita OX=84645 GN=ROHU_034846 PE=4 SV=1	2	2	2	2	1	2	2	2	2	2	2	1	1	2	2	2	2	2	2	1	1	2	2	2	2	2	2	1	0	0	0	378.41	3407	3407;3515	0.0081999	1.2974	By MS/MS	By matching	By MS/MS	By MS/MS	By MS/MS	By MS/MS	By MS/MS	By MS/MS
REV__tr|A0A498LCY8|A0A498LCY8_LABRO	REV__tr|A0A498LCY8|A0A498LCY8_LABRO	1	1	1	tr|A0A498LCY8|A0A498LCY8_LABRO NF-kappa-B inhibitor alpha-like protein OS=Labeo rohita OX=84645 GN=ROHU_005316 PE=4 SV=1	1	1	1	1	1	0	0	0	0	1	1	1	1	0	0	0	0	1	1	1	1	0	0	0	0	1	1	1	0	0	0	34.074	315	315	0.0071118	1.3569	By matching					By MS/MS	By matching	By MS/MS
REV__tr|A0A498LDK1|A0A498LDK1_LABRO	REV__tr|A0A498LDK1|A0A498LDK1_LABRO	1	1	1	tr|A0A498LDK1|A0A498LDK1_LABRO Partner and localizer of BRCA2 OS=Labeo rohita OX=84645 GN=ROHU_035527 PE=4 SV=1	1	1	1	1	1	1	1	1	1	1	1	0	1	1	1	1	1	1	1	0	1	1	1	1	1	1	1	0	0	0	0	114.5	1025	1025	0.0067729	1.4154	By MS/MS	By matching	By matching	By matching	By matching	By matching	By matching
REV__tr|A0A498MRQ9|A0A498MRQ9_LABRO;REV__tr|A0A498LF32|A0A498LF32_LABRO	REV__tr|A0A498MRQ9|A0A498MRQ9_LABRO;REV__tr|A0A498LF32|A0A498LF32_LABRO	1;1	1;1	1;1	tr|A0A498MRQ9|A0A498MRQ9_LABRO EF-hand calcium-binding domain-containing 6 OS=Labeo rohita OX=84645 GN=ROHU_007202 PE=4 SV=1;tr|A0A498LF32|A0A498LF32_LABRO EF-hand calcium-binding domain-containing 6 OS=Labeo rohita OX=84645 GN=ROHU_012179 PE=4 SV=1	2	1	1	1	1	1	0	1	1	0	1	0	1	1	0	1	1	0	1	0	1	1	0	1	1	0	1	0	0	0	0	142.4	1239	1239;1265	0.0052696	1.5097	By MS/MS	By matching		By matching	By MS/MS		By MS/MS
REV__tr|A0A498LLB7|A0A498LLB7_LABRO	REV__tr|A0A498LLB7|A0A498LLB7_LABRO	2	2	2	tr|A0A498LLB7|A0A498LLB7_LABRO Golgin subfamily B member 1-like protein OS=Labeo rohita OX=84645 GN=ROHU_011340 PE=4 SV=1	1	2	2	2	1	0	2	1	1	1	1	0	1	0	2	1	1	1	1	0	1	0	2	1	1	1	1	0	0	0	0	207.39	1779	1779	0.00046447	2.4364	By MS/MS		By MS/MS	By matching	By matching	By matching	By matching
REV__tr|A0A498LM25|A0A498LM25_LABRO	REV__tr|A0A498LM25|A0A498LM25_LABRO	1	1	1	tr|A0A498LM25|A0A498LM25_LABRO Kinesin KIF13B isoform X4 OS=Labeo rohita OX=84645 GN=ROHU_011401 PE=3 SV=1	1	1	1	1	1	0	0	1	1	1	1	1	1	0	0	1	1	1	1	1	1	0	0	1	1	1	1	1	0	0	0	192.81	1724	1724	0.00088889	2.1124	By MS/MS			By MS/MS	By MS/MS	By MS/MS	By matching	By MS/MS
REV__tr|A0A498P1Q8|A0A498P1Q8_LABRO;REV__tr|A0A498MCG4|A0A498MCG4_LABRO;REV__tr|A0A498LRD1|A0A498LRD1_LABRO	REV__tr|A0A498P1Q8|A0A498P1Q8_LABRO;REV__tr|A0A498MCG4|A0A498MCG4_LABRO;REV__tr|A0A498LRD1|A0A498LRD1_LABRO	1;1;1	1;1;1	1;1;1	tr|A0A498P1Q8|A0A498P1Q8_LABRO E3 ubiquitin-protein ligase RNF213-alpha-like protein OS=Labeo rohita OX=84645 GN=ROHU_001384 PE=4 SV=1;tr|A0A498MCG4|A0A498MCG4_LABRO E3 ubiquitin-protein ligase RNF213-alpha-like protein OS=Labeo rohita OX=84645 GN=ROHU_026	3	1	1	1	1	0	1	1	0	0	1	1	1	0	1	1	0	0	1	1	1	0	1	1	0	0	1	1	0	0	0	310.53	2717	2717;4552;4938	1	-2	By MS/MS		By MS/MS	By matching			By matching	By MS/MS
REV__tr|A0A498LSB2|A0A498LSB2_LABRO	REV__tr|A0A498LSB2|A0A498LSB2_LABRO	1	1	1	tr|A0A498LSB2|A0A498LSB2_LABRO Uncharacterized protein OS=Labeo rohita OX=84645 GN=ROHU_011579 PE=4 SV=1	1	1	1	1	1	0	0	0	1	0	0	1	1	0	0	0	1	0	0	1	1	0	0	0	1	0	0	1	0	0	0	49.44	441	441	1	-2	By MS/MS				By matching			By matching
REV__tr|A0A498NS94|A0A498NS94_LABRO;REV__tr|A0A498LUI8|A0A498LUI8_LABRO	REV__tr|A0A498NS94|A0A498NS94_LABRO;REV__tr|A0A498LUI8|A0A498LUI8_LABRO	1;1	1;1	1;1	tr|A0A498NS94|A0A498NS94_LABRO Mitogen-activated kinase-binding 1-like isoform X1 OS=Labeo rohita OX=84645 GN=ROHU_035949 PE=4 SV=1;tr|A0A498LUI8|A0A498LUI8_LABRO Mitogen-activated kinase-binding 1-like isoform X1 OS=Labeo rohita OX=84645 GN=ROHU_010375 PE	2	1	1	1	0	1	1	1	0	0	1	0	0	1	1	1	0	0	1	0	0	1	1	1	0	0	1	0	0	0	0	169.75	1564	1564;2961	0.0096302	1.2147		By matching	By MS/MS	By matching			By matching
REV__tr|A0A498MBV4|A0A498MBV4_LABRO	REV__tr|A0A498MBV4|A0A498MBV4_LABRO	1	1	1	tr|A0A498MBV4|A0A498MBV4_LABRO Ankyrin repeat domain-containing 6 OS=Labeo rohita OX=84645 GN=ROHU_026097 PE=4 SV=1	1	1	1	1	1	1	1	1	1	1	1	1	1	1	1	1	1	1	1	1	1	1	1	1	1	1	1	1	0	0	0	70.113	632	632	0.0021386	1.856	By MS/MS	By MS/MS	By MS/MS	By MS/MS	By MS/MS	By MS/MS	By matching	By MS/MS
REV__tr|A0A498MF00|A0A498MF00_LABRO	REV__tr|A0A498MF00|A0A498MF00_LABRO	1	1	1	tr|A0A498MF00|A0A498MF00_LABRO Activating signal cointegrator 1 complex subunit 3 OS=Labeo rohita OX=84645 GN=ROHU_026239 PE=3 SV=1	1	1	1	1	1	0	0	0	0	0	0	1	1	0	0	0	0	0	0	1	1	0	0	0	0	0	0	1	0	0	0	244.03	2134	2134	0.0040733	1.5389	By MS/MS							By matching
REV__tr|A0A498NZS4|A0A498NZS4_LABRO;REV__tr|A0A498NXL9|A0A498NXL9_LABRO;REV__tr|A0A498MKY9|A0A498MKY9_LABRO	REV__tr|A0A498NZS4|A0A498NZS4_LABRO;REV__tr|A0A498NXL9|A0A498NXL9_LABRO;REV__tr|A0A498MKY9|A0A498MKY9_LABRO	1;1;1	1;1;1	1;1;1	tr|A0A498NZS4|A0A498NZS4_LABRO Coiled-coil domain-containing 33 OS=Labeo rohita OX=84645 GN=ROHU_002077 PE=4 SV=1;tr|A0A498NXL9|A0A498NXL9_LABRO Coiled-coil domain-containing 33 OS=Labeo rohita OX=84645 GN=ROHU_014036 PE=4 SV=1;tr|A0A498MKY9|A0A498MKY9_LAB	3	1	1	1	1	1	1	1	1	1	1	1	1	1	1	1	1	1	1	1	1	1	1	1	1	1	1	1	0	0	0	18.612	158	158;380;380	0.0093023	1.2465	By MS/MS	By matching	By matching	By MS/MS	By MS/MS	By MS/MS	By MS/MS	By matching
REV__tr|A0A498MRN1|A0A498MRN1_LABRO	REV__tr|A0A498MRN1|A0A498MRN1_LABRO	1	1	1	tr|A0A498MRN1|A0A498MRN1_LABRO Amidophosphoribosyltransferase-like protein OS=Labeo rohita OX=84645 GN=ROHU_020655 PE=4 SV=1	1	1	1	1	1	0	1	1	1	1	1	1	1	0	1	1	1	1	1	1	1	0	1	1	1	1	1	1	0	0	0	22.857	209	209	0.0064051	1.4456	By MS/MS		By matching	By matching	By matching	By matching	By matching	By matching
REV__tr|A0A498MSH1|A0A498MSH1_LABRO	REV__tr|A0A498MSH1|A0A498MSH1_LABRO	1	1	1	tr|A0A498MSH1|A0A498MSH1_LABRO Trafficking protein particle complex subunit 13 OS=Labeo rohita OX=84645 GN=ROHU_023995 PE=3 SV=1	1	1	1	1	1	1	1	1	1	1	1	1	1	1	1	1	1	1	1	1	1	1	1	1	1	1	1	1	0	0	0	49.167	440	440	0.0024938	1.6981	By MS/MS	By MS/MS	By MS/MS	By MS/MS	By matching	By matching	By matching	By matching
REV__tr|A0A498MSP8|A0A498MSP8_LABRO	REV__tr|A0A498MSP8|A0A498MSP8_LABRO	1	1	1	tr|A0A498MSP8|A0A498MSP8_LABRO Cytospin-B isoform X1 OS=Labeo rohita OX=84645 GN=ROHU_023321 PE=4 SV=1	1	1	1	1	0	1	1	1	1	1	1	0	0	1	1	1	1	1	1	0	0	1	1	1	1	1	1	0	0	0	0	107.16	962	962	0.0017153	1.8721		By matching	By MS/MS	By matching	By MS/MS	By matching	By MS/MS
REV__tr|A0A498MSS1|A0A498MSS1_LABRO	REV__tr|A0A498MSS1|A0A498MSS1_LABRO	1	1	1	tr|A0A498MSS1|A0A498MSS1_LABRO Pollen-specific leucine-rich repeat extensin 1 OS=Labeo rohita OX=84645 GN=ROHU_023351 PE=4 SV=1	1	1	1	1	0	0	0	0	0	1	0	1	0	0	0	0	0	1	0	1	0	0	0	0	0	1	0	1	0	0	0	55.445	500	500	0.0060265	1.4576						By MS/MS		By MS/MS
REV__tr|A0A498MTT1|A0A498MTT1_LABRO	REV__tr|A0A498MTT1|A0A498MTT1_LABRO	1	1	1	tr|A0A498MTT1|A0A498MTT1_LABRO Type I cytoskeletal 18-like protein OS=Labeo rohita OX=84645 GN=ROHU_023038 PE=3 SV=1	1	1	1	1	1	1	1	1	1	1	1	1	1	1	1	1	1	1	1	1	1	1	1	1	1	1	1	1	0	0	0	60.284	531	531	0.0012942	1.9239	By MS/MS	By matching	By MS/MS	By MS/MS	By MS/MS	By MS/MS	By MS/MS	By MS/MS
REV__tr|A0A498N034|A0A498N034_LABRO	REV__tr|A0A498N034|A0A498N034_LABRO	1	1	1	tr|A0A498N034|A0A498N034_LABRO Collagen alpha-1(XVI) chain isoform X1 OS=Labeo rohita OX=84645 GN=ROHU_020855 PE=4 SV=1	1	1	1	1	0	1	0	0	0	0	0	0	0	1	0	0	0	0	0	0	0	1	0	0	0	0	0	0	0	0	0	147.22	1504	1504	0.0048662	1.5202		By MS/MS
REV__tr|A0A498N2R4|A0A498N2R4_LABRO	REV__tr|A0A498N2R4|A0A498N2R4_LABRO	1	1	1	tr|A0A498N2R4|A0A498N2R4_LABRO Olfactory receptor 2M3-like protein OS=Labeo rohita OX=84645 GN=ROHU_020514 PE=4 SV=1	1	1	1	1	1	0	1	1	1	1	1	0	1	0	1	1	1	1	1	0	1	0	1	1	1	1	1	0	0	0	0	23.579	214	214	1	-2	By MS/MS		By matching	By matching	By MS/MS	By matching	By MS/MS
REV__tr|A0A498NWK4|A0A498NWK4_LABRO;REV__tr|A0A498N6V1|A0A498N6V1_LABRO	REV__tr|A0A498NWK4|A0A498NWK4_LABRO;REV__tr|A0A498N6V1|A0A498N6V1_LABRO	1;1	1;1	1;1	tr|A0A498NWK4|A0A498NWK4_LABRO Sperm-associated antigen 5-like protein OS=Labeo rohita OX=84645 GN=ROHU_014097 PE=4 SV=1;tr|A0A498N6V1|A0A498N6V1_LABRO Sperm-associated antigen 5-like protein OS=Labeo rohita OX=84645 GN=ROHU_017895 PE=4 SV=1	2	1	1	1	1	1	1	1	1	1	1	1	1	1	1	1	1	1	1	1	1	1	1	1	1	1	1	1	0	0	0	160.76	1430	1430;1482	0.0028842	1.6302	By MS/MS	By matching	By matching	By MS/MS	By MS/MS	By MS/MS	By matching	By MS/MS
REV__tr|A0A498NA62|A0A498NA62_LABRO	REV__tr|A0A498NA62|A0A498NA62_LABRO	1	1	1	tr|A0A498NA62|A0A498NA62_LABRO Fumarylacetoacetase OS=Labeo rohita OX=84645 GN=ROHU_021387 PE=3 SV=1	1	1	1	1	1	1	1	1	1	0	1	1	1	1	1	1	1	0	1	1	1	1	1	1	1	0	1	1	0	0	0	49.952	446	446	0.0056406	1.466	By matching	By matching	By MS/MS	By matching	By MS/MS		By matching	By matching
REV__tr|A0A498NF37|A0A498NF37_LABRO	REV__tr|A0A498NF37|A0A498NF37_LABRO	2	2	2	tr|A0A498NF37|A0A498NF37_LABRO 60S ribosomal protein L10a OS=Labeo rohita OX=84645 GN=ROHU_018533 PE=3 SV=1	1	2	2	2	1	2	2	2	2	2	2	1	1	2	2	2	2	2	2	1	1	2	2	2	2	2	2	1	0	0	0	175.32	1562	1562	0.0075069	1.352	By MS/MS	By matching	By matching	By MS/MS	By MS/MS	By MS/MS	By matching	By matching
REV__tr|A0A498NFY5|A0A498NFY5_LABRO	REV__tr|A0A498NFY5|A0A498NFY5_LABRO	1	1	1	tr|A0A498NFY5|A0A498NFY5_LABRO Uncharacterized protein OS=Labeo rohita OX=84645 GN=ROHU_004904 PE=4 SV=1	1	1	1	1	1	1	1	1	1	1	1	1	1	1	1	1	1	1	1	1	1	1	1	1	1	1	1	1	0	0	0	25.884	226	226	0.0032895	1.6115	By MS/MS	By matching	By matching	By MS/MS	By matching	By MS/MS	By MS/MS	By MS/MS
REV__tr|A0A498NKV8|A0A498NKV8_LABRO	REV__tr|A0A498NKV8|A0A498NKV8_LABRO	1	1	1	tr|A0A498NKV8|A0A498NKV8_LABRO C2H2-type domain-containing protein OS=Labeo rohita OX=84645 GN=ROHU_016219 PE=4 SV=1	1	1	1	1	0	0	0	0	0	0	1	0	0	0	0	0	0	0	1	0	0	0	0	0	0	0	1	0	0	0	0	80.284	715	715	0.0089355	1.2604							By MS/MS
REV__tr|A0A498NKX3|A0A498NKX3_LABRO	REV__tr|A0A498NKX3|A0A498NKX3_LABRO	1	1	1	tr|A0A498NKX3|A0A498NKX3_LABRO Kinesin KIF13B OS=Labeo rohita OX=84645 GN=ROHU_016328 PE=3 SV=1	1	1	1	1	0	0	0	1	1	1	0	1	0	0	0	1	1	1	0	1	0	0	0	1	1	1	0	1	0	0	0	222.82	2008	2008	0.0099388	1.1822				By MS/MS	By MS/MS	By MS/MS		By MS/MS
REV__tr|A0A498NPU3|A0A498NPU3_LABRO	REV__tr|A0A498NPU3|A0A498NPU3_LABRO	1	1	1	tr|A0A498NPU3|A0A498NPU3_LABRO Arrestin domain-containing 3-like protein OS=Labeo rohita OX=84645 GN=ROHU_002520 PE=3 SV=1	1	1	1	1	1	1	1	1	1	1	1	1	1	1	1	1	1	1	1	1	1	1	1	1	1	1	1	1	0	0	0	41.587	373	373	1	-2	By MS/MS	By matching	By matching	By matching	By matching	By matching	By matching	By matching
REV__tr|A0A498NRX4|A0A498NRX4_LABRO	REV__tr|A0A498NRX4|A0A498NRX4_LABRO	1	1	1	tr|A0A498NRX4|A0A498NRX4_LABRO Phosphate carrier protein, mitochondrial OS=Labeo rohita OX=84645 GN=ROHU_014610 PE=3 SV=1	1	1	1	1	0	0	0	1	0	1	1	0	0	0	0	1	0	1	1	0	0	0	0	1	0	1	1	0	0	0	0	44.086	399	399	0.0078802	1.3399				By matching		By MS/MS	By matching
REV__tr|A0A498NXE5|A0A498NXE5_LABRO	REV__tr|A0A498NXE5|A0A498NXE5_LABRO	1	1	1	tr|A0A498NXE5|A0A498NXE5_LABRO tRNA-specific adenosine deaminase 1 OS=Labeo rohita OX=84645 GN=ROHU_002534 PE=4 SV=1	1	1	1	1	0	1	0	1	1	1	1	1	0	1	0	1	1	1	1	1	0	1	0	1	1	1	1	1	0	0	0	48.678	438	438	0.003681	1.5703		By MS/MS		By MS/MS	By MS/MS	By MS/MS	By MS/MS	By MS/MS
REV__tr|A0A498P2Z0|A0A498P2Z0_LABRO	REV__tr|A0A498P2Z0|A0A498P2Z0_LABRO	1	1	1	tr|A0A498P2Z0|A0A498P2Z0_LABRO Ankyrin-3-like isoform X2 OS=Labeo rohita OX=84645 GN=ROHU_001253 PE=4 SV=1	1	1	1	1	0	0	1	1	0	1	0	0	0	0	1	1	0	1	0	0	0	0	1	1	0	1	0	0	0	0	0	469.26	4275	4275	0.008587	1.2914			By MS/MS	By matching		By matching
REV__tr|A0A498P341|A0A498P341_LABRO	REV__tr|A0A498P341|A0A498P341_LABRO	1	1	1	tr|A0A498P341|A0A498P341_LABRO Uncharacterized protein OS=Labeo rohita OX=84645 GN=ROHU_013910 PE=4 SV=1	1	1	1	1	0	0	0	0	1	0	0	0	0	0	0	0	1	0	0	0	0	0	0	0	1	0	0	0	0	0	0	66.598	579	579	0.0044752	1.5321					By MS/MS
sp|Q98SJ7|TCTP_LABRO;tr|A0A498L311|A0A498L311_LABRO	sp|Q98SJ7|TCTP_LABRO;tr|A0A498L311|A0A498L311_LABRO	8;8	8;8	8;8	sp|Q98SJ7|TCTP_LABRO Translationally-controlled tumor protein homolog OS=Labeo rohita OX=84645 GN=tpt1 PE=2 SV=1;tr|A0A498L311|A0A498L311_LABRO Translationally-controlled tumor-like protein OS=Labeo rohita OX=84645 GN=ROHU_013653 PE=3 SV=1	2	8	8	8	4	5	7	7	7	6	7	3	4	5	7	7	7	6	7	3	4	5	7	7	7	6	7	3	40.9	40.9	40.9	19.123	171	171;275	0	15.082	By MS/MS	By MS/MS	By MS/MS	By MS/MS	By MS/MS	By MS/MS	By MS/MS	By MS/MS
tr|S4X115|S4X115_LABRO;tr|I3PCX0|I3PCX0_LABRO;tr|I3PCZ0|I3PCZ0_LABRO;tr|I3PAK7|I3PAK7_LABRO;tr|H9C4W9|H9C4W9_LABRO;tr|A0A023WBY5|A0A023WBY5_LABRO;tr|A0A023WBX6|A0A023WBX6_LABRO;tr|A0A023WBK1|A0A023WBK1_LABRO;tr|A0A023WB57|A0A023WB57_LABRO;tr|A0A023WAQ7|A0A023WAQ7_LABRO;tr|A0A023WAP9|A0A023WAP9_LABRO;tr|A0A023WAJ4|A0A023WAJ4_LABRO	tr|S4X115|S4X115_LABRO;tr|I3PCX0|I3PCX0_LABRO;tr|I3PCZ0|I3PCZ0_LABRO;tr|I3PAK7|I3PAK7_LABRO;tr|H9C4W9|H9C4W9_LABRO;tr|A0A023WBY5|A0A023WBY5_LABRO;tr|A0A023WBX6|A0A023WBX6_LABRO;tr|A0A023WBK1|A0A023WBK1_LABRO;tr|A0A023WB57|A0A023WB57_LABRO;tr|A0A023WAQ7|A0A023WAQ7_LABRO;tr|A0A023WAP9|A0A023WAP9_LABRO;tr|A0A023WAJ4|A0A023WAJ4_LABRO	1;1;1;1;1;1;1;1;1;1;1;1	1;1;1;1;1;1;1;1;1;1;1;1	1;1;1;1;1;1;1;1;1;1;1;1	tr|S4X115|S4X115_LABRO ATP synthase subunit a (Fragment) OS=Labeo rohita OX=84645 PE=3 SV=1;tr|I3PCX0|I3PCX0_LABRO ATP synthase subunit a (Fragment) OS=Labeo rohita OX=84645 PE=3 SV=1;tr|I3PCZ0|I3PCZ0_LABRO ATP synthase subunit a (Fragment) OS=Labeo rohita	12	1	1	1	1	0	0	1	0	1	1	1	1	0	0	1	0	1	1	1	1	0	0	1	0	1	1	1	5.4	5.4	5.4	22.221	203	203;203;207;227;227;227;227;227;227;227;227;227	0.00086693	1.9512	By MS/MS			By MS/MS		By MS/MS	By MS/MS	By MS/MS
tr|H9C4W8|H9C4W8_LABRO;tr|A0A023WBZ8|A0A023WBZ8_LABRO;tr|A0A023WB54|A0A023WB54_LABRO	tr|H9C4W8|H9C4W8_LABRO;tr|A0A023WBZ8|A0A023WBZ8_LABRO;tr|A0A023WB54|A0A023WB54_LABRO	1;1;1	1;1;1	1;1;1	tr|H9C4W8|H9C4W8_LABRO ATP synthase protein 8 OS=Labeo rohita OX=84645 GN=ATP8 PE=3 SV=1;tr|A0A023WBZ8|A0A023WBZ8_LABRO ATP synthase protein 8 OS=Labeo rohita OX=84645 GN=ATP8 PE=3 SV=1;tr|A0A023WB54|A0A023WB54_LABRO ATP synthase protein 8 OS=Labeo rohita	3	1	1	1	1	0	1	1	1	1	1	1	1	0	1	1	1	1	1	1	1	0	1	1	1	1	1	1	31.5	31.5	31.5	6.3253	54	54;54;54	0	2.8029	By MS/MS		By MS/MS	By matching	By MS/MS	By matching	By MS/MS	By MS/MS
tr|A0A076L2D0|A0A076L2D0_LABRO	tr|A0A076L2D0|A0A076L2D0_LABRO	2	1	1	tr|A0A076L2D0|A0A076L2D0_LABRO Chymotrypsin (Fragment) OS=Labeo rohita OX=84645 PE=2 SV=1	1	2	1	1	2	2	1	1	2	1	1	1	1	1	0	0	1	0	0	0	1	1	0	0	1	0	0	0	40	28.2	28.2	8.88	85	85	0	4.9813	By MS/MS	By matching	By matching	By matching	By MS/MS	By matching	By matching	By matching
tr|I3PDG0|I3PDG0_LABRO;tr|F8V350|F8V350_LABRO;tr|D3JEJ5|D3JEJ5_LABRO;tr|D2IXA7|D2IXA7_LABRO;tr|D2IXA6|D2IXA6_LABRO;tr|M9P1T1|M9P1T1_LABRO;tr|M9P1W2|M9P1W2_LABRO;tr|N0BMD8|N0BMD8_LABRO;tr|N0BMN3|N0BMN3_LABRO;tr|N0BSD3|N0BSD3_LABRO;tr|N0BT25|N0BT25_LABRO;tr|D2IXA2|D2IXA2_LABRO;tr|D2IXA1|D2IXA1_LABRO;tr|D3JEJ8|D3JEJ8_LABRO;tr|A0A0A1ETD6|A0A0A1ETD6_LABRO;tr|Q6UK61|Q6UK61_LABRO;tr|A4K870|A4K870_LABRO;…	tr|I3PDG0|I3PDG0_LABRO;tr|F8V350|F8V350_LABRO;tr|D3JEJ5|D3JEJ5_LABRO;tr|D2IXA7|D2IXA7_LABRO;tr|D2IXA6|D2IXA6_LABRO;tr|M9P1T1|M9P1T1_LABRO;tr|M9P1W2|M9P1W2_LABRO;tr|N0BMD8|N0BMD8_LABRO;tr|N0BMN3|N0BMN3_LABRO;tr|N0BSD3|N0BSD3_LABRO;tr|N0BT25|N0BT25_LABRO;tr|D2IXA2|D2IXA2_LABRO;tr|D2IXA1|D2IXA1_LABRO;tr|D3JEJ8|D3JEJ8_LABRO;tr|A0A0A1ETD6|A0A0A1ETD6_LABRO;tr|Q6UK61|Q6UK61_LABRO;tr|A4K870|A4K870_LABRO;…	1;1;1;1;1;1;1;1;1;1;1;1;1;1;1;1;1;1;1;1;1;1;1;1;1;1;1;1;1;1;1;1;1;1;1;1;1;1;1;1;1;1;1;1;1	1;1;1;1;1;1;1;1;1;1;1;1;1;1;1;1;1;1;1;1;1;1;1;1;1;1;1;1;1;1;1;1;1;1;1;1;1;1;1;1;1;1;1;1;1	1;1;1;1;1;1;1;1;1;1;1;1;1;1;1;1;1;1;1;1;1;1;1;1;1;1;1;1;1;1;1;1;1;1;1;1;1;1;1;1;1;1;1;1;1	tr|I3PDG0|I3PDG0_LABRO Complex III subunit 3 (Fragment) OS=Labeo rohita OX=84645 GN=cytb PE=4 SV=1;tr|F8V350|F8V350_LABRO Complex III subunit 3 (Fragment) OS=Labeo rohita OX=84645 PE=4 SV=1;tr|D3JEJ5|D3JEJ5_LABRO Complex III subunit 3 (Fragment) OS=Labeo r	45	1	1	1	1	1	1	1	1	1	1	1	1	1	1	1	1	1	1	1	1	1	1	1	1	1	1	1	9.5	9.5	9.5	10.895	95	95;102;102;102;102;102;102;102;102;102;102;102;102;102;106;126;191;372;380;380;380;102;102;95;102;95;102;102;102;102;102;102;102;102;102;102;102;102;102;102;102;102;102;102;380	0.0028818	1.6251	By MS/MS	By MS/MS	By MS/MS	By MS/MS	By MS/MS	By MS/MS	By MS/MS	By MS/MS
tr|A0A0A7DLZ1|A0A0A7DLZ1_LABRO	tr|A0A0A7DLZ1|A0A0A7DLZ1_LABRO	6	2	2	tr|A0A0A7DLZ1|A0A0A7DLZ1_LABRO Heat shock protein 90 (Fragment) OS=Labeo rohita OX=84645 GN=HSP90 PE=2 SV=1	1	6	2	2	6	5	6	6	6	6	6	6	2	2	2	2	2	2	2	2	2	2	2	2	2	2	2	2	65.2	21.3	21.3	9.6049	89	89	0	4.5202	By MS/MS	By MS/MS	By MS/MS	By MS/MS	By MS/MS	By MS/MS	By MS/MS	By MS/MS
tr|A0A0D3MJA5|A0A0D3MJA5_LABRO;tr|A0A498LPL8|A0A498LPL8_LABRO	tr|A0A0D3MJA5|A0A0D3MJA5_LABRO;tr|A0A498LPL8|A0A498LPL8_LABRO	8;6	8;6	8;6	tr|A0A0D3MJA5|A0A0D3MJA5_LABRO Complement component C9 OS=Labeo rohita OX=84645 PE=2 SV=1;tr|A0A498LPL8|A0A498LPL8_LABRO Complement component C9 OS=Labeo rohita OX=84645 GN=ROHU_030708 PE=3 SV=1	2	8	8	8	5	1	3	2	6	3	2	2	5	1	3	2	6	3	2	2	5	1	3	2	6	3	2	2	17.6	17.6	17.6	71.938	666	666;502	0	51.35	By MS/MS	By matching	By MS/MS	By MS/MS	By MS/MS	By MS/MS	By matching	By MS/MS
tr|A0A498NSF4|A0A498NSF4_LABRO;tr|A0A0U1WT50|A0A0U1WT50_LABRO	tr|A0A498NSF4|A0A498NSF4_LABRO;tr|A0A0U1WT50|A0A0U1WT50_LABRO	2;2	2;2	2;2	tr|A0A498NSF4|A0A498NSF4_LABRO Apolipoprotein M OS=Labeo rohita OX=84645 GN=ROHU_014702 PE=3 SV=1;tr|A0A0U1WT50|A0A0U1WT50_LABRO Apolipoprotein M (Fragment) OS=Labeo rohita OX=84645 GN=ApoM PE=2 SV=1	2	2	2	2	1	0	0	0	1	0	1	0	1	0	0	0	1	0	1	0	1	0	0	0	1	0	1	0	27.3	27.3	27.3	9.6809	88	88;145	0	5.7422	By MS/MS				By MS/MS		By matching
tr|A0A0U2GRZ6|A0A0U2GRZ6_LABRO	tr|A0A0U2GRZ6|A0A0U2GRZ6_LABRO	3	3	3	tr|A0A0U2GRZ6|A0A0U2GRZ6_LABRO Warm-temperature acclimation related 65 kDa protein (Fragment) OS=Labeo rohita OX=84645 GN=Wap 65 PE=2 SV=1	1	3	3	3	2	2	2	2	3	2	2	2	2	2	2	2	3	2	2	2	2	2	2	2	3	2	2	2	13.8	13.8	13.8	22.73	195	195	0	42.621	By MS/MS	By matching	By matching	By MS/MS	By MS/MS	By MS/MS	By MS/MS	By MS/MS
tr|A0A498LRW2|A0A498LRW2_LABRO;tr|A0A0X7YGR4|A0A0X7YGR4_LABRO;tr|A0A0U2GRU9|A0A0U2GRU9_LABRO	tr|A0A498LRW2|A0A498LRW2_LABRO;tr|A0A0X7YGR4|A0A0X7YGR4_LABRO	13;13;3	13;13;3	13;13;3	tr|A0A498LRW2|A0A498LRW2_LABRO Apolipo A-I OS=Labeo rohita OX=84645 GN=ROHU_010781 PE=3 SV=1;tr|A0A0X7YGR4|A0A0X7YGR4_LABRO Apolipoprotein A1 OS=Labeo rohita OX=84645 GN=ApoA1 PE=2 SV=1	3	13	13	13	11	4	5	6	8	8	8	11	11	4	5	6	8	8	8	11	11	4	5	6	8	8	8	11	35.5	35.5	35.5	31.887	276	276;256;131	0	38.919	By MS/MS	By MS/MS	By MS/MS	By MS/MS	By MS/MS	By MS/MS	By MS/MS	By MS/MS
tr|A0A172E1Q5|A0A172E1Q5_LABRO	tr|A0A172E1Q5|A0A172E1Q5_LABRO	9	9	9	tr|A0A172E1Q5|A0A172E1Q5_LABRO NAD(P)H dehydrogenase [quinone] 1-like protein OS=Labeo rohita OX=84645 GN=NADPHQ1 PE=2 SV=1	1	9	9	9	7	1	3	1	3	3	4	6	7	1	3	1	3	3	4	6	7	1	3	1	3	3	4	6	42.1	42.1	42.1	30.845	273	273	0	27.552	By MS/MS	By matching	By MS/MS	By MS/MS	By MS/MS	By MS/MS	By MS/MS	By MS/MS
tr|A0A172E1R7|A0A172E1R7_LABRO	tr|A0A172E1R7|A0A172E1R7_LABRO	4	4	2	tr|A0A172E1R7|A0A172E1R7_LABRO Lysozyme g OS=Labeo rohita OX=84645 GN=LysoG PE=2 SV=1	1	4	4	2	1	1	2	2	3	3	3	2	1	1	2	2	3	3	3	2	0	0	0	1	1	1	1	1	31.4	31.4	17.3	20.196	185	185	0	5.3037	By MS/MS	By matching	By matching	By matching	By MS/MS	By MS/MS	By MS/MS	By MS/MS
tr|A0A222YRN0|A0A222YRN0_LABRO;tr|A0A498NS09|A0A498NS09_LABRO	tr|A0A222YRN0|A0A222YRN0_LABRO;tr|A0A498NS09|A0A498NS09_LABRO	10;10	10;10	9;9	tr|A0A222YRN0|A0A222YRN0_LABRO Glutathione peroxidase (Fragment) OS=Labeo rohita OX=84645 GN=GPX PE=2 SV=1;tr|A0A498NS09|A0A498NS09_LABRO Glutathione peroxidase OS=Labeo rohita OX=84645 GN=ROHU_015050 PE=3 SV=1	2	10	10	9	4	6	9	8	8	8	8	5	4	6	9	8	8	8	8	5	3	5	8	7	7	7	7	5	76.6	76.6	68	14.798	128	128;142	0	25.694	By MS/MS	By MS/MS	By MS/MS	By MS/MS	By MS/MS	By MS/MS	By MS/MS	By MS/MS
tr|A0A498NKS2|A0A498NKS2_LABRO;tr|A0A2S1FLQ0|A0A2S1FLQ0_LABRO	tr|A0A498NKS2|A0A498NKS2_LABRO;tr|A0A2S1FLQ0|A0A2S1FLQ0_LABRO	2;2	2;2	2;2	tr|A0A498NKS2|A0A498NKS2_LABRO Heme oxygenase OS=Labeo rohita OX=84645 GN=ROHU_016171 PE=3 SV=1;tr|A0A2S1FLQ0|A0A2S1FLQ0_LABRO Heme oxygenase OS=Labeo rohita OX=84645 GN=HMOX1 PE=3 SV=1	2	2	2	2	0	0	2	0	0	0	0	0	0	0	2	0	0	0	0	0	0	0	2	0	0	0	0	0	17.6	17.6	17.6	26.096	227	227;253	0	3.992			By MS/MS
tr|A0A498NT67|A0A498NT67_LABRO;tr|A0A498L1I1|A0A498L1I1_LABRO	tr|A0A498NT67|A0A498NT67_LABRO;tr|A0A498L1I1|A0A498L1I1_LABRO	1;1	1;1	1;1	tr|A0A498NT67|A0A498NT67_LABRO Cytoskeleton-associated 4 OS=Labeo rohita OX=84645 GN=ROHU_014809 PE=4 SV=1;tr|A0A498L1I1|A0A498L1I1_LABRO Cytoskeleton-associated 4 OS=Labeo rohita OX=84645 GN=ROHU_013806 PE=4 SV=1	2	1	1	1	1	0	0	0	0	1	0	0	1	0	0	0	0	1	0	0	1	0	0	0	0	1	0	0	3.7	3.7	3.7	48.523	437	437;437	0.00045683	2.3403	By MS/MS					By MS/MS
tr|A0A498L1L1|A0A498L1L1_LABRO;tr|A0A498M1H7|A0A498M1H7_LABRO;tr|A0A498LSY4|A0A498LSY4_LABRO	tr|A0A498L1L1|A0A498L1L1_LABRO	3;1;1	3;1;1	3;1;1	tr|A0A498L1L1|A0A498L1L1_LABRO VIP36 OS=Labeo rohita OX=84645 GN=ROHU_023652 PE=4 SV=1	3	3	3	3	2	0	0	1	2	0	0	1	2	0	0	1	2	0	0	1	2	0	0	1	2	0	0	1	14.8	14.8	14.8	31.269	270	270;196;274	0	3.0492	By MS/MS			By matching	By MS/MS			By matching
tr|A0A498L1S9|A0A498L1S9_LABRO;tr|A0A498NB22|A0A498NB22_LABRO	tr|A0A498L1S9|A0A498L1S9_LABRO;tr|A0A498NB22|A0A498NB22_LABRO	3;3	3;3	3;3	tr|A0A498L1S9|A0A498L1S9_LABRO Band 3 isoform X1 OS=Labeo rohita OX=84645 GN=ROHU_035881 PE=4 SV=1;tr|A0A498NB22|A0A498NB22_LABRO Band 3 isoform X1 OS=Labeo rohita OX=84645 GN=ROHU_005752 PE=4 SV=1	2	3	3	3	1	0	2	2	2	1	2	2	1	0	2	2	2	1	2	2	1	0	2	2	2	1	2	2	2.4	2.4	2.4	173.77	1514	1514;1536	0	3.9964	By MS/MS		By MS/MS	By MS/MS	By matching	By MS/MS	By MS/MS	By MS/MS
tr|A0A498LS37|A0A498LS37_LABRO;tr|A0A498L1T3|A0A498L1T3_LABRO	tr|A0A498LS37|A0A498LS37_LABRO;tr|A0A498L1T3|A0A498L1T3_LABRO	11;11	11;11	8;8	tr|A0A498LS37|A0A498LS37_LABRO Laminin subunit alpha-5 OS=Labeo rohita OX=84645 GN=ROHU_030175 PE=4 SV=1;tr|A0A498L1T3|A0A498L1T3_LABRO Laminin subunit alpha-5 OS=Labeo rohita OX=84645 GN=ROHU_035031 PE=4 SV=1	2	11	11	8	9	3	7	6	6	5	7	6	9	3	7	6	6	5	7	6	6	1	5	3	4	2	4	3	2.8	2.8	2.1	529.67	4809	4809;4809	0	21.516	By MS/MS	By MS/MS	By MS/MS	By MS/MS	By MS/MS	By MS/MS	By MS/MS	By MS/MS
tr|A0A498M262|A0A498M262_LABRO;tr|A0A498MDS0|A0A498MDS0_LABRO;tr|A0A498L1U4|A0A498L1U4_LABRO	tr|A0A498M262|A0A498M262_LABRO;tr|A0A498MDS0|A0A498MDS0_LABRO;tr|A0A498L1U4|A0A498L1U4_LABRO	2;2;2	2;2;2	2;2;2	tr|A0A498M262|A0A498M262_LABRO Proteasome endopeptidase complex OS=Labeo rohita OX=84645 GN=ROHU_000155 PE=4 SV=1;tr|A0A498MDS0|A0A498MDS0_LABRO Proteasome endopeptidase complex OS=Labeo rohita OX=84645 GN=ROHU_008831 PE=4 SV=1;tr|A0A498L1U4|A0A498L1U4_LAB	3	2	2	2	0	0	0	0	0	2	1	2	0	0	0	0	0	2	1	2	0	0	0	0	0	2	1	2	7.5	7.5	7.5	38.979	362	362;906;906	0	4.0299						By MS/MS	By matching	By MS/MS
tr|A0A498LSX7|A0A498LSX7_LABRO;tr|A0A498L1V5|A0A498L1V5_LABRO	tr|A0A498LSX7|A0A498LSX7_LABRO;tr|A0A498L1V5|A0A498L1V5_LABRO	2;2	2;2	2;2	tr|A0A498LSX7|A0A498LSX7_LABRO Proteasomal ubiquitin receptor ADRM1 isoform X2 OS=Labeo rohita OX=84645 GN=ROHU_030176 PE=3 SV=1;tr|A0A498L1V5|A0A498L1V5_LABRO Proteasomal ubiquitin receptor ADRM1 isoform X2 OS=Labeo rohita OX=84645 GN=ROHU_035032 PE=3 SV=	2	2	2	2	1	0	1	2	2	2	1	0	1	0	1	2	2	2	1	0	1	0	1	2	2	2	1	0	10.3	10.3	10.3	34.978	329	329;329	0	3.8526	By MS/MS		By matching	By MS/MS	By matching	By MS/MS	By matching
tr|A0A498L1W8|A0A498L1W8_LABRO	tr|A0A498L1W8|A0A498L1W8_LABRO	7	7	5	tr|A0A498L1W8|A0A498L1W8_LABRO Proteasome subunit alpha type OS=Labeo rohita OX=84645 GN=ROHU_027340 PE=3 SV=1	1	7	7	5	6	0	3	3	5	5	5	5	6	0	3	3	5	5	5	5	5	0	1	1	3	3	3	4	30.9	30.9	23.2	27.735	246	246	0	8.9301	By MS/MS		By MS/MS	By MS/MS	By MS/MS	By MS/MS	By MS/MS	By MS/MS
tr|A0A498LWA3|A0A498LWA3_LABRO;tr|A0A498L1Y1|A0A498L1Y1_LABRO	tr|A0A498LWA3|A0A498LWA3_LABRO;tr|A0A498L1Y1|A0A498L1Y1_LABRO	1;1	1;1	1;1	tr|A0A498LWA3|A0A498LWA3_LABRO V-type proton ATPase proteolipid subunit OS=Labeo rohita OX=84645 GN=ROHU_029261 PE=3 SV=1;tr|A0A498L1Y1|A0A498L1Y1_LABRO V-type proton ATPase proteolipid subunit OS=Labeo rohita OX=84645 GN=ROHU_013830 PE=3 SV=1	2	1	1	1	1	0	1	0	1	0	1	0	1	0	1	0	1	0	1	0	1	0	1	0	1	0	1	0	11.8	11.8	11.8	15.394	152	152;153	0	2.8136	By MS/MS		By MS/MS		By MS/MS		By matching
tr|A0A498L202|A0A498L202_LABRO	tr|A0A498L202|A0A498L202_LABRO	8	2	2	tr|A0A498L202|A0A498L202_LABRO Guanine nucleotide-binding G(K) subunit alpha OS=Labeo rohita OX=84645 GN=ROHU_013850 PE=4 SV=1	1	8	2	2	5	5	7	7	7	6	7	6	1	1	2	1	1	0	1	1	1	1	2	1	1	0	1	1	26.3	6.5	6.5	40.776	354	354	0	3.5	By MS/MS	By matching	By MS/MS	By MS/MS	By matching	By matching	By MS/MS	By matching
tr|A0A498L2D3|A0A498L2D3_LABRO	tr|A0A498L2D3|A0A498L2D3_LABRO	1	1	1	tr|A0A498L2D3|A0A498L2D3_LABRO Branched-chain-amino-acid aminotransferase OS=Labeo rohita OX=84645 GN=ROHU_015752 PE=3 SV=1	1	1	1	1	1	1	1	0	1	0	1	0	1	1	1	0	1	0	1	0	1	1	1	0	1	0	1	0	4.3	4.3	4.3	43.656	391	391	0.00045269	2.257	By MS/MS	By matching	By MS/MS		By MS/MS		By MS/MS
tr|A0A498L2F0|A0A498L2F0_LABRO	tr|A0A498L2F0|A0A498L2F0_LABRO	2	2	2	tr|A0A498L2F0|A0A498L2F0_LABRO Monocarboxylate transporter 2-like protein OS=Labeo rohita OX=84645 GN=ROHU_030174 PE=4 SV=1	1	2	2	2	2	0	0	0	0	0	0	0	2	0	0	0	0	0	0	0	2	0	0	0	0	0	0	0	8	8	8	48.49	440	440	0	25.022	By MS/MS
tr|A0A498L2G3|A0A498L2G3_LABRO;tr|A0A498M6Q4|A0A498M6Q4_LABRO	tr|A0A498L2G3|A0A498L2G3_LABRO;tr|A0A498M6Q4|A0A498M6Q4_LABRO	6;5	1;1	1;1	tr|A0A498L2G3|A0A498L2G3_LABRO Proteasome subunit beta type-8 OS=Labeo rohita OX=84645 GN=ROHU_035022 PE=4 SV=1;tr|A0A498M6Q4|A0A498M6Q4_LABRO Proteasome endopeptidase complex OS=Labeo rohita OX=84645 GN=ROHU_008830 PE=4 SV=1	2	6	1	1	5	0	3	3	4	5	5	5	1	0	1	1	1	1	1	1	1	0	1	1	1	1	1	1	22.1	3.1	3.1	48.778	447	447;516	0.0017116	1.864	By MS/MS		By matching	By MS/MS	By MS/MS	By MS/MS	By MS/MS	By MS/MS
tr|A0A498LA73|A0A498LA73_LABRO;tr|A0A498MCM4|A0A498MCM4_LABRO;tr|A0A498L2I3|A0A498L2I3_LABRO	tr|A0A498LA73|A0A498LA73_LABRO;tr|A0A498MCM4|A0A498MCM4_LABRO;tr|A0A498L2I3|A0A498L2I3_LABRO	4;4;4	1;1;1	1;1;1	tr|A0A498LA73|A0A498LA73_LABRO Histone H3 OS=Labeo rohita OX=84645 GN=ROHU_005314 PE=3 SV=1;tr|A0A498MCM4|A0A498MCM4_LABRO Histone OS=Labeo rohita OX=84645 GN=ROHU_027343 PE=3 SV=1;tr|A0A498L2I3|A0A498L2I3_LABRO Histone OS=Labeo rohita OX=84645 GN=ROHU_034	3	4	1	1	4	3	3	4	4	4	3	3	1	0	0	1	1	1	0	1	1	0	0	1	1	1	0	1	40.4	23.5	23.5	15.328	136	136;174;217	0	53.199	By MS/MS	By matching	By matching	By MS/MS	By MS/MS	By MS/MS	By matching	By MS/MS
tr|A0A498L2K9|A0A498L2K9_LABRO;tr|A0A498N3Y8|A0A498N3Y8_LABRO	tr|A0A498L2K9|A0A498L2K9_LABRO;tr|A0A498N3Y8|A0A498N3Y8_LABRO	24;23	24;23	23;22	tr|A0A498L2K9|A0A498L2K9_LABRO Laminin subunit beta-2-like isoform X1 OS=Labeo rohita OX=84645 GN=ROHU_034846 PE=4 SV=1;tr|A0A498N3Y8|A0A498N3Y8_LABRO Laminin subunit beta-2-like isoform X1 OS=Labeo rohita OX=84645 GN=ROHU_022981 PE=4 SV=1	2	24	24	23	14	15	17	7	17	6	19	9	14	15	17	7	17	6	19	9	14	15	16	7	16	5	18	9	9	9	8.6	390.85	3515	3515;3407	0	64.988	By MS/MS	By MS/MS	By MS/MS	By MS/MS	By MS/MS	By MS/MS	By MS/MS	By MS/MS
tr|A0A498L2N3|A0A498L2N3_LABRO	tr|A0A498L2N3|A0A498L2N3_LABRO	4	4	4	tr|A0A498L2N3|A0A498L2N3_LABRO Hyaluronan and proteoglycan link 1-like protein OS=Labeo rohita OX=84645 GN=ROHU_034982 PE=4 SV=1	1	4	4	4	3	0	0	4	2	3	2	2	3	0	0	4	2	3	2	2	3	0	0	4	2	3	2	2	19	19	19	40.275	353	353	0	3.4397	By MS/MS			By MS/MS	By MS/MS	By MS/MS	By matching	By MS/MS
tr|A0A498L2R8|A0A498L2R8_LABRO	tr|A0A498L2R8|A0A498L2R8_LABRO	1	1	1	tr|A0A498L2R8|A0A498L2R8_LABRO 3-beta-hydroxysteroid-Delta(8), Delta(7)-isomerase OS=Labeo rohita OX=84645 GN=ROHU_034877 PE=3 SV=1	1	1	1	1	0	0	0	0	0	1	1	1	0	0	0	0	0	1	1	1	0	0	0	0	0	1	1	1	7.3	7.3	7.3	18.872	164	164	0	2.5358						By MS/MS	By MS/MS	By MS/MS
tr|A0A498NJU3|A0A498NJU3_LABRO;tr|A0A498L2T7|A0A498L2T7_LABRO;tr|A0A498MCH2|A0A498MCH2_LABRO;tr|A0A498LR87|A0A498LR87_LABRO;tr|A0A498NAD9|A0A498NAD9_LABRO;tr|A0A498MHV0|A0A498MHV0_LABRO	tr|A0A498NJU3|A0A498NJU3_LABRO;tr|A0A498L2T7|A0A498L2T7_LABRO	6;6;1;1;1;1	4;4;0;0;0;0	4;4;0;0;0;0	tr|A0A498NJU3|A0A498NJU3_LABRO Ras-related C3 botulinum toxin substrate 2 OS=Labeo rohita OX=84645 GN=ROHU_016383 PE=4 SV=1;tr|A0A498L2T7|A0A498L2T7_LABRO Ras-related C3 botulinum toxin substrate 2 OS=Labeo rohita OX=84645 GN=ROHU_034956 PE=4 SV=1	6	6	4	4	5	1	4	4	4	6	4	5	3	1	3	3	3	4	4	3	3	1	3	3	3	4	4	3	45.6	29.2	29.2	19.029	171	171;192;194;205;210;627	0	8.4106	By MS/MS	By matching	By matching	By MS/MS	By MS/MS	By MS/MS	By MS/MS	By MS/MS
tr|A0A498L2U2|A0A498L2U2_LABRO	tr|A0A498L2U2|A0A498L2U2_LABRO	1	1	1	tr|A0A498L2U2|A0A498L2U2_LABRO SID1 transmembrane family member 2 isoform X1 OS=Labeo rohita OX=84645 GN=ROHU_035004 PE=3 SV=1	1	1	1	1	1	0	0	1	1	1	1	0	1	0	0	1	1	1	1	0	1	0	0	1	1	1	1	0	0.9	0.9	0.9	107.43	954	954	0.0060168	1.4537	By MS/MS			By MS/MS	By MS/MS	By MS/MS	By MS/MS
tr|A0A498L2V9|A0A498L2V9_LABRO	tr|A0A498L2V9|A0A498L2V9_LABRO	6	6	6	tr|A0A498L2V9|A0A498L2V9_LABRO T-complex 1 subunit alpha OS=Labeo rohita OX=84645 GN=ROHU_013623 PE=4 SV=1	1	6	6	6	3	3	4	4	5	4	4	3	3	3	4	4	5	4	4	3	3	3	4	4	5	4	4	3	20.5	20.5	20.5	41.956	385	385	0	16.227	By MS/MS	By MS/MS	By MS/MS	By MS/MS	By MS/MS	By MS/MS	By MS/MS	By MS/MS
tr|A0A498L301|A0A498L301_LABRO	tr|A0A498L301|A0A498L301_LABRO	10	4	2	tr|A0A498L301|A0A498L301_LABRO Serine/threonine-protein phosphatase OS=Labeo rohita OX=84645 GN=ROHU_015765 PE=3 SV=1	1	10	4	2	4	4	8	8	4	7	6	5	2	2	4	3	1	2	3	2	1	2	2	2	1	1	2	1	34.1	17.2	9.7	37.361	331	331	0	47.508	By MS/MS	By matching	By MS/MS	By matching	By MS/MS	By MS/MS	By MS/MS	By MS/MS
tr|A0A498L319|A0A498L319_LABRO	tr|A0A498L319|A0A498L319_LABRO	3	3	3	tr|A0A498L319|A0A498L319_LABRO Pseudouridine-5-phosphatase OS=Labeo rohita OX=84645 GN=ROHU_013675 PE=4 SV=1	1	3	3	3	3	1	1	1	1	1	1	2	3	1	1	1	1	1	1	2	3	1	1	1	1	1	1	2	17.1	17.1	17.1	23.58	210	210	0	3.7413	By MS/MS	By matching	By MS/MS	By MS/MS	By MS/MS	By MS/MS	By MS/MS	By MS/MS
tr|A0A498L371|A0A498L371_LABRO	tr|A0A498L371|A0A498L371_LABRO	2	2	2	tr|A0A498L371|A0A498L371_LABRO Transmembrane 9 superfamily member OS=Labeo rohita OX=84645 GN=ROHU_013703 PE=3 SV=1	1	2	2	2	2	0	1	1	1	1	2	1	2	0	1	1	1	1	2	1	2	0	1	1	1	1	2	1	4.6	4.6	4.6	76.913	677	677	0	5.1694	By MS/MS		By MS/MS	By matching	By matching	By MS/MS	By MS/MS	By MS/MS
tr|A0A498L384|A0A498L384_LABRO;tr|A0A498MQ91|A0A498MQ91_LABRO	tr|A0A498L384|A0A498L384_LABRO	4;1	4;1	4;1	tr|A0A498L384|A0A498L384_LABRO Carnitine O-palmitoyltransferase OS=Labeo rohita OX=84645 GN=ROHU_009205 PE=3 SV=1	2	4	4	4	4	0	3	2	1	2	1	4	4	0	3	2	1	2	1	4	4	0	3	2	1	2	1	4	5.8	5.8	5.8	87.054	758	758;207	0	2.8239	By MS/MS		By matching	By MS/MS	By matching	By MS/MS	By matching	By MS/MS
tr|A0A498N5Q9|A0A498N5Q9_LABRO;tr|A0A498N0D1|A0A498N0D1_LABRO;tr|A0A498L3E2|A0A498L3E2_LABRO;tr|A0A498LQU3|A0A498LQU3_LABRO	tr|A0A498N5Q9|A0A498N5Q9_LABRO;tr|A0A498N0D1|A0A498N0D1_LABRO;tr|A0A498L3E2|A0A498L3E2_LABRO;tr|A0A498LQU3|A0A498LQU3_LABRO	1;1;1;1	1;1;1;1	1;1;1;1	tr|A0A498N5Q9|A0A498N5Q9_LABRO Unconventional myosin-Vb isoform X2 OS=Labeo rohita OX=84645 GN=ROHU_036436 PE=3 SV=1;tr|A0A498N0D1|A0A498N0D1_LABRO Unconventional myosin-Va OS=Labeo rohita OX=84645 GN=ROHU_021654 PE=3 SV=1;tr|A0A498L3E2|A0A498L3E2_LABRO Un	4	1	1	1	1	0	0	1	0	0	0	0	1	0	0	1	0	0	0	0	1	0	0	1	0	0	0	0	3.1	3.1	3.1	52.068	457	457;1762;1833;1907	0.00088339	2.0733	By MS/MS			By MS/MS
tr|A0A498L3I2|A0A498L3I2_LABRO;tr|A0A498L419|A0A498L419_LABRO	tr|A0A498L3I2|A0A498L3I2_LABRO;tr|A0A498L419|A0A498L419_LABRO	1;1	1;1	1;1	tr|A0A498L3I2|A0A498L3I2_LABRO Stonustoxin subunit alpha-like protein OS=Labeo rohita OX=84645 GN=ROHU_013590 PE=3 SV=1;tr|A0A498L419|A0A498L419_LABRO Stonustoxin subunit alpha-like protein OS=Labeo rohita OX=84645 GN=ROHU_035831 PE=3 SV=1	2	1	1	1	1	0	1	0	1	0	1	0	1	0	1	0	1	0	1	0	1	0	1	0	1	0	1	0	1.3	1.3	1.3	117.34	1034	1034;1103	0.0095822	1.1914	By MS/MS		By matching		By MS/MS		By MS/MS
tr|A0A498N0H1|A0A498N0H1_LABRO;tr|A0A498L3K2|A0A498L3K2_LABRO	tr|A0A498N0H1|A0A498N0H1_LABRO;tr|A0A498L3K2|A0A498L3K2_LABRO	2;2	1;1	1;1	tr|A0A498N0H1|A0A498N0H1_LABRO Troponin skeletal muscle OS=Labeo rohita OX=84645 GN=ROHU_023514 PE=4 SV=1;tr|A0A498L3K2|A0A498L3K2_LABRO Troponin skeletal muscle OS=Labeo rohita OX=84645 GN=ROHU_023515 PE=4 SV=1	2	2	1	1	1	1	2	1	1	1	1	1	0	0	1	0	0	0	0	0	0	0	1	0	0	0	0	0	15	10.6	10.6	18.235	160	160;160	0.0021204	1.8228	By matching	By matching	By MS/MS	By matching	By matching	By matching	By matching	By matching
tr|A0A498L3R0|A0A498L3R0_LABRO	tr|A0A498L3R0|A0A498L3R0_LABRO	6	6	6	tr|A0A498L3R0|A0A498L3R0_LABRO Bifunctional coenzyme A synthase OS=Labeo rohita OX=84645 GN=ROHU_035847 PE=3 SV=1	1	6	6	6	5	1	2	2	3	5	2	2	5	1	2	2	3	5	2	2	5	1	2	2	3	5	2	2	20.1	20.1	20.1	61.686	558	558	0	6.8331	By MS/MS	By matching	By matching	By MS/MS	By MS/MS	By MS/MS	By matching	By MS/MS
tr|A0A498L3R2|A0A498L3R2_LABRO	tr|A0A498L3R2|A0A498L3R2_LABRO	2	2	2	tr|A0A498L3R2|A0A498L3R2_LABRO Propanoyl-CoA:carbon dioxide ligase subunit alpha OS=Labeo rohita OX=84645 GN=ROHU_013702 PE=3 SV=1	1	2	2	2	2	0	0	1	1	1	1	2	2	0	0	1	1	1	1	2	2	0	0	1	1	1	1	2	2.3	2.3	2.3	119.49	1087	1087	0.00088652	2.0904	By MS/MS			By matching	By MS/MS	By matching	By matching	By MS/MS
tr|A0A498L429|A0A498L429_LABRO;tr|A0A498LXP3|A0A498LXP3_LABRO	tr|A0A498L429|A0A498L429_LABRO;tr|A0A498LXP3|A0A498LXP3_LABRO	1;1	1;1	1;1	tr|A0A498L429|A0A498L429_LABRO Splicing factor 3A subunit 3 OS=Labeo rohita OX=84645 GN=ROHU_035823 PE=3 SV=1;tr|A0A498LXP3|A0A498LXP3_LABRO Splicing factor 3A subunit 3 OS=Labeo rohita OX=84645 GN=ROHU_037273 PE=3 SV=1	2	1	1	1	1	0	0	0	1	0	0	0	1	0	0	0	1	0	0	0	1	0	0	0	1	0	0	0	1.6	1.6	1.6	63.883	550	550;1719	0.00087758	2.0352	By MS/MS				By MS/MS
tr|A0A498N177|A0A498N177_LABRO;tr|A0A498L433|A0A498L433_LABRO	tr|A0A498N177|A0A498N177_LABRO;tr|A0A498L433|A0A498L433_LABRO	5;5	5;5	5;5	tr|A0A498N177|A0A498N177_LABRO Cytochrome c oxidase subunit OS=Labeo rohita OX=84645 GN=ROHU_021220 PE=3 SV=1;tr|A0A498L433|A0A498L433_LABRO Cytochrome c oxidase subunit OS=Labeo rohita OX=84645 GN=ROHU_013824 PE=3 SV=1	2	5	5	5	4	3	4	3	4	4	4	5	4	3	4	3	4	4	4	5	4	3	4	3	4	4	4	5	54.7	54.7	54.7	10.251	86	86;86	0	18.076	By MS/MS	By MS/MS	By MS/MS	By MS/MS	By MS/MS	By MS/MS	By MS/MS	By MS/MS
tr|A0A498L471|A0A498L471_LABRO	tr|A0A498L471|A0A498L471_LABRO	2	2	2	tr|A0A498L471|A0A498L471_LABRO Uncharacterized protein OS=Labeo rohita OX=84645 GN=ROHU_034504 PE=4 SV=1	1	2	2	2	2	0	1	1	1	1	1	1	2	0	1	1	1	1	1	1	2	0	1	1	1	1	1	1	22.6	22.6	22.6	13.951	124	124	0	4.3185	By MS/MS		By matching	By MS/MS	By matching	By matching	By MS/MS	By MS/MS
tr|A0A498NEZ7|A0A498NEZ7_LABRO;tr|A0A498L494|A0A498L494_LABRO	tr|A0A498NEZ7|A0A498NEZ7_LABRO;tr|A0A498L494|A0A498L494_LABRO	4;4	4;4	4;4	tr|A0A498NEZ7|A0A498NEZ7_LABRO Catechol O-methyltransferase-like protein OS=Labeo rohita OX=84645 GN=ROHU_005212 PE=3 SV=1;tr|A0A498L494|A0A498L494_LABRO Catechol O-methyltransferase OS=Labeo rohita OX=84645 GN=ROHU_034515 PE=3 SV=1	2	4	4	4	3	0	0	1	1	2	1	2	3	0	0	1	1	2	1	2	3	0	0	1	1	2	1	2	26.7	26.7	26.7	22.992	206	206;307	0	6.8227	By MS/MS			By MS/MS	By matching	By MS/MS	By matching	By MS/MS
tr|A0A498LE80|A0A498LE80_LABRO;tr|A0A498L4A0|A0A498L4A0_LABRO;tr|A0A498MV56|A0A498MV56_LABRO	tr|A0A498LE80|A0A498LE80_LABRO;tr|A0A498L4A0|A0A498L4A0_LABRO;tr|A0A498MV56|A0A498MV56_LABRO	1;1;1	1;1;1	1;1;1	tr|A0A498LE80|A0A498LE80_LABRO Myofibril-bound serine ase OS=Labeo rohita OX=84645 GN=ROHU_032697 PE=4 SV=1;tr|A0A498L4A0|A0A498L4A0_LABRO Myofibril-bound serine ase OS=Labeo rohita OX=84645 GN=ROHU_034770 PE=4 SV=1;tr|A0A498MV56|A0A498MV56_LABRO Guanine n	3	1	1	1	0	0	0	0	0	1	0	1	0	0	0	0	0	1	0	1	0	0	0	0	0	1	0	1	10.3	10.3	10.3	20.046	184	184;185;635	0	3.5709						By MS/MS		By MS/MS
tr|A0A498L4B6|A0A498L4B6_LABRO	tr|A0A498L4B6|A0A498L4B6_LABRO	2	2	2	tr|A0A498L4B6|A0A498L4B6_LABRO ADP-ribosylation factor GTPase-activating 3 OS=Labeo rohita OX=84645 GN=ROHU_035888 PE=4 SV=1	1	2	2	2	1	1	0	1	0	1	1	0	1	1	0	1	0	1	1	0	1	1	0	1	0	1	1	0	5	5	5	54.829	500	500	0.00046147	2.407	By MS/MS	By matching		By matching		By matching	By MS/MS
tr|A0A498L4B7|A0A498L4B7_LABRO	tr|A0A498L4B7|A0A498L4B7_LABRO	2	2	1	tr|A0A498L4B7|A0A498L4B7_LABRO ATP-dependent 6-phosphofructokinase OS=Labeo rohita OX=84645 GN=ROHU_013588 PE=3 SV=1	1	2	2	1	1	0	0	0	0	0	0	1	1	0	0	0	0	0	0	1	0	0	0	0	0	0	0	1	4.4	4.4	1.9	91.181	835	835	0	3.8286	By MS/MS							By MS/MS
tr|A0A498L4C8|A0A498L4C8_LABRO	tr|A0A498L4C8|A0A498L4C8_LABRO	3	2	2	tr|A0A498L4C8|A0A498L4C8_LABRO Sulfotransferase OS=Labeo rohita OX=84645 GN=ROHU_013532 PE=3 SV=1	1	3	2	2	3	1	1	1	1	2	1	2	2	0	0	0	0	1	0	1	2	0	0	0	0	1	0	1	27.6	27.6	27.6	14.64	127	127	0	6.8676	By MS/MS	By matching	By matching	By matching	By matching	By MS/MS	By matching	By MS/MS
tr|A0A498L4D0|A0A498L4D0_LABRO	tr|A0A498L4D0|A0A498L4D0_LABRO	1	1	1	tr|A0A498L4D0|A0A498L4D0_LABRO DnaJ-like protein OS=Labeo rohita OX=84645 GN=ROHU_034675 PE=4 SV=1	1	1	1	1	1	0	0	1	1	0	1	0	1	0	0	1	1	0	1	0	1	0	0	1	1	0	1	0	2.8	2.8	2.8	83.869	741	741	0	4.6331	By MS/MS			By MS/MS	By MS/MS		By matching
tr|A0A498L4F1|A0A498L4F1_LABRO	tr|A0A498L4F1|A0A498L4F1_LABRO	10	8	8	tr|A0A498L4F1|A0A498L4F1_LABRO Transmembrane protein 147 OS=Labeo rohita OX=84645 GN=ROHU_013530 PE=3 SV=1	1	10	8	8	8	6	8	7	8	8	10	8	8	4	7	6	7	7	8	7	8	4	7	6	7	7	8	7	24.4	21.7	21.7	59.033	540	540	0	107.7	By MS/MS	By MS/MS	By MS/MS	By MS/MS	By MS/MS	By MS/MS	By MS/MS	By MS/MS
tr|A0A498N5J8|A0A498N5J8_LABRO;tr|A0A498NPA3|A0A498NPA3_LABRO;tr|A0A498L4H4|A0A498L4H4_LABRO	tr|A0A498N5J8|A0A498N5J8_LABRO;tr|A0A498NPA3|A0A498NPA3_LABRO;tr|A0A498L4H4|A0A498L4H4_LABRO	1;1;1	1;1;1	1;1;1	tr|A0A498N5J8|A0A498N5J8_LABRO Mannose-1-phosphate guanyltransferase alpha isoform X1 OS=Labeo rohita OX=84645 GN=ROHU_019586 PE=4 SV=1;tr|A0A498NPA3|A0A498NPA3_LABRO Mannose-1-phosphate guanyltransferase alpha-B OS=Labeo rohita OX=84645 GN=ROHU_015524 PE=	3	1	1	1	1	0	0	0	1	0	1	0	1	0	0	0	1	0	1	0	1	0	0	0	1	0	1	0	3.9	3.9	3.9	45.902	410	410;422;422	0	9.8753	By MS/MS				By MS/MS		By matching
tr|A0A498NHW9|A0A498NHW9_LABRO;tr|A0A498LND7|A0A498LND7_LABRO;tr|A0A498L4L2|A0A498L4L2_LABRO;tr|A0A498M6F3|A0A498M6F3_LABRO;tr|A0A498M3E6|A0A498M3E6_LABRO	tr|A0A498NHW9|A0A498NHW9_LABRO;tr|A0A498LND7|A0A498LND7_LABRO;tr|A0A498L4L2|A0A498L4L2_LABRO;tr|A0A498M6F3|A0A498M6F3_LABRO;tr|A0A498M3E6|A0A498M3E6_LABRO	1;1;1;1;1	1;1;1;1;1	1;1;1;1;1	tr|A0A498NHW9|A0A498NHW9_LABRO Butyrophilin 3 OS=Labeo rohita OX=84645 GN=ROHU_004767 PE=4 SV=1;tr|A0A498LND7|A0A498LND7_LABRO Butyrophilin 3 OS=Labeo rohita OX=84645 GN=ROHU_031750 PE=4 SV=1;tr|A0A498L4L2|A0A498L4L2_LABRO Butyrophilin subfamily 1 member A	5	1	1	1	1	0	0	0	0	0	0	0	1	0	0	0	0	0	0	0	1	0	0	0	0	0	0	0	6.5	6.5	6.5	15.699	138	138;237;265;437;691	0	2.4909	By MS/MS
tr|A0A498L4Y6|A0A498L4Y6_LABRO;tr|A0A498NGK5|A0A498NGK5_LABRO	tr|A0A498L4Y6|A0A498L4Y6_LABRO	11;5	11;5	11;5	tr|A0A498L4Y6|A0A498L4Y6_LABRO Dehydrogenase reductase SDR family member 1 OS=Labeo rohita OX=84645 GN=ROHU_013461 PE=4 SV=1	2	11	11	11	4	1	3	6	3	9	6	9	4	1	3	6	3	9	6	9	4	1	3	6	3	9	6	9	53.2	53.2	53.2	34.288	310	310;313	0	67.08	By MS/MS	By matching	By MS/MS	By MS/MS	By MS/MS	By MS/MS	By MS/MS	By MS/MS
tr|A0A498L4Z1|A0A498L4Z1_LABRO	tr|A0A498L4Z1|A0A498L4Z1_LABRO	15	15	15	tr|A0A498L4Z1|A0A498L4Z1_LABRO Coatomer subunit beta OS=Labeo rohita OX=84645 GN=ROHU_013449 PE=4 SV=1	1	15	15	15	7	3	10	4	9	11	11	7	7	3	10	4	9	11	11	7	7	3	10	4	9	11	11	7	24.1	24.1	24.1	116.18	1029	1029	0	62.43	By MS/MS	By MS/MS	By MS/MS	By MS/MS	By MS/MS	By MS/MS	By MS/MS	By MS/MS
tr|A0A498L4Z6|A0A498L4Z6_LABRO;tr|A0A498L2G9|A0A498L2G9_LABRO;tr|A0A498LVT6|A0A498LVT6_LABRO	tr|A0A498L4Z6|A0A498L4Z6_LABRO;tr|A0A498L2G9|A0A498L2G9_LABRO;tr|A0A498LVT6|A0A498LVT6_LABRO	10;8;7	10;8;7	1;1;0	tr|A0A498L4Z6|A0A498L4Z6_LABRO ADP-ribosylation factor 1-like protein OS=Labeo rohita OX=84645 GN=ROHU_013471 PE=3 SV=1;tr|A0A498L2G9|A0A498L2G9_LABRO ADP-ribosylation factor 1 OS=Labeo rohita OX=84645 GN=ROHU_022067 PE=4 SV=1;tr|A0A498LVT6|A0A498LVT6_LABR	3	10	10	1	9	3	8	10	9	9	10	9	9	3	8	10	9	9	10	9	1	0	0	1	1	1	1	1	58.6	58.6	9.9	20.599	181	181;196;155	0	56.105	By MS/MS	By matching	By MS/MS	By MS/MS	By MS/MS	By MS/MS	By MS/MS	By MS/MS
tr|A0A498L4Z7|A0A498L4Z7_LABRO;tr|A0A498M5I6|A0A498M5I6_LABRO;tr|A0A498NRC9|A0A498NRC9_LABRO	tr|A0A498L4Z7|A0A498L4Z7_LABRO;tr|A0A498M5I6|A0A498M5I6_LABRO	18;18;2	17;17;2	6;6;0	tr|A0A498L4Z7|A0A498L4Z7_LABRO Fructose-bisphosphate aldolase OS=Labeo rohita OX=84645 GN=ROHU_013490 PE=3 SV=1;tr|A0A498M5I6|A0A498M5I6_LABRO Fructose-bisphosphate aldolase OS=Labeo rohita OX=84645 GN=ROHU_027757 PE=3 SV=1	3	18	17	6	14	10	13	14	14	14	15	15	13	9	12	13	13	13	14	14	5	3	4	4	5	5	4	6	51.4	49.5	19.5	39.643	364	364;417;423	0	66.013	By MS/MS	By MS/MS	By MS/MS	By MS/MS	By MS/MS	By MS/MS	By MS/MS	By MS/MS
tr|A0A498L557|A0A498L557_LABRO;tr|A0A498LYY3|A0A498LYY3_LABRO	tr|A0A498L557|A0A498L557_LABRO;tr|A0A498LYY3|A0A498LYY3_LABRO	6;3	6;3	6;3	tr|A0A498L557|A0A498L557_LABRO Gc-globulin OS=Labeo rohita OX=84645 GN=ROHU_013336 PE=4 SV=1;tr|A0A498LYY3|A0A498LYY3_LABRO Gc-globulin OS=Labeo rohita OX=84645 GN=ROHU_010128 PE=4 SV=1	2	6	6	6	5	0	2	4	3	3	2	3	5	0	2	4	3	3	2	3	5	0	2	4	3	3	2	3	22.6	22.6	22.6	39.204	350	350;327	0	13.759	By MS/MS		By MS/MS	By MS/MS	By MS/MS	By MS/MS	By MS/MS	By MS/MS
tr|A0A498L573|A0A498L573_LABRO;tr|A0A498M442|A0A498M442_LABRO	tr|A0A498L573|A0A498L573_LABRO;tr|A0A498M442|A0A498M442_LABRO	5;5	5;5	5;5	tr|A0A498L573|A0A498L573_LABRO Anion exchange protein OS=Labeo rohita OX=84645 GN=ROHU_013337 PE=3 SV=1;tr|A0A498M442|A0A498M442_LABRO Anion exchange protein OS=Labeo rohita OX=84645 GN=ROHU_010127 PE=3 SV=1	2	5	5	5	5	0	1	0	3	1	3	1	5	0	1	0	3	1	3	1	5	0	1	0	3	1	3	1	6.7	6.7	6.7	111.94	1003	1003;1019	0	17.348	By MS/MS		By matching		By MS/MS	By matching	By MS/MS	By MS/MS
tr|A0A498L5A0|A0A498L5A0_LABRO	tr|A0A498L5A0|A0A498L5A0_LABRO	4	3	3	tr|A0A498L5A0|A0A498L5A0_LABRO UDP-glucuronosyltransferase OS=Labeo rohita OX=84645 GN=ROHU_022058 PE=3 SV=1	1	4	3	3	2	2	2	1	3	1	2	2	1	1	1	0	2	1	1	1	1	1	1	0	2	1	1	1	13.5	11.2	11.2	60.698	534	534	0	4.1041	By MS/MS	By MS/MS	By MS/MS	By matching	By MS/MS	By matching	By MS/MS	By MS/MS
tr|A0A498L5H4|A0A498L5H4_LABRO;tr|A0A498MUR7|A0A498MUR7_LABRO;tr|A0A498MNQ8|A0A498MNQ8_LABRO	tr|A0A498L5H4|A0A498L5H4_LABRO;tr|A0A498MUR7|A0A498MUR7_LABRO	25;24;1	25;24;1	25;24;1	tr|A0A498L5H4|A0A498L5H4_LABRO Transketolase-like protein OS=Labeo rohita OX=84645 GN=ROHU_034849 PE=4 SV=1;tr|A0A498MUR7|A0A498MUR7_LABRO Transketolase-like protein OS=Labeo rohita OX=84645 GN=ROHU_022979 PE=4 SV=1	3	25	25	25	22	9	18	23	22	24	22	24	22	9	18	23	22	24	22	24	22	9	18	23	22	24	22	24	61.1	61.1	61.1	67.801	625	625;883;594	0	323.31	By MS/MS	By MS/MS	By MS/MS	By MS/MS	By MS/MS	By MS/MS	By MS/MS	By MS/MS
tr|A0A498L5J2|A0A498L5J2_LABRO	tr|A0A498L5J2|A0A498L5J2_LABRO	24	24	2	tr|A0A498L5J2|A0A498L5J2_LABRO Aminopeptidase OS=Labeo rohita OX=84645 GN=ROHU_034381 PE=3 SV=1	1	24	24	2	17	7	14	16	19	22	18	14	17	7	14	16	19	22	18	14	1	1	2	2	2	2	2	1	33.1	33.1	2.9	98.175	873	873	0	47.906	By MS/MS	By MS/MS	By MS/MS	By MS/MS	By MS/MS	By MS/MS	By MS/MS	By MS/MS
tr|A0A498L5L4|A0A498L5L4_LABRO	tr|A0A498L5L4|A0A498L5L4_LABRO	4	4	4	tr|A0A498L5L4|A0A498L5L4_LABRO Selenide, water dikinase OS=Labeo rohita OX=84645 GN=ROHU_020973 PE=4 SV=1	1	4	4	4	2	0	2	3	2	3	3	2	2	0	2	3	2	3	3	2	2	0	2	3	2	3	3	2	25.6	25.6	25.6	41.728	391	391	0	28.394	By MS/MS		By matching	By MS/MS	By MS/MS	By MS/MS	By MS/MS	By MS/MS
tr|A0A498L5L6|A0A498L5L6_LABRO	tr|A0A498L5L6|A0A498L5L6_LABRO	1	1	1	tr|A0A498L5L6|A0A498L5L6_LABRO U1 small nuclear ribonucleoprotein C OS=Labeo rohita OX=84645 GN=SNRPC PE=3 SV=1	1	1	1	1	0	0	0	0	0	1	1	0	0	0	0	0	0	1	1	0	0	0	0	0	0	1	1	0	11.3	11.3	11.3	17.338	159	159	0.00045208	2.251						By MS/MS	By matching
tr|A0A498M8N6|A0A498M8N6_LABRO;tr|A0A498L5M6|A0A498L5M6_LABRO	tr|A0A498M8N6|A0A498M8N6_LABRO;tr|A0A498L5M6|A0A498L5M6_LABRO	2;2	2;2	2;2	tr|A0A498M8N6|A0A498M8N6_LABRO Dual specificity kinase TTK isoform X1 OS=Labeo rohita OX=84645 GN=ROHU_027888 PE=4 SV=1;tr|A0A498L5M6|A0A498L5M6_LABRO Dual specificity kinase TTK isoform X1 OS=Labeo rohita OX=84645 GN=ROHU_034899 PE=4 SV=1	2	2	2	2	2	0	1	1	2	1	0	1	2	0	1	1	2	1	0	1	2	0	1	1	2	1	0	1	2.5	2.5	2.5	128.69	1144	1144;1150	0	3.0944	By MS/MS		By matching	By matching	By MS/MS	By MS/MS		By MS/MS
tr|A0A498L5N4|A0A498L5N4_LABRO	tr|A0A498L5N4|A0A498L5N4_LABRO	6	6	6	tr|A0A498L5N4|A0A498L5N4_LABRO ABHD14B OS=Labeo rohita OX=84645 GN=ROHU_034372 PE=4 SV=1	1	6	6	6	5	1	4	4	5	4	5	5	5	1	4	4	5	4	5	5	5	1	4	4	5	4	5	5	34.9	34.9	34.9	22.83	212	212	0	25.903	By MS/MS	By matching	By MS/MS	By MS/MS	By MS/MS	By MS/MS	By MS/MS	By MS/MS
tr|A0A498L5Q4|A0A498L5Q4_LABRO	tr|A0A498L5Q4|A0A498L5Q4_LABRO	5	5	5	tr|A0A498L5Q4|A0A498L5Q4_LABRO Carboxypeptidase OS=Labeo rohita OX=84645 GN=ROHU_028009 PE=3 SV=1	1	5	5	5	3	0	4	1	5	4	4	2	3	0	4	1	5	4	4	2	3	0	4	1	5	4	4	2	12.3	12.3	12.3	52.96	471	471	0	22.669	By MS/MS		By MS/MS	By matching	By MS/MS	By MS/MS	By MS/MS	By MS/MS
tr|A0A498L5V8|A0A498L5V8_LABRO	tr|A0A498L5V8|A0A498L5V8_LABRO	11	11	11	tr|A0A498L5V8|A0A498L5V8_LABRO Poly(U)-specific endoribonuclease OS=Labeo rohita OX=84645 GN=ROHU_011728 PE=3 SV=1	1	11	11	11	8	3	5	7	11	4	7	4	8	3	5	7	11	4	7	4	8	3	5	7	11	4	7	4	45.2	45.2	45.2	39.439	352	352	0	104.29	By MS/MS	By MS/MS	By MS/MS	By MS/MS	By MS/MS	By MS/MS	By MS/MS	By MS/MS
tr|A0A498L5W0|A0A498L5W0_LABRO	tr|A0A498L5W0|A0A498L5W0_LABRO	19	19	19	tr|A0A498L5W0|A0A498L5W0_LABRO Eukaryotic translation initiation factor 3 subunit A OS=Labeo rohita OX=84645 GN=EIF3A PE=3 SV=1	1	19	19	19	15	3	10	8	13	10	12	12	15	3	10	8	13	10	12	12	15	3	10	8	13	10	12	12	20.3	20.3	20.3	144.09	1218	1218	0	54.832	By MS/MS	By MS/MS	By MS/MS	By MS/MS	By MS/MS	By MS/MS	By MS/MS	By MS/MS
tr|A0A498L5W2|A0A498L5W2_LABRO	tr|A0A498L5W2|A0A498L5W2_LABRO	15	15	15	tr|A0A498L5W2|A0A498L5W2_LABRO Serine hydroxymethyltransferase OS=Labeo rohita OX=84645 GN=ROHU_013507 PE=3 SV=1	1	15	15	15	12	2	6	4	10	4	6	2	12	2	6	4	10	4	6	2	12	2	6	4	10	4	6	2	33.1	33.1	33.1	66.89	601	601	0	21.145	By MS/MS	By MS/MS	By MS/MS	By MS/MS	By MS/MS	By MS/MS	By MS/MS	By MS/MS
tr|A0A498L5X3|A0A498L5X3_LABRO	tr|A0A498L5X3|A0A498L5X3_LABRO	28	28	27	tr|A0A498L5X3|A0A498L5X3_LABRO Junction plakoglobin OS=Labeo rohita OX=84645 GN=ROHU_022146 PE=3 SV=1	1	28	28	27	22	7	20	14	25	20	23	15	22	7	20	14	25	20	23	15	21	6	19	13	24	19	22	15	54.2	54.2	53.2	80.302	731	731	0	101.66	By MS/MS	By MS/MS	By MS/MS	By MS/MS	By MS/MS	By MS/MS	By MS/MS	By MS/MS
tr|A0A498L5Z7|A0A498L5Z7_LABRO	tr|A0A498L5Z7|A0A498L5Z7_LABRO	5	5	5	tr|A0A498L5Z7|A0A498L5Z7_LABRO DDI1-like protein OS=Labeo rohita OX=84645 GN=ROHU_011739 PE=3 SV=1	1	5	5	5	4	0	1	2	1	2	3	3	4	0	1	2	1	2	3	3	4	0	1	2	1	2	3	3	7	7	7	98.618	913	913	0	15.124	By MS/MS		By matching	By MS/MS	By MS/MS	By MS/MS	By MS/MS	By MS/MS
tr|A0A498L602|A0A498L602_LABRO	tr|A0A498L602|A0A498L602_LABRO	1	1	1	tr|A0A498L602|A0A498L602_LABRO GDP-Man:Man(3)GlcNAc(2)-PP-Dol alpha-1,2-mannosyltransferase OS=Labeo rohita OX=84645 GN=ROHU_013706 PE=3 SV=1	1	1	1	1	1	0	0	0	0	0	0	0	1	0	0	0	0	0	0	0	1	0	0	0	0	0	0	0	1.5	1.5	1.5	76.871	684	684	0.0052377	1.4677	By MS/MS
tr|A0A498LRE8|A0A498LRE8_LABRO;tr|A0A498L605|A0A498L605_LABRO	tr|A0A498LRE8|A0A498LRE8_LABRO;tr|A0A498L605|A0A498L605_LABRO	8;8	8;8	8;8	tr|A0A498LRE8|A0A498LRE8_LABRO Transport Sec61 subunit alpha-like 1 OS=Labeo rohita OX=84645 GN=ROHU_011733 PE=3 SV=1;tr|A0A498L605|A0A498L605_LABRO Transport Sec61 subunit alpha-like 1 OS=Labeo rohita OX=84645 GN=ROHU_013261 PE=3 SV=1	2	8	8	8	6	4	7	5	7	8	6	5	6	4	7	5	7	8	6	5	6	4	7	5	7	8	6	5	16.6	16.6	16.6	52.297	476	476;476	0	13.049	By MS/MS	By MS/MS	By MS/MS	By MS/MS	By MS/MS	By MS/MS	By MS/MS	By MS/MS
tr|A0A498L617|A0A498L617_LABRO	tr|A0A498L617|A0A498L617_LABRO	1	1	1	tr|A0A498L617|A0A498L617_LABRO Ectonucleoside triphosphate diphosphohydrolase 8-like protein OS=Labeo rohita OX=84645 GN=ROHU_013242 PE=3 SV=1	1	1	1	1	1	0	0	0	1	0	0	0	1	0	0	0	1	0	0	0	1	0	0	0	1	0	0	0	3.7	3.7	3.7	56.392	512	512	0.0012876	1.8861	By matching				By MS/MS
tr|A0A498L623|A0A498L623_LABRO;tr|A0A498NQ88|A0A498NQ88_LABRO	tr|A0A498L623|A0A498L623_LABRO;tr|A0A498NQ88|A0A498NQ88_LABRO	4;4	4;4	4;4	tr|A0A498L623|A0A498L623_LABRO E3 ubiquitin-ligase TRIM32 OS=Labeo rohita OX=84645 GN=ROHU_013726 PE=4 SV=1;tr|A0A498NQ88|A0A498NQ88_LABRO E3 ubiquitin-ligase TRIM32 OS=Labeo rohita OX=84645 GN=ROHU_015337 PE=4 SV=1	2	4	4	4	4	1	2	2	3	2	3	2	4	1	2	2	3	2	3	2	4	1	2	2	3	2	3	2	5.5	5.5	5.5	111.13	1006	1006;1007	0	5.3452	By MS/MS	By matching	By matching	By MS/MS	By MS/MS	By MS/MS	By MS/MS	By MS/MS
tr|A0A498L642|A0A498L642_LABRO	tr|A0A498L642|A0A498L642_LABRO	4	4	3	tr|A0A498L642|A0A498L642_LABRO Nucleosome assembly 1-like 4 isoform X1 OS=Labeo rohita OX=84645 GN=ROHU_009206 PE=3 SV=1	1	4	4	3	3	2	2	1	3	1	2	2	3	2	2	1	3	1	2	2	2	1	1	0	2	0	1	1	14.2	14.2	11.6	44.426	388	388	0	9.322	By MS/MS	By matching	By MS/MS	By MS/MS	By MS/MS	By MS/MS	By MS/MS	By MS/MS
tr|A0A498L675|A0A498L675_LABRO	tr|A0A498L675|A0A498L675_LABRO	9	9	9	tr|A0A498L675|A0A498L675_LABRO Histone H1-like protein OS=Labeo rohita OX=84645 GN=ROHU_023657 PE=3 SV=1	1	9	9	9	8	6	7	7	8	7	7	7	8	6	7	7	8	7	7	7	8	6	7	7	8	7	7	7	25.5	25.5	25.5	20.467	200	200	0	42.153	By MS/MS	By MS/MS	By MS/MS	By MS/MS	By MS/MS	By MS/MS	By MS/MS	By MS/MS
tr|A0A498L678|A0A498L678_LABRO;tr|A0A498M779|A0A498M779_LABRO	tr|A0A498L678|A0A498L678_LABRO;tr|A0A498M779|A0A498M779_LABRO	7;7	7;7	7;7	tr|A0A498L678|A0A498L678_LABRO Kunitz-type U19-barytoxin-Tl1a-like OS=Labeo rohita OX=84645 GN=ROHU_035178 PE=4 SV=1;tr|A0A498M779|A0A498M779_LABRO Ubiquitin carboxyl-terminal hydrolase OS=Labeo rohita OX=84645 GN=ROHU_028137 PE=3 SV=1	2	7	7	7	4	4	4	6	2	6	6	6	4	4	4	6	2	6	6	6	4	4	4	6	2	6	6	6	21.8	21.8	21.8	28.413	252	252;529	0	8.1915	By MS/MS	By matching	By MS/MS	By MS/MS	By matching	By MS/MS	By MS/MS	By MS/MS
tr|A0A498L684|A0A498L684_LABRO;tr|A0A498MVS7|A0A498MVS7_LABRO;tr|A0A498LE72|A0A498LE72_LABRO	tr|A0A498L684|A0A498L684_LABRO	3;1;1	1;0;0	1;0;0	tr|A0A498L684|A0A498L684_LABRO Myofibril-bound serine ase OS=Labeo rohita OX=84645 GN=ROHU_034775 PE=4 SV=1	3	3	1	1	2	0	0	1	3	2	0	2	0	0	0	0	1	0	0	0	0	0	0	0	1	0	0	0	15.2	6.6	6.6	26.343	244	244;184;185	0	6.4688	By matching			By matching	By MS/MS	By matching		By matching
tr|A0A498L696|A0A498L696_LABRO	tr|A0A498L696|A0A498L696_LABRO	4	4	4	tr|A0A498L696|A0A498L696_LABRO Carbonic anhydrase OS=Labeo rohita OX=84645 GN=ROHU_034225 PE=4 SV=1	1	4	4	4	3	0	1	4	3	3	4	3	3	0	1	4	3	3	4	3	3	0	1	4	3	3	4	3	11.8	11.8	11.8	69.498	629	629	0	23.383	By MS/MS		By matching	By MS/MS	By MS/MS	By MS/MS	By MS/MS	By MS/MS
tr|A0A498L697|A0A498L697_LABRO;tr|A0A498LIM0|A0A498LIM0_LABRO	tr|A0A498L697|A0A498L697_LABRO;tr|A0A498LIM0|A0A498LIM0_LABRO	2;2	2;2	2;2	tr|A0A498L697|A0A498L697_LABRO Sorting nexin-5-like protein OS=Labeo rohita OX=84645 GN=ROHU_013219 PE=4 SV=1;tr|A0A498LIM0|A0A498LIM0_LABRO Sorting nexin-5-like protein OS=Labeo rohita OX=84645 GN=ROHU_011736 PE=4 SV=1	2	2	2	2	1	0	2	1	1	0	0	0	1	0	2	1	1	0	0	0	1	0	2	1	1	0	0	0	7.7	7.7	7.7	30.488	271	271;549	0.0067594	1.4046	By MS/MS		By MS/MS	By matching	By MS/MS
tr|A0A498L6B6|A0A498L6B6_LABRO	tr|A0A498L6B6|A0A498L6B6_LABRO	5	3	3	tr|A0A498L6B6|A0A498L6B6_LABRO Dehydrogenase reductase SDR family member 11-like protein OS=Labeo rohita OX=84645 GN=ROHU_034224 PE=3 SV=1	1	5	3	3	4	0	2	2	2	3	2	4	2	0	0	0	0	1	0	2	2	0	0	0	0	1	0	2	31.4	19.5	19.5	24.997	226	226	0	6.6478	By MS/MS		By matching	By matching	By matching	By matching	By matching	By MS/MS
tr|A0A498MFE2|A0A498MFE2_LABRO;tr|A0A498L6C4|A0A498L6C4_LABRO;tr|A0A498LFK6|A0A498LFK6_LABRO;tr|A0A498NW77|A0A498NW77_LABRO	tr|A0A498MFE2|A0A498MFE2_LABRO;tr|A0A498L6C4|A0A498L6C4_LABRO;tr|A0A498LFK6|A0A498LFK6_LABRO;tr|A0A498NW77|A0A498NW77_LABRO	10;10;7;7	10;10;7;7	3;3;1;1	tr|A0A498MFE2|A0A498MFE2_LABRO cAMP-dependent protein kinase OS=Labeo rohita OX=84645 GN=ROHU_007175 PE=3 SV=1;tr|A0A498L6C4|A0A498L6C4_LABRO cAMP-dependent protein kinase OS=Labeo rohita OX=84645 GN=ROHU_034255 PE=3 SV=1;tr|A0A498LFK6|A0A498LFK6_LABRO cAM	4	10	10	3	7	3	4	7	7	8	6	7	7	3	4	7	7	8	6	7	1	0	0	3	2	3	2	1	30.7	30.7	13.5	45.746	401	401;419;325;342	0	48.505	By MS/MS	By MS/MS	By MS/MS	By MS/MS	By MS/MS	By MS/MS	By MS/MS	By MS/MS
tr|A0A498L6D4|A0A498L6D4_LABRO	tr|A0A498L6D4|A0A498L6D4_LABRO	2	2	2	tr|A0A498L6D4|A0A498L6D4_LABRO Hepatocyte growth factor-regulated tyrosine kinase substrate OS=Labeo rohita OX=84645 GN=ROHU_025658 PE=4 SV=1	1	2	2	2	2	0	0	0	0	0	1	2	2	0	0	0	0	0	1	2	2	0	0	0	0	0	1	2	3	3	3	80.526	725	725	0	2.5274	By MS/MS						By MS/MS	By MS/MS
tr|A0A498L6D9|A0A498L6D9_LABRO	tr|A0A498L6D9|A0A498L6D9_LABRO	2	1	1	tr|A0A498L6D9|A0A498L6D9_LABRO ADP-ribosylation factor 8B OS=Labeo rohita OX=84645 GN=ROHU_013269 PE=3 SV=1	1	2	1	1	0	0	2	1	1	1	1	0	0	0	1	0	1	0	0	0	0	0	1	0	1	0	0	0	16.6	6.8	6.8	26.789	235	235	0.0067273	1.3673			By matching	By matching	By MS/MS	By matching	By matching
tr|A0A498L6E2|A0A498L6E2_LABRO;tr|A0A498N3U0|A0A498N3U0_LABRO	tr|A0A498L6E2|A0A498L6E2_LABRO;tr|A0A498N3U0|A0A498N3U0_LABRO	2;2	2;2	2;2	tr|A0A498L6E2|A0A498L6E2_LABRO Tubulin-specific chaperone D OS=Labeo rohita OX=84645 GN=ROHU_034275 PE=4 SV=1;tr|A0A498N3U0|A0A498N3U0_LABRO Tubulin-specific chaperone D OS=Labeo rohita OX=84645 GN=ROHU_020028 PE=4 SV=1	2	2	2	2	0	0	0	0	0	1	0	2	0	0	0	0	0	1	0	2	0	0	0	0	0	1	0	2	3.9	3.9	3.9	84.242	763	763;782	0	3.0282						By MS/MS		By MS/MS
tr|A0A498N953|A0A498N953_LABRO;tr|A0A498L6F0|A0A498L6F0_LABRO	tr|A0A498N953|A0A498N953_LABRO;tr|A0A498L6F0|A0A498L6F0_LABRO	2;2	2;2	2;2	tr|A0A498N953|A0A498N953_LABRO Alpha-1-syntrophin OS=Labeo rohita OX=84645 GN=ROHU_018367 PE=3 SV=1;tr|A0A498L6F0|A0A498L6F0_LABRO Alpha-1-syntrophin OS=Labeo rohita OX=84645 GN=ROHU_034330 PE=3 SV=1	2	2	2	2	0	0	1	0	0	1	0	1	0	0	1	0	0	1	0	1	0	0	1	0	0	1	0	1	9	9	9	40.386	366	366;379	0	3.7969			By MS/MS			By matching		By MS/MS
tr|A0A498L6I2|A0A498L6I2_LABRO	tr|A0A498L6I2|A0A498L6I2_LABRO	2	2	2	tr|A0A498L6I2|A0A498L6I2_LABRO Glia maturation factor gamma-like protein OS=Labeo rohita OX=84645 GN=ROHU_027337 PE=3 SV=1	1	2	2	2	2	0	0	1	2	2	1	2	2	0	0	1	2	2	1	2	2	0	0	1	2	2	1	2	24.4	24.4	24.4	9.3397	82	82	0.0056315	1.461	By MS/MS			By matching	By MS/MS	By matching	By matching	By matching
tr|A0A498L6I4|A0A498L6I4_LABRO	tr|A0A498L6I4|A0A498L6I4_LABRO	11	5	5	tr|A0A498L6I4|A0A498L6I4_LABRO Polypeptide N-acetylgalactosaminyltransferase OS=Labeo rohita OX=84645 GN=ROHU_035745 PE=3 SV=1	1	11	5	5	9	4	8	5	5	8	9	8	3	0	3	2	0	3	3	2	3	0	3	2	0	3	3	2	15.5	7.4	7.4	134.76	1203	1203	0	4.7483	By MS/MS	By matching	By MS/MS	By MS/MS	By matching	By matching	By MS/MS	By MS/MS
tr|A0A498L6I5|A0A498L6I5_LABRO;tr|A0A498LP10|A0A498LP10_LABRO	tr|A0A498L6I5|A0A498L6I5_LABRO;tr|A0A498LP10|A0A498LP10_LABRO	2;2	2;2	2;2	tr|A0A498L6I5|A0A498L6I5_LABRO Essential for reactive oxygen species protein OS=Labeo rohita OX=84645 GN=ROHU_013294 PE=3 SV=1;tr|A0A498LP10|A0A498LP10_LABRO Essential for reactive oxygen species protein OS=Labeo rohita OX=84645 GN=ROHU_030913 PE=3 SV=1	2	2	2	2	1	1	2	2	2	2	2	1	1	1	2	2	2	2	2	1	1	1	2	2	2	2	2	1	10	10	10	22.847	200	200;204	0	3.2043	By MS/MS	By matching	By MS/MS	By MS/MS	By MS/MS	By MS/MS	By MS/MS	By MS/MS
tr|A0A498L6J8|A0A498L6J8_LABRO;tr|A0A498NZ82|A0A498NZ82_LABRO;tr|A0A498M383|A0A498M383_LABRO	tr|A0A498L6J8|A0A498L6J8_LABRO;tr|A0A498NZ82|A0A498NZ82_LABRO;tr|A0A498M383|A0A498M383_LABRO	2;1;1	2;1;1	2;1;1	tr|A0A498L6J8|A0A498L6J8_LABRO Alpha-mannosidase OS=Labeo rohita OX=84645 GN=ROHU_013174 PE=4 SV=1;tr|A0A498NZ82|A0A498NZ82_LABRO Alpha-mannosidase 2C1 OS=Labeo rohita OX=84645 GN=ROHU_002355 PE=4 SV=1;tr|A0A498M383|A0A498M383_LABRO Alpha-mannosidase OS=La	3	2	2	2	1	0	1	1	1	2	0	2	1	0	1	1	1	2	0	2	1	0	1	1	1	2	0	2	5.1	5.1	5.1	90.856	801	801;146;776	0	4.0098	By matching		By matching	By matching	By matching	By MS/MS		By MS/MS
tr|A0A498L6K6|A0A498L6K6_LABRO;tr|A0A498NKU9|A0A498NKU9_LABRO	tr|A0A498L6K6|A0A498L6K6_LABRO;tr|A0A498NKU9|A0A498NKU9_LABRO	9;8	5;4	4;3	tr|A0A498L6K6|A0A498L6K6_LABRO 14-3-3 gamma-B OS=Labeo rohita OX=84645 GN=ROHU_034226 PE=3 SV=1;tr|A0A498NKU9|A0A498NKU9_LABRO 14-3-3 gamma-B OS=Labeo rohita OX=84645 GN=ROHU_004640 PE=3 SV=1	2	9	5	4	8	7	9	9	9	8	9	7	4	3	5	5	5	4	5	3	3	2	4	4	4	3	4	2	39.3	25.1	21.1	28.277	247	247;247	0	103.85	By MS/MS	By MS/MS	By MS/MS	By MS/MS	By MS/MS	By MS/MS	By MS/MS	By MS/MS
tr|A0A498L6L1|A0A498L6L1_LABRO	tr|A0A498L6L1|A0A498L6L1_LABRO	7	7	7	tr|A0A498L6L1|A0A498L6L1_LABRO 40S ribosomal protein S12 OS=Labeo rohita OX=84645 GN=ROHU_034659 PE=3 SV=1	1	7	7	7	6	4	7	6	7	7	7	6	6	4	7	6	7	7	7	6	6	4	7	6	7	7	7	6	70.5	70.5	70.5	14.466	132	132	0	117.56	By MS/MS	By MS/MS	By MS/MS	By MS/MS	By MS/MS	By MS/MS	By MS/MS	By MS/MS
tr|A0A498L6M0|A0A498L6M0_LABRO	tr|A0A498L6M0|A0A498L6M0_LABRO	7	7	5	tr|A0A498L6M0|A0A498L6M0_LABRO Dehydrogenase reductase SDR family member 11-like protein OS=Labeo rohita OX=84645 GN=ROHU_034223 PE=3 SV=1	1	7	7	5	5	1	4	5	6	7	6	4	5	1	4	5	6	7	6	4	3	1	2	3	4	5	4	2	45.9	45.9	34.3	25.578	233	233	0	30.495	By MS/MS	By matching	By MS/MS	By MS/MS	By MS/MS	By MS/MS	By MS/MS	By MS/MS
tr|A0A498L6M3|A0A498L6M3_LABRO	tr|A0A498L6M3|A0A498L6M3_LABRO	31	29	28	tr|A0A498L6M3|A0A498L6M3_LABRO Type I cytoskeletal 18-like protein OS=Labeo rohita OX=84645 GN=ROHU_011715 PE=3 SV=1	1	31	29	28	24	16	21	19	23	25	23	20	22	14	19	17	21	23	21	18	21	13	19	16	20	22	20	17	71.1	67.2	67.2	45.476	409	409	0	246.83	By MS/MS	By MS/MS	By MS/MS	By MS/MS	By MS/MS	By MS/MS	By MS/MS	By MS/MS
tr|A0A498L6Q9|A0A498L6Q9_LABRO	tr|A0A498L6Q9|A0A498L6Q9_LABRO	6	6	6	tr|A0A498L6Q9|A0A498L6Q9_LABRO RuvB-like helicase OS=Labeo rohita OX=84645 GN=ROHU_013238 PE=3 SV=1	1	6	6	6	5	0	3	2	5	4	5	2	5	0	3	2	5	4	5	2	5	0	3	2	5	4	5	2	19.3	19.3	19.3	50.313	456	456	0	18.959	By MS/MS		By MS/MS	By matching	By MS/MS	By MS/MS	By MS/MS	By MS/MS
tr|A0A498L6U4|A0A498L6U4_LABRO	tr|A0A498L6U4|A0A498L6U4_LABRO	3	3	3	tr|A0A498L6U4|A0A498L6U4_LABRO Phosphatidylinositol 5-phosphate 4-kinase type-2 alpha OS=Labeo rohita OX=84645 GN=ROHU_013096 PE=4 SV=1	1	3	3	3	2	1	0	2	1	2	1	1	2	1	0	2	1	2	1	1	2	1	0	2	1	2	1	1	8	8	8	51.615	451	451	0	6.4466	By MS/MS	By matching		By MS/MS	By matching	By MS/MS	By MS/MS	By MS/MS
tr|A0A498LEN1|A0A498LEN1_LABRO;tr|A0A498M812|A0A498M812_LABRO;tr|A0A498L6W6|A0A498L6W6_LABRO;tr|A0A498LBC8|A0A498LBC8_LABRO;tr|A0A498N0I8|A0A498N0I8_LABRO	tr|A0A498LEN1|A0A498LEN1_LABRO;tr|A0A498M812|A0A498M812_LABRO;tr|A0A498L6W6|A0A498L6W6_LABRO;tr|A0A498LBC8|A0A498LBC8_LABRO;tr|A0A498N0I8|A0A498N0I8_LABRO	1;1;1;1;1	1;1;1;1;1	1;1;1;1;1	tr|A0A498LEN1|A0A498LEN1_LABRO E3 ubiquitin-ligase TRIM39-like protein OS=Labeo rohita OX=84645 GN=ROHU_013052 PE=4 SV=1;tr|A0A498M812|A0A498M812_LABRO Oxidoreductase HTATIP2-like protein OS=Labeo rohita OX=84645 GN=ROHU_008704 PE=4 SV=1;tr|A0A498L6W6|A0A4	5	1	1	1	0	0	0	0	0	1	0	1	0	0	0	0	0	1	0	1	0	0	0	0	0	1	0	1	13.6	13.6	13.6	10.253	88	88;359;1385;1573;1664	0.00086655	1.9449						By MS/MS		By MS/MS
tr|A0A498L6W7|A0A498L6W7_LABRO	tr|A0A498L6W7|A0A498L6W7_LABRO	28	28	28	tr|A0A498L6W7|A0A498L6W7_LABRO Annexin OS=Labeo rohita OX=84645 GN=ROHU_034122 PE=3 SV=1	1	28	28	28	25	13	23	22	23	24	24	22	25	13	23	22	23	24	24	22	25	13	23	22	23	24	24	22	66	66	66	38.504	338	338	0	204.2	By MS/MS	By MS/MS	By MS/MS	By MS/MS	By MS/MS	By MS/MS	By MS/MS	By MS/MS
tr|A0A498L6X2|A0A498L6X2_LABRO	tr|A0A498L6X2|A0A498L6X2_LABRO	4	4	4	tr|A0A498L6X2|A0A498L6X2_LABRO L-methionine (R)-S-oxide reductase OS=Labeo rohita OX=84645 GN=ROHU_013095 PE=3 SV=1	1	4	4	4	0	0	0	2	0	4	1	2	0	0	0	2	0	4	1	2	0	0	0	2	0	4	1	2	9	9	9	72.691	657	657	0	13.026				By matching		By MS/MS	By matching	By MS/MS
tr|A0A498L6Y8|A0A498L6Y8_LABRO;tr|A0A498MHF6|A0A498MHF6_LABRO	tr|A0A498L6Y8|A0A498L6Y8_LABRO	11;1	11;1	11;1	tr|A0A498L6Y8|A0A498L6Y8_LABRO Retinal dehydrogenase 2 OS=Labeo rohita OX=84645 GN=ROHU_034142 PE=3 SV=1	2	11	11	11	8	4	8	9	8	8	8	6	8	4	8	9	8	8	8	6	8	4	8	9	8	8	8	6	30.6	30.6	30.6	52.402	483	483;513	0	17.921	By MS/MS	By MS/MS	By MS/MS	By MS/MS	By MS/MS	By MS/MS	By MS/MS	By MS/MS
tr|A0A498L6Z5|A0A498L6Z5_LABRO	tr|A0A498L6Z5|A0A498L6Z5_LABRO	3	3	3	tr|A0A498L6Z5|A0A498L6Z5_LABRO Methylmalonyl-mitochondrial-like isoform X1 OS=Labeo rohita OX=84645 GN=ROHU_034152 PE=3 SV=1	1	3	3	3	2	0	0	0	3	2	2	2	2	0	0	0	3	2	2	2	2	0	0	0	3	2	2	2	14.5	14.5	14.5	19.244	179	179	0	3.8683	By MS/MS				By MS/MS	By MS/MS	By MS/MS	By MS/MS
tr|A0A498L707|A0A498L707_LABRO	tr|A0A498L707|A0A498L707_LABRO	5	5	5	tr|A0A498L707|A0A498L707_LABRO 60S ribosomal protein L27 OS=Labeo rohita OX=84645 GN=ROHU_015748 PE=3 SV=1	1	5	5	5	5	4	4	4	4	4	4	4	5	4	4	4	4	4	4	4	5	4	4	4	4	4	4	4	43.4	43.4	43.4	15.856	136	136	0	211.48	By MS/MS	By MS/MS	By MS/MS	By MS/MS	By MS/MS	By MS/MS	By MS/MS	By MS/MS
tr|A0A498L747|A0A498L747_LABRO	tr|A0A498L747|A0A498L747_LABRO	5	1	1	tr|A0A498L747|A0A498L747_LABRO Sulfotransferase OS=Labeo rohita OX=84645 GN=ROHU_013533 PE=3 SV=1	1	5	1	1	3	2	1	4	4	4	4	2	1	0	0	1	1	1	1	1	1	0	0	1	1	1	1	1	30.5	6.6	6.6	17.723	151	151	0.0092843	1.2323	By MS/MS	By matching	By matching	By MS/MS	By matching	By MS/MS	By MS/MS	By MS/MS
tr|A0A498L759|A0A498L759_LABRO;tr|A0A498MFF6|A0A498MFF6_LABRO;tr|A0A498MLR4|A0A498MLR4_LABRO;tr|A0A498N0C0|A0A498N0C0_LABRO;tr|A0A498N471|A0A498N471_LABRO	tr|A0A498L759|A0A498L759_LABRO;tr|A0A498MFF6|A0A498MFF6_LABRO	7;6;3;3;1	7;6;3;3;1	7;6;3;3;1	tr|A0A498L759|A0A498L759_LABRO Dynamin-2 isoform X3 OS=Labeo rohita OX=84645 GN=ROHU_034262 PE=3 SV=1;tr|A0A498MFF6|A0A498MFF6_LABRO Dynamin-2 isoform X3 OS=Labeo rohita OX=84645 GN=ROHU_007166 PE=3 SV=1	5	7	7	7	6	2	4	3	3	4	4	4	6	2	4	3	3	4	4	4	6	2	4	3	3	4	4	4	25.2	25.2	25.2	45.459	404	404;419;372;435;869	0	7.8467	By MS/MS	By matching	By MS/MS	By MS/MS	By MS/MS	By MS/MS	By MS/MS	By MS/MS
tr|A0A498M423|A0A498M423_LABRO;tr|A0A498M271|A0A498M271_LABRO;tr|A0A498P2G3|A0A498P2G3_LABRO;tr|A0A498MBZ4|A0A498MBZ4_LABRO;tr|A0A498NVM6|A0A498NVM6_LABRO;tr|A0A498L797|A0A498L797_LABRO;tr|A0A498M198|A0A498M198_LABRO;tr|A0A498M4R0|A0A498M4R0_LABRO;tr|A0A498L7H3|A0A498L7H3_LABRO	tr|A0A498M423|A0A498M423_LABRO;tr|A0A498M271|A0A498M271_LABRO;tr|A0A498P2G3|A0A498P2G3_LABRO;tr|A0A498MBZ4|A0A498MBZ4_LABRO;tr|A0A498NVM6|A0A498NVM6_LABRO;tr|A0A498L797|A0A498L797_LABRO;tr|A0A498M198|A0A498M198_LABRO;tr|A0A498M4R0|A0A498M4R0_LABRO;tr|A0A498L7H3|A0A498L7H3_LABRO	1;1;1;1;1;1;1;1;1	1;1;1;1;1;1;1;1;1	1;1;1;1;1;1;1;1;1	tr|A0A498M423|A0A498M423_LABRO TRPM8 channel-associated factor-like protein OS=Labeo rohita OX=84645 GN=ROHU_009014 PE=4 SV=1;tr|A0A498M271|A0A498M271_LABRO TRPM8 channel-associated factor-like protein OS=Labeo rohita OX=84645 GN=ROHU_009022 PE=4 SV=1;tr|A	9	1	1	1	0	0	1	1	0	1	1	1	0	0	1	1	0	1	1	1	0	0	1	1	0	1	1	1	4.6	4.6	4.6	28.536	262	262;537;654;704;724;726;813;866;892	0.0063923	1.4364			By matching	By matching		By MS/MS	By matching	By MS/MS
tr|A0A498L7A1|A0A498L7A1_LABRO	tr|A0A498L7A1|A0A498L7A1_LABRO	5	1	1	tr|A0A498L7A1|A0A498L7A1_LABRO Retinol dehydrogenase 13-like protein OS=Labeo rohita OX=84645 GN=ROHU_034133 PE=4 SV=1	1	5	1	1	4	5	5	4	4	5	5	4	1	1	1	1	1	1	1	1	1	1	1	1	1	1	1	1	23.1	5.3	5.3	26.972	247	247	0	3.1344	By MS/MS	By matching	By matching	By matching	By MS/MS	By MS/MS	By matching	By MS/MS
tr|A0A498L7C3|A0A498L7C3_LABRO	tr|A0A498L7C3|A0A498L7C3_LABRO	13	13	13	tr|A0A498L7C3|A0A498L7C3_LABRO Sorbitol dehydrogenase-like protein OS=Labeo rohita OX=84645 GN=ROHU_034153 PE=3 SV=1	1	13	13	13	6	2	4	4	4	10	8	11	6	2	4	4	4	10	8	11	6	2	4	4	4	10	8	11	60.2	60.2	60.2	36.164	332	332	0	57.977	By MS/MS	By matching	By matching	By MS/MS	By MS/MS	By MS/MS	By MS/MS	By MS/MS
tr|A0A498L7I0|A0A498L7I0_LABRO;CON__Q14525;CON__Q497I4;CON__Q9UE12;CON__Q15323;tr|A0A498L6B3|A0A498L6B3_LABRO;CON__Q8IUT8;CON__O76014;CON__O76013;CON__O76015;CON__Q14532;CON__Q92764;tr|A0A498L4K1|A0A498L4K1_LABRO;CON__A2A5Y0;CON__Q6NTB9;CON__O76009;CON__O76011;tr|A0A498LRF3|A0A498LRF3_LABRO	tr|A0A498L7I0|A0A498L7I0_LABRO	38;2;2;2;2;1;1;1;1;1;1;1;1;1;1;1;1;1	38;2;2;2;2;1;1;1;1;1;1;1;1;1;1;1;1;1	33;0;0;0;0;0;0;0;0;0;0;0;0;0;0;0;0;0	tr|A0A498L7I0|A0A498L7I0_LABRO Type I cytoskeletal 18 OS=Labeo rohita OX=84645 GN=ROHU_030168 PE=3 SV=1	18	38	38	33	35	27	29	31	35	33	32	34	35	27	29	31	35	33	32	34	30	22	24	26	30	28	27	29	87.8	87.8	80.4	48.997	434	434;404;455;416;416;155;436;471;467;456;448;425;347;416;404;404;394;835	0	323.31	By MS/MS	By MS/MS	By MS/MS	By MS/MS	By MS/MS	By MS/MS	By MS/MS	By MS/MS
tr|A0A498NZQ2|A0A498NZQ2_LABRO;tr|A0A498L7M4|A0A498L7M4_LABRO;tr|A0A498NHF8|A0A498NHF8_LABRO;tr|A0A498NHF2|A0A498NHF2_LABRO;tr|A0A498LA39|A0A498LA39_LABRO;tr|A0A498NU03|A0A498NU03_LABRO;tr|A0A498NV61|A0A498NV61_LABRO;tr|A0A498NVK2|A0A498NVK2_LABRO;tr|A0A498P0Y4|A0A498P0Y4_LABRO	tr|A0A498NZQ2|A0A498NZQ2_LABRO;tr|A0A498L7M4|A0A498L7M4_LABRO;tr|A0A498NHF8|A0A498NHF8_LABRO;tr|A0A498NHF2|A0A498NHF2_LABRO;tr|A0A498LA39|A0A498LA39_LABRO;tr|A0A498NU03|A0A498NU03_LABRO;tr|A0A498NV61|A0A498NV61_LABRO;tr|A0A498NVK2|A0A498NVK2_LABRO	3;3;3;3;3;3;2;2;1	3;3;3;3;3;3;2;2;1	3;3;3;3;3;3;2;2;1	tr|A0A498NZQ2|A0A498NZQ2_LABRO Bactericidal permeability-increasing protein OS=Labeo rohita OX=84645 GN=ROHU_002275 PE=3 SV=1;tr|A0A498L7M4|A0A498L7M4_LABRO Bactericidal permeability-increasing protein OS=Labeo rohita OX=84645 GN=ROHU_013087 PE=3 SV=1;tr|A	9	3	3	3	0	0	3	0	0	0	0	0	0	0	3	0	0	0	0	0	0	0	3	0	0	0	0	0	6.2	6.2	6.2	50.998	464	464;480;502;502;502;905;344;458;128	0.008557	1.2726			By MS/MS
tr|A0A498L7M8|A0A498L7M8_LABRO	tr|A0A498L7M8|A0A498L7M8_LABRO	4	4	4	tr|A0A498L7M8|A0A498L7M8_LABRO Reticulon OS=Labeo rohita OX=84645 GN=ROHU_013432 PE=4 SV=1	1	4	4	4	3	3	3	4	2	4	4	3	3	3	3	4	2	4	4	3	3	3	3	4	2	4	4	3	7.1	7.1	7.1	70.245	646	646	0	8.745	By MS/MS	By matching	By MS/MS	By MS/MS	By MS/MS	By MS/MS	By MS/MS	By MS/MS
tr|A0A498L7M9|A0A498L7M9_LABRO;tr|A0A498N7A1|A0A498N7A1_LABRO	tr|A0A498L7M9|A0A498L7M9_LABRO;tr|A0A498N7A1|A0A498N7A1_LABRO	5;4	5;4	5;4	tr|A0A498L7M9|A0A498L7M9_LABRO Diacylglycerol O-acyltransferase 2 OS=Labeo rohita OX=84645 GN=ROHU_013022 PE=3 SV=1;tr|A0A498N7A1|A0A498N7A1_LABRO Diacylglycerol O-acyltransferase 2 OS=Labeo rohita OX=84645 GN=ROHU_019940 PE=3 SV=1	2	5	5	5	0	0	0	3	0	4	2	3	0	0	0	3	0	4	2	3	0	0	0	3	0	4	2	3	13.4	13.4	13.4	71.771	632	632;555	0	38.243				By MS/MS		By MS/MS	By matching	By MS/MS
tr|A0A498P3S9|A0A498P3S9_LABRO;tr|A0A498M412|A0A498M412_LABRO;tr|A0A498L7N7|A0A498L7N7_LABRO	tr|A0A498P3S9|A0A498P3S9_LABRO;tr|A0A498M412|A0A498M412_LABRO;tr|A0A498L7N7|A0A498L7N7_LABRO	1;1;1	1;1;1	1;1;1	tr|A0A498P3S9|A0A498P3S9_LABRO CD97 antigen-like protein OS=Labeo rohita OX=84645 GN=ROHU_000274 PE=4 SV=1;tr|A0A498M412|A0A498M412_LABRO CD97 antigen-like protein OS=Labeo rohita OX=84645 GN=ROHU_028190 PE=4 SV=1;tr|A0A498L7N7|A0A498L7N7_LABRO CD97 antige	3	1	1	1	1	0	1	0	0	1	1	1	1	0	1	0	0	1	1	1	1	0	1	0	0	1	1	1	1	1	1	133.99	1195	1195;1893;2699	0.0012914	1.902	By MS/MS		By MS/MS			By MS/MS	By MS/MS	By MS/MS
tr|A0A498L7R5|A0A498L7R5_LABRO	tr|A0A498L7R5|A0A498L7R5_LABRO	19	19	19	tr|A0A498L7R5|A0A498L7R5_LABRO Malate dehydrogenase OS=Labeo rohita OX=84645 GN=ROHU_019959 PE=3 SV=1	1	19	19	19	19	15	18	17	18	16	18	19	19	15	18	17	18	16	18	19	19	15	18	17	18	16	18	19	79.1	79.1	79.1	34.593	330	330	0	323.31	By MS/MS	By MS/MS	By MS/MS	By MS/MS	By MS/MS	By MS/MS	By MS/MS	By MS/MS
tr|A0A498L7R8|A0A498L7R8_LABRO	tr|A0A498L7R8|A0A498L7R8_LABRO	1	1	1	tr|A0A498L7R8|A0A498L7R8_LABRO Unconventional myosin-Ie isoform X1 OS=Labeo rohita OX=84645 GN=ROHU_034149 PE=3 SV=1	1	1	1	1	1	1	1	1	1	1	1	1	1	1	1	1	1	1	1	1	1	1	1	1	1	1	1	1	1.6	1.6	1.6	117.87	1033	1033	0	11.068	By MS/MS	By MS/MS	By MS/MS	By MS/MS	By MS/MS	By MS/MS	By MS/MS	By MS/MS
tr|A0A498L7T5|A0A498L7T5_LABRO	tr|A0A498L7T5|A0A498L7T5_LABRO	4	4	4	tr|A0A498L7T5|A0A498L7T5_LABRO Eukaryotic translation initiation factor 3 subunit G OS=Labeo rohita OX=84645 GN=EIF3G PE=3 SV=1	1	4	4	4	4	0	2	2	2	2	2	1	4	0	2	2	2	2	2	1	4	0	2	2	2	2	2	1	16.1	16.1	16.1	30.488	273	273	0	12.563	By MS/MS		By matching	By matching	By MS/MS	By MS/MS	By MS/MS	By matching
tr|A0A498L7U1|A0A498L7U1_LABRO;tr|A0A498MQ19|A0A498MQ19_LABRO	tr|A0A498L7U1|A0A498L7U1_LABRO;tr|A0A498MQ19|A0A498MQ19_LABRO	16;16	10;10	10;10	tr|A0A498L7U1|A0A498L7U1_LABRO Integrin beta OS=Labeo rohita OX=84645 GN=ROHU_035718 PE=3 SV=1;tr|A0A498MQ19|A0A498MQ19_LABRO Neuropilin-1a isoform X1 OS=Labeo rohita OX=84645 GN=ROHU_036663 PE=3 SV=1	2	16	10	10	9	11	11	12	11	9	11	9	5	6	5	7	6	5	5	6	5	6	5	7	6	5	5	6	23.6	15.9	15.9	88.359	797	797;1760	0	38.301	By MS/MS	By MS/MS	By MS/MS	By MS/MS	By MS/MS	By MS/MS	By MS/MS	By MS/MS
tr|A0A498L7V7|A0A498L7V7_LABRO	tr|A0A498L7V7|A0A498L7V7_LABRO	1	1	1	tr|A0A498L7V7|A0A498L7V7_LABRO 15-hydroxyprostaglandin dehydrogenase [NAD(+)]-like protein OS=Labeo rohita OX=84645 GN=ROHU_012952 PE=3 SV=1	1	1	1	1	1	0	0	0	1	1	0	1	1	0	0	0	1	1	0	1	1	0	0	0	1	1	0	1	5	5	5	28.475	261	261	0.0099275	1.1768	By MS/MS				By MS/MS	By MS/MS		By MS/MS
tr|A0A498L7Z1|A0A498L7Z1_LABRO;tr|A0A498MGN8|A0A498MGN8_LABRO	tr|A0A498L7Z1|A0A498L7Z1_LABRO;tr|A0A498MGN8|A0A498MGN8_LABRO	2;2	2;2	2;2	tr|A0A498L7Z1|A0A498L7Z1_LABRO Phosphoribosyl pyrophosphate synthase-associated 2 OS=Labeo rohita OX=84645 GN=ROHU_013492 PE=3 SV=1;tr|A0A498MGN8|A0A498MGN8_LABRO Phosphoribosyl pyrophosphate synthase-associated 2 OS=Labeo rohita OX=84645 GN=ROHU_027755 PE	2	2	2	2	2	0	1	1	2	1	2	2	2	0	1	1	2	1	2	2	2	0	1	1	2	1	2	2	4	4	4	83.888	752	752;764	0	5.649	By MS/MS		By matching	By matching	By MS/MS	By matching	By MS/MS	By MS/MS
tr|A0A498L800|A0A498L800_LABRO	tr|A0A498L800|A0A498L800_LABRO	1	1	1	tr|A0A498L800|A0A498L800_LABRO Cytochrome c oxidase subunit OS=Labeo rohita OX=84645 GN=ROHU_015770 PE=3 SV=1	1	1	1	1	1	1	1	1	1	1	1	1	1	1	1	1	1	1	1	1	1	1	1	1	1	1	1	1	13.3	13.3	13.3	13.455	120	120	0	3.1795	By MS/MS	By matching	By MS/MS	By MS/MS	By MS/MS	By MS/MS	By MS/MS	By MS/MS
tr|A0A498M6I9|A0A498M6I9_LABRO;tr|A0A498L810|A0A498L810_LABRO;tr|A8VWC6|A8VWC6_LABRO	tr|A0A498M6I9|A0A498M6I9_LABRO;tr|A0A498L810|A0A498L810_LABRO	25;25;10	3;3;1	3;3;1	tr|A0A498M6I9|A0A498M6I9_LABRO Cytoplasmic 1 OS=Labeo rohita OX=84645 GN=ROHU_027738 PE=3 SV=1;tr|A0A498L810|A0A498L810_LABRO Cytoplasmic 1 OS=Labeo rohita OX=84645 GN=ROHU_013512 PE=3 SV=1	3	25	3	3	21	17	24	21	22	20	20	20	3	1	3	2	3	3	2	3	3	1	3	2	3	3	2	3	62.4	10.2	10.2	45.537	412	412;380;171	0	89.149	By MS/MS	By MS/MS	By MS/MS	By MS/MS	By MS/MS	By MS/MS	By MS/MS	By MS/MS
tr|A0A498NMG2|A0A498NMG2_LABRO;tr|A0A498L812|A0A498L812_LABRO	tr|A0A498NMG2|A0A498NMG2_LABRO;tr|A0A498L812|A0A498L812_LABRO	2;2	2;2	2;2	tr|A0A498NMG2|A0A498NMG2_LABRO ER membrane protein complex subunit 10 OS=Labeo rohita OX=84645 GN=ROHU_015761 PE=3 SV=1;tr|A0A498L812|A0A498L812_LABRO ER membrane protein complex subunit 10 OS=Labeo rohita OX=84645 GN=ROHU_034934 PE=3 SV=1	2	2	2	2	2	0	0	1	2	2	2	1	2	0	0	1	2	2	2	1	2	0	0	1	2	2	2	1	22.6	22.6	22.6	17.993	164	164;257	0	17.419	By MS/MS			By matching	By MS/MS	By MS/MS	By MS/MS	By MS/MS
tr|A0A498L841|A0A498L841_LABRO;tr|A0A498M049|A0A498M049_LABRO	tr|A0A498L841|A0A498L841_LABRO;tr|A0A498M049|A0A498M049_LABRO	1;1	1;1	1;1	tr|A0A498L841|A0A498L841_LABRO Electrogenic sodium bicarbonate cotransporter 1-like isoform X3 OS=Labeo rohita OX=84645 GN=ROHU_013338 PE=4 SV=1;tr|A0A498M049|A0A498M049_LABRO Electrogenic sodium bicarbonate cotransporter 1-like isoform X6 OS=Labeo rohita	2	1	1	1	1	0	0	0	0	0	0	0	1	0	0	0	0	0	0	0	1	0	0	0	0	0	0	0	8.7	8.7	8.7	12.228	104	104;178	0.0078186	1.3091	By MS/MS
tr|A0A498L859|A0A498L859_LABRO;tr|A0A498N6Z6|A0A498N6Z6_LABRO	tr|A0A498L859|A0A498L859_LABRO;tr|A0A498N6Z6|A0A498N6Z6_LABRO	3;3	3;3	3;3	tr|A0A498L859|A0A498L859_LABRO 6-phosphogluconolactonase OS=Labeo rohita OX=84645 GN=ROHU_012973 PE=3 SV=1;tr|A0A498N6Z6|A0A498N6Z6_LABRO 6-phosphogluconolactonase OS=Labeo rohita OX=84645 GN=ROHU_020051 PE=3 SV=1	2	3	3	3	2	0	2	3	3	3	3	2	2	0	2	3	3	3	3	2	2	0	2	3	3	3	3	2	23.3	23.3	23.3	23.043	219	219;253	0	22.997	By MS/MS		By MS/MS	By MS/MS	By MS/MS	By MS/MS	By MS/MS	By MS/MS
tr|A0A498NRQ5|A0A498NRQ5_LABRO;tr|A0A498L863|A0A498L863_LABRO	tr|A0A498NRQ5|A0A498NRQ5_LABRO;tr|A0A498L863|A0A498L863_LABRO	1;1	1;1	1;1	tr|A0A498NRQ5|A0A498NRQ5_LABRO Klotho OS=Labeo rohita OX=84645 GN=ROHU_014671 PE=4 SV=1;tr|A0A498L863|A0A498L863_LABRO Klotho OS=Labeo rohita OX=84645 GN=ROHU_034076 PE=4 SV=1	2	1	1	1	1	0	1	1	1	1	1	1	1	0	1	1	1	1	1	1	1	0	1	1	1	1	1	1	1	1	1	113.33	990	990;990	0.0095602	1.1839	By matching		By MS/MS	By matching	By matching	By MS/MS	By matching	By MS/MS
tr|A0A498NH09|A0A498NH09_LABRO;tr|A0A498L895|A0A498L895_LABRO	tr|A0A498NH09|A0A498NH09_LABRO;tr|A0A498L895|A0A498L895_LABRO	1;1	1;1	1;1	tr|A0A498NH09|A0A498NH09_LABRO Hypoxanthine-guanine phosphoribosyltransferase-like protein OS=Labeo rohita OX=84645 GN=ROHU_036194 PE=4 SV=1;tr|A0A498L895|A0A498L895_LABRO Nuclear factor of activated T-cells 5-like isoform X2 OS=Labeo rohita OX=84645 GN=RO	2	1	1	1	0	0	1	1	1	0	0	0	0	0	1	1	1	0	0	0	0	0	1	1	1	0	0	0	5.4	5.4	5.4	26.718	241	241;1522	0.0021259	1.8314			By matching	By MS/MS	By MS/MS
tr|A0A498L8B5|A0A498L8B5_LABRO	tr|A0A498L8B5|A0A498L8B5_LABRO	10	10	10	tr|A0A498L8B5|A0A498L8B5_LABRO 60S ribosomal l10 OS=Labeo rohita OX=84645 GN=ROHU_022968 PE=4 SV=1	1	10	10	10	7	4	9	9	10	9	10	7	7	4	9	9	10	9	10	7	7	4	9	9	10	9	10	7	44.2	44.2	44.2	26.255	231	231	0	54.71	By MS/MS	By MS/MS	By MS/MS	By MS/MS	By MS/MS	By MS/MS	By MS/MS	By MS/MS
tr|A0A498L8B8|A0A498L8B8_LABRO;tr|A0A498MEH5|A0A498MEH5_LABRO	tr|A0A498L8B8|A0A498L8B8_LABRO;tr|A0A498MEH5|A0A498MEH5_LABRO	18;17	18;17	17;16	tr|A0A498L8B8|A0A498L8B8_LABRO Unconventional myosin-VIIb OS=Labeo rohita OX=84645 GN=ROHU_033975 PE=3 SV=1;tr|A0A498MEH5|A0A498MEH5_LABRO Unconventional myosin-VIIb OS=Labeo rohita OX=84645 GN=ROHU_025754 PE=3 SV=1	2	18	18	17	8	1	3	6	7	8	11	13	8	1	3	6	7	8	11	13	8	1	3	6	6	7	10	13	13.4	13.4	12.7	212.31	1852	1852;1784	0	23.339	By MS/MS	By MS/MS	By MS/MS	By MS/MS	By MS/MS	By MS/MS	By MS/MS	By MS/MS
tr|A0A498NVV1|A0A498NVV1_LABRO;tr|A0A498NW09|A0A498NW09_LABRO;tr|A0A498MWG7|A0A498MWG7_LABRO;tr|A0A498NQN7|A0A498NQN7_LABRO;tr|A0A498L8E4|A0A498L8E4_LABRO	tr|A0A498NVV1|A0A498NVV1_LABRO;tr|A0A498NW09|A0A498NW09_LABRO;tr|A0A498MWG7|A0A498MWG7_LABRO;tr|A0A498NQN7|A0A498NQN7_LABRO;tr|A0A498L8E4|A0A498L8E4_LABRO	1;1;1;1;1	1;1;1;1;1	1;1;1;1;1	tr|A0A498NVV1|A0A498NVV1_LABRO NAD(P)(+)--arginine ADP-ribosyltransferase OS=Labeo rohita OX=84645 GN=ROHU_014181 PE=3 SV=1;tr|A0A498NW09|A0A498NW09_LABRO NAD(P)(+)--arginine ADP-ribosyltransferase OS=Labeo rohita OX=84645 GN=ROHU_014174 PE=3 SV=1;tr|A0A49	5	1	1	1	0	1	1	1	0	0	0	0	0	1	1	1	0	0	0	0	0	1	1	1	0	0	0	0	3.4	3.4	3.4	30.708	264	264;396;500;542;904	0.0078247	1.311		By matching	By matching	By MS/MS
tr|A0A498L8F3|A0A498L8F3_LABRO;tr|A0A498N8E1|A0A498N8E1_LABRO	tr|A0A498L8F3|A0A498L8F3_LABRO;tr|A0A498N8E1|A0A498N8E1_LABRO	3;3	1;1	1;1	tr|A0A498L8F3|A0A498L8F3_LABRO Deoxynucleoside triphosphate triphosphohydrolase SAMHD1-like protein OS=Labeo rohita OX=84645 GN=ROHU_034712 PE=3 SV=1;tr|A0A498N8E1|A0A498N8E1_LABRO Deoxynucleoside triphosphate triphosphohydrolase SAMHD1-like protein OS=Lab	2	3	1	1	2	1	1	0	1	1	2	1	0	0	0	0	0	0	1	0	0	0	0	0	0	0	1	0	6.1	3	3	70.785	606	606;647	0.00045413	2.2856	By matching	By matching	By matching		By matching	By matching	By MS/MS	By matching
tr|A0A498L8F9|A0A498L8F9_LABRO	tr|A0A498L8F9|A0A498L8F9_LABRO	6	3	3	tr|A0A498L8F9|A0A498L8F9_LABRO Guanine nucleotide-binding subunit alpha-13 OS=Labeo rohita OX=84645 GN=ROHU_030138 PE=3 SV=1	1	6	3	3	3	2	5	5	5	5	5	2	2	0	2	3	2	2	2	1	2	0	2	3	2	2	2	1	19.7	12.7	12.7	45.295	386	386	0	3.5741	By MS/MS	By matching	By matching	By MS/MS	By MS/MS	By MS/MS	By matching	By MS/MS
tr|A0A498L8J9|A0A498L8J9_LABRO	tr|A0A498L8J9|A0A498L8J9_LABRO	1	1	1	tr|A0A498L8J9|A0A498L8J9_LABRO Lysophosphatidic acid phosphatase type 6-like protein OS=Labeo rohita OX=84645 GN=ROHU_018707 PE=4 SV=1	1	1	1	1	1	0	0	0	0	0	0	1	1	0	0	0	0	0	0	1	1	0	0	0	0	0	0	1	3.9	3.9	3.9	42.7	383	383	0.005261	1.498	By MS/MS							By MS/MS
tr|A0A498L8K0|A0A498L8K0_LABRO	tr|A0A498L8K0|A0A498L8K0_LABRO	10	2	1	tr|A0A498L8K0|A0A498L8K0_LABRO ADP/ATP translocase OS=Labeo rohita OX=84645 GN=ROHU_021421 PE=3 SV=1	1	10	2	1	9	8	8	8	9	9	8	8	1	1	0	1	1	1	1	1	1	0	0	1	1	1	1	1	36.6	8.4	4	32.905	298	298	0.00045496	2.3042	By MS/MS	By MS/MS	By matching	By MS/MS	By MS/MS	By MS/MS	By MS/MS	By MS/MS
tr|A0A498L8L0|A0A498L8L0_LABRO	tr|A0A498L8L0|A0A498L8L0_LABRO	1	1	1	tr|A0A498L8L0|A0A498L8L0_LABRO PHD finger-like domain-containing 5A OS=Labeo rohita OX=84645 GN=ROHU_030148 PE=3 SV=1	1	1	1	1	1	0	0	0	0	1	1	1	1	0	0	0	0	1	1	1	1	0	0	0	0	1	1	1	10.7	10.7	10.7	13.27	121	121	0	4.8888	By MS/MS					By MS/MS	By MS/MS	By MS/MS
tr|A0A498L8Q0|A0A498L8Q0_LABRO	tr|A0A498L8Q0|A0A498L8Q0_LABRO	1	1	1	tr|A0A498L8Q0|A0A498L8Q0_LABRO Phosphatidylinositol-3,4,5-trisphosphate 5-phosphatase OS=Labeo rohita OX=84645 GN=ROHU_025752 PE=3 SV=1	1	1	1	1	1	0	0	1	1	1	1	1	1	0	0	1	1	1	1	1	1	0	0	1	1	1	1	1	1.6	1.6	1.6	134.21	1192	1192	0.0021222	1.8235	By MS/MS			By matching	By MS/MS	By MS/MS	By MS/MS	By MS/MS
tr|A0A498L8Q6|A0A498L8Q6_LABRO	tr|A0A498L8Q6|A0A498L8Q6_LABRO	1	1	1	tr|A0A498L8Q6|A0A498L8Q6_LABRO Amino acid transporter OS=Labeo rohita OX=84645 GN=ROHU_016547 PE=3 SV=1	1	1	1	1	1	1	1	1	0	1	1	1	1	1	1	1	0	1	1	1	1	1	1	1	0	1	1	1	2.5	2.5	2.5	60.328	555	555	0	2.5052	By MS/MS	By matching	By matching	By matching		By MS/MS	By MS/MS	By MS/MS
tr|A0A498L8S4|A0A498L8S4_LABRO	tr|A0A498L8S4|A0A498L8S4_LABRO	1	1	1	tr|A0A498L8S4|A0A498L8S4_LABRO Glycogenin-1-like isoform X1 OS=Labeo rohita OX=84645 GN=ROHU_013667 PE=3 SV=1	1	1	1	1	1	0	1	1	1	1	1	0	1	0	1	1	1	1	1	0	1	0	1	1	1	1	1	0	4.7	4.7	4.7	63.481	572	572	0	6.2493	By MS/MS		By matching	By matching	By MS/MS	By matching	By MS/MS
tr|A0A498L8S6|A0A498L8S6_LABRO;tr|A0A498LKH2|A0A498LKH2_LABRO;tr|A0A498L5W9|A0A498L5W9_LABRO	tr|A0A498L8S6|A0A498L8S6_LABRO;tr|A0A498LKH2|A0A498LKH2_LABRO;tr|A0A498L5W9|A0A498L5W9_LABRO	4;3;3	4;3;3	4;3;3	tr|A0A498L8S6|A0A498L8S6_LABRO Methyltransferase 7A OS=Labeo rohita OX=84645 GN=ROHU_011720 PE=4 SV=1;tr|A0A498LKH2|A0A498LKH2_LABRO Methyltransferase 7A OS=Labeo rohita OX=84645 GN=ROHU_011719 PE=4 SV=1;tr|A0A498L5W9|A0A498L5W9_LABRO Methyltransferase 7A	3	4	4	4	2	0	0	3	4	4	3	2	2	0	0	3	4	4	3	2	2	0	0	3	4	4	3	2	39	39	39	30.152	267	267;150;150	0	9.6046	By MS/MS			By MS/MS	By MS/MS	By MS/MS	By matching	By MS/MS
tr|A0A498L8T1|A0A498L8T1_LABRO	tr|A0A498L8T1|A0A498L8T1_LABRO	2	2	2	tr|A0A498L8T1|A0A498L8T1_LABRO Aquaporin-8-like protein OS=Labeo rohita OX=84645 GN=ROHU_033892 PE=3 SV=1	1	2	2	2	2	0	0	0	2	2	1	1	2	0	0	0	2	2	1	1	2	0	0	0	2	2	1	1	6.4	6.4	6.4	43.502	419	419	0	4.9035	By MS/MS				By MS/MS	By MS/MS	By MS/MS	By MS/MS
tr|A0A498L8T2|A0A498L8T2_LABRO	tr|A0A498L8T2|A0A498L8T2_LABRO	3	3	3	tr|A0A498L8T2|A0A498L8T2_LABRO Steryl-sulfatase isoform X1 OS=Labeo rohita OX=84645 GN=ROHU_013677 PE=3 SV=1	1	3	3	3	2	0	0	0	2	1	2	0	2	0	0	0	2	1	2	0	2	0	0	0	2	1	2	0	4.8	4.8	4.8	123.59	1109	1109	0	5.7702	By MS/MS				By MS/MS	By matching	By MS/MS
tr|A0A498L8T4|A0A498L8T4_LABRO	tr|A0A498L8T4|A0A498L8T4_LABRO	7	7	7	tr|A0A498L8T4|A0A498L8T4_LABRO 15-hydroxyprostaglandin dehydrogenase [NAD(+)]-like protein OS=Labeo rohita OX=84645 GN=ROHU_019119 PE=3 SV=1	1	7	7	7	4	1	0	2	3	4	1	5	4	1	0	2	3	4	1	5	4	1	0	2	3	4	1	5	30.4	30.4	30.4	29.183	270	270	0	13.205	By MS/MS	By MS/MS		By matching	By MS/MS	By MS/MS	By MS/MS	By MS/MS
tr|A0A498L8V2|A0A498L8V2_LABRO;tr|A0A498LST0|A0A498LST0_LABRO	tr|A0A498L8V2|A0A498L8V2_LABRO;tr|A0A498LST0|A0A498LST0_LABRO	27;26	27;26	27;26	tr|A0A498L8V2|A0A498L8V2_LABRO Aconitate hydratase, mitochondrial OS=Labeo rohita OX=84645 GN=ROHU_033871 PE=3 SV=1;tr|A0A498LST0|A0A498LST0_LABRO Aconitate hydratase, mitochondrial OS=Labeo rohita OX=84645 GN=ROHU_030147 PE=3 SV=1	2	27	27	27	23	12	21	25	23	23	25	19	23	12	21	25	23	23	25	19	23	12	21	25	23	23	25	19	52	52	52	84.864	782	782;751	0	288.72	By MS/MS	By MS/MS	By MS/MS	By MS/MS	By MS/MS	By MS/MS	By MS/MS	By MS/MS
tr|A0A498L8V5|A0A498L8V5_LABRO	tr|A0A498L8V5|A0A498L8V5_LABRO	9	7	7	tr|A0A498L8V5|A0A498L8V5_LABRO Peroxiredoxin-4 OS=Labeo rohita OX=84645 GN=ROHU_009509 PE=4 SV=1	1	9	7	7	8	5	7	6	7	7	7	9	7	3	5	4	5	5	5	7	7	3	5	4	5	5	5	7	52.3	46.5	46.5	29.037	260	260	0	63.677	By MS/MS	By MS/MS	By MS/MS	By MS/MS	By MS/MS	By MS/MS	By MS/MS	By MS/MS
tr|A0A498L8W6|A0A498L8W6_LABRO	tr|A0A498L8W6|A0A498L8W6_LABRO	8	2	2	tr|A0A498L8W6|A0A498L8W6_LABRO Cystathionine beta-synthase OS=Labeo rohita OX=84645 GN=ROHU_029137 PE=3 SV=1	1	8	2	2	2	1	3	1	4	5	1	7	0	1	2	1	1	2	1	2	0	1	2	1	1	2	1	2	19.4	5.4	5.4	67.232	612	612	0	5.0708	By matching	By matching	By MS/MS	By matching	By matching	By MS/MS	By matching	By MS/MS
tr|A0A498MXM0|A0A498MXM0_LABRO;tr|A0A498L8X8|A0A498L8X8_LABRO	tr|A0A498MXM0|A0A498MXM0_LABRO;tr|A0A498L8X8|A0A498L8X8_LABRO	5;5	5;5	5;5	tr|A0A498MXM0|A0A498MXM0_LABRO RNA-binding motif protein 47 OS=Labeo rohita OX=84645 GN=ROHU_021435 PE=3 SV=1;tr|A0A498L8X8|A0A498L8X8_LABRO RNA-binding motif protein 47 OS=Labeo rohita OX=84645 GN=ROHU_033821 PE=3 SV=1	2	5	5	5	3	1	2	1	3	2	3	4	3	1	2	1	3	2	3	4	3	1	2	1	3	2	3	4	10.3	10.3	10.3	64.57	592	592;603	0	5.892	By MS/MS	By matching	By MS/MS	By matching	By MS/MS	By MS/MS	By MS/MS	By MS/MS
tr|A0A498L8Z9|A0A498L8Z9_LABRO;tr|A0A498NC30|A0A498NC30_LABRO;tr|A0A498M0I0|A0A498M0I0_LABRO	tr|A0A498L8Z9|A0A498L8Z9_LABRO;tr|A0A498NC30|A0A498NC30_LABRO;tr|A0A498M0I0|A0A498M0I0_LABRO	8;7;7	1;1;1	1;1;1	tr|A0A498L8Z9|A0A498L8Z9_LABRO Serine/threonine-protein phosphatase OS=Labeo rohita OX=84645 GN=ROHU_012867 PE=3 SV=1;tr|A0A498NC30|A0A498NC30_LABRO Serine/threonine-protein phosphatase OS=Labeo rohita OX=84645 GN=ROHU_019097 PE=3 SV=1;tr|A0A498M0I0|A0A498	3	8	1	1	4	1	6	6	7	5	6	6	0	0	0	0	1	0	0	0	0	0	0	0	1	0	0	0	39.9	4.8	4.8	31.363	271	271;222;317	0	3.5152	By matching	By matching	By matching	By matching	By MS/MS	By matching	By matching	By matching
tr|A0A498L903|A0A498L903_LABRO	tr|A0A498L903|A0A498L903_LABRO	14	14	13	tr|A0A498L903|A0A498L903_LABRO Plakophilin-3-like isoform X1 OS=Labeo rohita OX=84645 GN=ROHU_034736 PE=3 SV=1	1	14	14	13	11	1	3	4	10	8	5	7	11	1	3	4	10	8	5	7	11	1	2	3	9	7	5	6	35	35	32.9	64.469	583	583	0	30.559	By MS/MS	By matching	By MS/MS	By MS/MS	By MS/MS	By MS/MS	By MS/MS	By MS/MS
tr|A0A498L913|A0A498L913_LABRO	tr|A0A498L913|A0A498L913_LABRO	2	2	2	tr|A0A498L913|A0A498L913_LABRO Regulator of chromosome condensation-like protein OS=Labeo rohita OX=84645 GN=ROHU_012856 PE=4 SV=1	1	2	2	2	1	0	1	0	2	0	1	1	1	0	1	0	2	0	1	1	1	0	1	0	2	0	1	1	6	6	6	44.552	419	419	0	2.5067	By MS/MS		By MS/MS		By MS/MS		By matching	By matching
tr|A0A498M374|A0A498M374_LABRO;tr|A0A498L931|A0A498L931_LABRO	tr|A0A498M374|A0A498M374_LABRO;tr|A0A498L931|A0A498L931_LABRO	6;6	6;6	6;6	tr|A0A498M374|A0A498M374_LABRO Isocitrate dehydrogenase [NAD] subunit, mitochondrial OS=Labeo rohita OX=84645 GN=ROHU_028129 PE=3 SV=1;tr|A0A498L931|A0A498L931_LABRO Isocitrate dehydrogenase [NAD] subunit, mitochondrial OS=Labeo rohita OX=84645 GN=ROHU_034	2	6	6	6	5	2	4	5	6	6	6	5	5	2	4	5	6	6	6	5	5	2	4	5	6	6	6	5	21.6	21.6	21.6	40.064	366	366;552	0	10.651	By MS/MS	By matching	By matching	By MS/MS	By MS/MS	By MS/MS	By MS/MS	By MS/MS
tr|A0A498MGN0|A0A498MGN0_LABRO;tr|A0A498L943|A0A498L943_LABRO	tr|A0A498MGN0|A0A498MGN0_LABRO;tr|A0A498L943|A0A498L943_LABRO	1;1	1;1	1;1	tr|A0A498MGN0|A0A498MGN0_LABRO Store-operated calcium entry-associated regulatory factor OS=Labeo rohita OX=84645 GN=ROHU_026129 PE=3 SV=1;tr|A0A498L943|A0A498L943_LABRO Store-operated calcium entry-associated regulatory factor OS=Labeo rohita OX=84645 GN=	2	1	1	1	1	0	0	0	0	0	0	0	1	0	0	0	0	0	0	0	1	0	0	0	0	0	0	0	3.1	3.1	3.1	64.197	584	584;611	0.0012887	1.8877	By MS/MS
tr|A0A498M7G7|A0A498M7G7_LABRO;tr|A0A498L961|A0A498L961_LABRO	tr|A0A498M7G7|A0A498M7G7_LABRO;tr|A0A498L961|A0A498L961_LABRO	5;5	5;5	5;5	tr|A0A498M7G7|A0A498M7G7_LABRO Eukaryotic translation initiation factor 3 subunit K OS=Labeo rohita OX=84645 GN=EIF3K PE=3 SV=1;tr|A0A498L961|A0A498L961_LABRO Eukaryotic translation initiation factor 3 subunit K OS=Labeo rohita OX=84645 GN=EIF3K PE=3 SV=1	2	5	5	5	3	1	4	1	4	4	3	3	3	1	4	1	4	4	3	3	3	1	4	1	4	4	3	3	36.3	36.3	36.3	24.62	212	212;219	0	16.653	By MS/MS	By matching	By MS/MS	By MS/MS	By MS/MS	By MS/MS	By MS/MS	By MS/MS
tr|A0A498L965|A0A498L965_LABRO	tr|A0A498L965|A0A498L965_LABRO	7	7	6	tr|A0A498L965|A0A498L965_LABRO Mitochondrial import receptor subunit TOM22 homolog OS=Labeo rohita OX=84645 GN=ROHU_030156 PE=3 SV=1	1	7	7	6	4	1	4	3	4	3	3	3	4	1	4	3	4	3	3	3	4	1	3	2	3	2	2	3	5.4	5.4	4.9	223.07	1987	1987	0	60.92	By MS/MS	By matching	By MS/MS	By MS/MS	By MS/MS	By MS/MS	By MS/MS	By MS/MS
tr|A0A498MYE4|A0A498MYE4_LABRO;tr|A0A498L990|A0A498L990_LABRO	tr|A0A498MYE4|A0A498MYE4_LABRO;tr|A0A498L990|A0A498L990_LABRO	1;1	1;1	1;1	tr|A0A498MYE4|A0A498MYE4_LABRO Cysteinylglycine-S-conjugate dipeptidase OS=Labeo rohita OX=84645 GN=ROHU_021436 PE=3 SV=1;tr|A0A498L990|A0A498L990_LABRO Cysteinylglycine-S-conjugate dipeptidase OS=Labeo rohita OX=84645 GN=ROHU_033820 PE=3 SV=1	2	1	1	1	1	0	1	1	1	0	1	0	1	0	1	1	1	0	1	0	1	0	1	1	1	0	1	0	2.3	2.3	2.3	56.148	520	520;522	0.00046425	2.4357	By MS/MS		By MS/MS	By MS/MS	By MS/MS		By MS/MS
tr|A0A498M514|A0A498M514_LABRO;tr|A0A498NR89|A0A498NR89_LABRO;tr|A0A498L992|A0A498L992_LABRO	tr|A0A498M514|A0A498M514_LABRO;tr|A0A498NR89|A0A498NR89_LABRO;tr|A0A498L992|A0A498L992_LABRO	1;1;1	1;1;1	1;1;1	tr|A0A498M514|A0A498M514_LABRO GTPase IMAP family member 7-like isoform X1 OS=Labeo rohita OX=84645 GN=ROHU_010135 PE=4 SV=1;tr|A0A498NR89|A0A498NR89_LABRO GTPase IMAP family member 7-like isoform X1 OS=Labeo rohita OX=84645 GN=ROHU_004192 PE=4 SV=1;tr|A0A	3	1	1	1	1	0	0	0	0	0	0	0	1	0	0	0	0	0	0	0	1	0	0	0	0	0	0	0	8.1	8.1	8.1	19.58	173	173;174;175	0	4.0559	By MS/MS
tr|A0A498L9A3|A0A498L9A3_LABRO	tr|A0A498L9A3|A0A498L9A3_LABRO	9	9	9	tr|A0A498L9A3|A0A498L9A3_LABRO 40S ribosomal protein S11 OS=Labeo rohita OX=84645 GN=ROHU_013475 PE=3 SV=1	1	9	9	9	6	4	5	6	8	6	6	6	6	4	5	6	8	6	6	6	6	4	5	6	8	6	6	6	11.8	11.8	11.8	75.12	688	688	0	66.939	By MS/MS	By matching	By MS/MS	By MS/MS	By MS/MS	By MS/MS	By MS/MS	By MS/MS
tr|A0A498L9C8|A0A498L9C8_LABRO	tr|A0A498L9C8|A0A498L9C8_LABRO	2	2	2	tr|A0A498L9C8|A0A498L9C8_LABRO Cytochrome P450 4B1-like protein OS=Labeo rohita OX=84645 GN=ROHU_013745 PE=3 SV=1	1	2	2	2	0	0	1	0	0	0	0	1	0	0	1	0	0	0	0	1	0	0	1	0	0	0	0	1	3.7	3.7	3.7	86.998	753	753	0.00046253	2.4228			By MS/MS					By MS/MS
tr|A0A498L9E6|A0A498L9E6_LABRO;tr|A0A498LQ39|A0A498LQ39_LABRO	tr|A0A498L9E6|A0A498L9E6_LABRO;tr|A0A498LQ39|A0A498LQ39_LABRO	3;3	1;1	1;1	tr|A0A498L9E6|A0A498L9E6_LABRO Serine threonine-phosphatase 2A 56 kDa regulatory subunit epsilon isoform isoform X1 OS=Labeo rohita OX=84645 GN=ROHU_033646 PE=3 SV=1;tr|A0A498LQ39|A0A498LQ39_LABRO Potassium voltage-gated channel subfamily H member 5 OS=Lab	2	3	1	1	1	0	1	1	3	2	1	0	1	0	0	0	1	0	0	0	1	0	0	0	1	0	0	0	4.6	1.9	1.9	79.167	693	693;1675	0.0017123	1.865	By MS/MS		By matching	By matching	By MS/MS	By matching	By matching
tr|A0A498L9I5|A0A498L9I5_LABRO;tr|A0A498NIJ0|A0A498NIJ0_LABRO	tr|A0A498L9I5|A0A498L9I5_LABRO;tr|A0A498NIJ0|A0A498NIJ0_LABRO	2;2	1;1	1;1	tr|A0A498L9I5|A0A498L9I5_LABRO Four and a half LIM domains 3-like protein OS=Labeo rohita OX=84645 GN=ROHU_012865 PE=4 SV=1;tr|A0A498NIJ0|A0A498NIJ0_LABRO Four and a half LIM domains 3-like protein OS=Labeo rohita OX=84645 GN=ROHU_016765 PE=4 SV=1	2	2	1	1	1	1	1	1	1	1	1	1	0	0	1	1	1	1	1	0	0	0	1	1	1	1	1	0	8.3	5.1	5.1	24.397	217	217;289	0.0067247	1.3662	By matching	By matching	By matching	By matching	By MS/MS	By matching	By matching	By matching
tr|A0A498L9M3|A0A498L9M3_LABRO;tr|A0A498LVL5|A0A498LVL5_LABRO;tr|A0A498N363|A0A498N363_LABRO	tr|A0A498L9M3|A0A498L9M3_LABRO;tr|A0A498LVL5|A0A498LVL5_LABRO;tr|A0A498N363|A0A498N363_LABRO	3;3;3	3;3;3	3;3;3	tr|A0A498L9M3|A0A498L9M3_LABRO Transmembrane emp24 domain-containing 6-like protein OS=Labeo rohita OX=84645 GN=ROHU_035792 PE=3 SV=1;tr|A0A498LVL5|A0A498LVL5_LABRO Transmembrane emp24 domain-containing 6-like protein OS=Labeo rohita OX=84645 GN=ROHU_03527	3	3	3	3	3	1	0	0	2	0	0	0	3	1	0	0	2	0	0	0	3	1	0	0	2	0	0	0	18.2	18.2	18.2	28.529	242	242;1426;1454	0	37.071	By MS/MS	By matching			By MS/MS
tr|A0A498L9M7|A0A498L9M7_LABRO;tr|A0A498NN26|A0A498NN26_LABRO;tr|A0A498LCW0|A0A498LCW0_LABRO	tr|A0A498L9M7|A0A498L9M7_LABRO;tr|A0A498NN26|A0A498NN26_LABRO	15;15;1	15;15;1	14;14;1	tr|A0A498L9M7|A0A498L9M7_LABRO Coronin OS=Labeo rohita OX=84645 GN=ROHU_034927 PE=3 SV=1;tr|A0A498NN26|A0A498NN26_LABRO Coronin OS=Labeo rohita OX=84645 GN=ROHU_015767 PE=3 SV=1	3	15	15	14	12	5	10	11	10	13	13	9	12	5	10	11	10	13	13	9	12	4	9	10	9	12	12	9	26	26	24.9	81.54	727	727;716;499	0	80.295	By MS/MS	By MS/MS	By MS/MS	By MS/MS	By MS/MS	By MS/MS	By MS/MS	By MS/MS
tr|A0A498L9Q0|A0A498L9Q0_LABRO;tr|A0A498MGL7|A0A498MGL7_LABRO;tr|A0A498MY59|A0A498MY59_LABRO	tr|A0A498L9Q0|A0A498L9Q0_LABRO;tr|A0A498MGL7|A0A498MGL7_LABRO	18;18;7	18;18;7	18;18;7	tr|A0A498L9Q0|A0A498L9Q0_LABRO Microsomal triglyceride transfer large subunit-like protein OS=Labeo rohita OX=84645 GN=ROHU_012884 PE=4 SV=1;tr|A0A498MGL7|A0A498MGL7_LABRO Microsomal triglyceride transfer large subunit-like protein OS=Labeo rohita OX=84645	3	18	18	18	2	3	4	10	1	16	10	12	2	3	4	10	1	16	10	12	2	3	4	10	1	16	10	12	25.8	25.8	25.8	97.386	886	886;886;236	0	40.447	By matching	By matching	By matching	By MS/MS	By matching	By MS/MS	By MS/MS	By MS/MS
tr|A0A498L9Q3|A0A498L9Q3_LABRO	tr|A0A498L9Q3|A0A498L9Q3_LABRO	4	4	4	tr|A0A498L9Q3|A0A498L9Q3_LABRO NADH dehydrogenase [ubiquinone] 1 alpha subcomplex subunit 12 OS=Labeo rohita OX=84645 GN=ROHU_033580 PE=3 SV=1	1	4	4	4	2	1	1	3	3	3	2	2	2	1	1	3	3	3	2	2	2	1	1	3	3	3	2	2	36.3	36.3	36.3	16.912	146	146	0	4.0756	By MS/MS	By MS/MS	By MS/MS	By MS/MS	By MS/MS	By MS/MS	By MS/MS	By MS/MS
tr|A0A498L9R8|A0A498L9R8_LABRO	tr|A0A498L9R8|A0A498L9R8_LABRO	2	2	2	tr|A0A498L9R8|A0A498L9R8_LABRO Inter-alpha-trypsin inhibitor heavy chain H2 OS=Labeo rohita OX=84645 GN=ROHU_013039 PE=4 SV=1	1	2	2	2	1	1	0	0	1	1	0	2	1	1	0	0	1	1	0	2	1	1	0	0	1	1	0	2	5.4	5.4	5.4	60.255	536	536	0.0004531	2.2619	By matching	By matching			By MS/MS	By MS/MS		By MS/MS
tr|A0A498L9S5|A0A498L9S5_LABRO	tr|A0A498L9S5|A0A498L9S5_LABRO	7	7	7	tr|A0A498L9S5|A0A498L9S5_LABRO BPTI Kunitz domain-containing-like protein OS=Labeo rohita OX=84645 GN=ROHU_033651 PE=4 SV=1	1	7	7	7	7	4	6	6	6	5	6	6	7	4	6	6	6	5	6	6	7	4	6	6	6	5	6	6	31.9	31.9	31.9	23.163	210	210	0	19.016	By MS/MS	By matching	By MS/MS	By MS/MS	By MS/MS	By MS/MS	By MS/MS	By MS/MS
tr|A0A498L9S6|A0A498L9S6_LABRO;tr|A0A498MVU2|A0A498MVU2_LABRO	tr|A0A498L9S6|A0A498L9S6_LABRO	12;3	1;1	1;1	tr|A0A498L9S6|A0A498L9S6_LABRO Talin-2 isoform X1 OS=Labeo rohita OX=84645 GN=ROHU_034124 PE=4 SV=1	2	12	1	1	7	7	7	11	9	10	11	8	0	1	1	1	1	0	1	0	0	1	1	1	1	0	1	0	4.5	0.4	0.4	271.81	2543	2543;214	0.0078217	1.3092	By matching	By matching	By matching	By MS/MS	By matching	By matching	By matching	By matching
tr|A0A498L9T7|A0A498L9T7_LABRO	tr|A0A498L9T7|A0A498L9T7_LABRO	5	2	2	tr|A0A498L9T7|A0A498L9T7_LABRO Retinol dehydrogenase 13-like protein OS=Labeo rohita OX=84645 GN=ROHU_034134 PE=4 SV=1	1	5	2	2	4	4	4	3	4	4	4	3	2	1	1	1	2	1	1	1	2	1	1	1	2	1	1	1	22.1	8.3	8.3	31.877	290	290	0	15.172	By MS/MS	By matching	By matching	By MS/MS	By MS/MS	By MS/MS	By MS/MS	By MS/MS
tr|A0A498N1Z6|A0A498N1Z6_LABRO;tr|A0A498L9U1|A0A498L9U1_LABRO;tr|A0A498MTM3|A0A498MTM3_LABRO;tr|A0A498N7Y3|A0A498N7Y3_LABRO;tr|A0A498MZW9|A0A498MZW9_LABRO;tr|A0A498L5I9|A0A498L5I9_LABRO;tr|A0A498L5L0|A0A498L5L0_LABRO;tr|A0A498L5Y2|A0A498L5Y2_LABRO	tr|A0A498N1Z6|A0A498N1Z6_LABRO;tr|A0A498L9U1|A0A498L9U1_LABRO	30;30;8;7;7;7;6;5	27;27;6;6;6;6;4;4	24;24;3;3;3;3;2;2	tr|A0A498N1Z6|A0A498N1Z6_LABRO Type I cytoskeletal 19-like protein OS=Labeo rohita OX=84645 GN=ROHU_036599 PE=3 SV=1;tr|A0A498L9U1|A0A498L9U1_LABRO Type I cytoskeletal 19-like protein OS=Labeo rohita OX=84645 GN=ROHU_035781 PE=3 SV=1	8	30	27	24	26	15	19	16	21	14	17	12	23	12	16	13	18	11	14	9	21	12	13	11	15	8	12	8	38	34.1	31.2	110.92	1006	1006;1163;1997;474;474;961;495;448	0	131.5	By MS/MS	By MS/MS	By MS/MS	By MS/MS	By MS/MS	By MS/MS	By MS/MS	By MS/MS
tr|A0A498LDF4|A0A498LDF4_LABRO;tr|A0A498L9V4|A0A498L9V4_LABRO	tr|A0A498LDF4|A0A498LDF4_LABRO;tr|A0A498L9V4|A0A498L9V4_LABRO	7;7	3;3	2;2	tr|A0A498LDF4|A0A498LDF4_LABRO Histone H1-like protein OS=Labeo rohita OX=84645 GN=ROHU_033709 PE=3 SV=1;tr|A0A498L9V4|A0A498L9V4_LABRO Histone H1-like protein OS=Labeo rohita OX=84645 GN=ROHU_033681 PE=3 SV=1	2	7	3	2	6	6	6	7	6	7	7	7	2	2	2	3	3	3	3	3	1	2	2	2	2	2	2	2	22.8	12.6	5.8	20.876	206	206;206	0	5.4137	By MS/MS	By MS/MS	By MS/MS	By MS/MS	By MS/MS	By MS/MS	By MS/MS	By MS/MS
tr|A0A498L9X1|A0A498L9X1_LABRO;tr|A0A498MQ85|A0A498MQ85_LABRO;tr|A0A498MTR0|A0A498MTR0_LABRO	tr|A0A498L9X1|A0A498L9X1_LABRO;tr|A0A498MQ85|A0A498MQ85_LABRO	3;2;1	2;1;1	2;1;1	tr|A0A498L9X1|A0A498L9X1_LABRO Myofibril-bound serine ase OS=Labeo rohita OX=84645 GN=ROHU_013524 PE=4 SV=1;tr|A0A498MQ85|A0A498MQ85_LABRO Myofibril-bound serine ase OS=Labeo rohita OX=84645 GN=ROHU_022547 PE=4 SV=1	3	3	2	2	3	0	0	1	2	1	0	1	2	0	0	0	1	0	0	0	2	0	0	0	1	0	0	0	15.1	10.3	10.3	20.334	185	185;171;185	0	2.7952	By MS/MS			By matching	By MS/MS	By matching		By matching
tr|A0A498L9X7|A0A498L9X7_LABRO;tr|A0A498L4B2|A0A498L4B2_LABRO	tr|A0A498L9X7|A0A498L9X7_LABRO	16;7	16;7	3;0	tr|A0A498L9X7|A0A498L9X7_LABRO Sulfotransferase OS=Labeo rohita OX=84645 GN=ROHU_013534 PE=3 SV=1	2	16	16	3	11	7	5	11	11	11	10	10	11	7	5	11	11	11	10	10	1	0	0	1	1	1	0	2	61.7	61.7	21.6	33.25	287	287;398	0	62.653	By MS/MS	By MS/MS	By MS/MS	By MS/MS	By MS/MS	By MS/MS	By MS/MS	By MS/MS
tr|A0A498L9Y3|A0A498L9Y3_LABRO;tr|A0A498P241|A0A498P241_LABRO	tr|A0A498L9Y3|A0A498L9Y3_LABRO;tr|A0A498P241|A0A498P241_LABRO	2;2	2;2	2;2	tr|A0A498L9Y3|A0A498L9Y3_LABRO Epidermal differentiation-specific-like protein OS=Labeo rohita OX=84645 GN=ROHU_012757 PE=3 SV=1;tr|A0A498P241|A0A498P241_LABRO Epidermal differentiation-specific-like protein OS=Labeo rohita OX=84645 GN=ROHU_001543 PE=3 SV=	2	2	2	2	1	0	0	0	1	0	1	0	1	0	0	0	1	0	1	0	1	0	0	0	1	0	1	0	13.4	13.4	13.4	19.631	172	172;176	0	3.3071	By MS/MS				By MS/MS		By matching
tr|A0A498LA10|A0A498LA10_LABRO	tr|A0A498LA10|A0A498LA10_LABRO	5	5	5	tr|A0A498LA10|A0A498LA10_LABRO Na(+) H(+) exchange regulatory cofactor NHE-RF1-like protein OS=Labeo rohita OX=84645 GN=ROHU_013292 PE=4 SV=1	1	5	5	5	3	0	1	1	2	3	3	1	3	0	1	1	2	3	3	1	3	0	1	1	2	3	3	1	37.7	37.7	37.7	21.081	191	191	0	5.3696	By MS/MS		By matching	By matching	By MS/MS	By MS/MS	By MS/MS	By matching
tr|A0A498LA25|A0A498LA25_LABRO;tr|A0A498LS60|A0A498LS60_LABRO	tr|A0A498LA25|A0A498LA25_LABRO;tr|A0A498LS60|A0A498LS60_LABRO	4;3	4;3	4;3	tr|A0A498LA25|A0A498LA25_LABRO Glia maturation factor OS=Labeo rohita OX=84645 GN=ROHU_033631 PE=3 SV=1;tr|A0A498LS60|A0A498LS60_LABRO Glia maturation factor beta OS=Labeo rohita OX=84645 GN=ROHU_030602 PE=3 SV=1	2	4	4	4	3	1	4	4	4	4	3	3	3	1	4	4	4	4	3	3	3	1	4	4	4	4	3	3	34	34	34	12.541	106	106;73	0	30.406	By MS/MS	By matching	By MS/MS	By MS/MS	By MS/MS	By MS/MS	By MS/MS	By MS/MS
tr|A0A498LA32|A0A498LA32_LABRO	tr|A0A498LA32|A0A498LA32_LABRO	15	15	15	tr|A0A498LA32|A0A498LA32_LABRO Persulfide dioxygenase mitochondrial OS=Labeo rohita OX=84645 GN=ROHU_012747 PE=4 SV=1	1	15	15	15	10	7	12	10	11	15	13	14	10	7	12	10	11	15	13	14	10	7	12	10	11	15	13	14	66.5	66.5	66.5	31.292	284	284	0	177.96	By MS/MS	By MS/MS	By MS/MS	By MS/MS	By MS/MS	By MS/MS	By MS/MS	By MS/MS
tr|A0A498LA40|A0A498LA40_LABRO	tr|A0A498LA40|A0A498LA40_LABRO	9	9	9	tr|A0A498LA40|A0A498LA40_LABRO NSFL1 cofactor p47 OS=Labeo rohita OX=84645 GN=ROHU_022948 PE=4 SV=1	1	9	9	9	8	0	3	2	3	2	3	5	8	0	3	2	3	2	3	5	8	0	3	2	3	2	3	5	29	29	29	40.681	372	372	0	28.087	By MS/MS		By MS/MS	By MS/MS	By MS/MS	By MS/MS	By MS/MS	By MS/MS
tr|A0A498NE11|A0A498NE11_LABRO;tr|A0A498LA46|A0A498LA46_LABRO	tr|A0A498NE11|A0A498NE11_LABRO;tr|A0A498LA46|A0A498LA46_LABRO	6;6	6;6	6;6	tr|A0A498NE11|A0A498NE11_LABRO Transmembrane 9 superfamily member OS=Labeo rohita OX=84645 GN=ROHU_019376 PE=3 SV=1;tr|A0A498LA46|A0A498LA46_LABRO Transmembrane 9 superfamily member OS=Labeo rohita OX=84645 GN=ROHU_013196 PE=3 SV=1	2	6	6	6	4	0	3	1	3	0	2	2	4	0	3	1	3	0	2	2	4	0	3	1	3	0	2	2	8.5	8.5	8.5	100.55	869	869;869	0	6.556	By MS/MS		By MS/MS	By matching	By MS/MS		By MS/MS	By MS/MS
tr|A0A498LA53|A0A498LA53_LABRO	tr|A0A498LA53|A0A498LA53_LABRO	38	36	17	tr|A0A498LA53|A0A498LA53_LABRO Type I cytoskeletal 13-like protein OS=Labeo rohita OX=84645 GN=ROHU_035635 PE=4 SV=1	1	38	36	17	32	16	27	28	31	34	31	31	30	14	25	26	29	32	29	29	14	4	11	12	13	15	13	13	80.6	77.4	43.8	47.273	434	434	0	323.31	By MS/MS	By MS/MS	By MS/MS	By MS/MS	By MS/MS	By MS/MS	By MS/MS	By MS/MS
tr|A0A498LA69|A0A498LA69_LABRO	tr|A0A498LA69|A0A498LA69_LABRO	4	4	4	tr|A0A498LA69|A0A498LA69_LABRO CD81 antigen OS=Labeo rohita OX=84645 GN=ROHU_012765 PE=3 SV=1	1	4	4	4	2	2	3	2	3	3	3	2	2	2	3	2	3	3	3	2	2	2	3	2	3	3	3	2	18.6	18.6	18.6	22.965	204	204	0	5.5037	By MS/MS	By MS/MS	By MS/MS	By MS/MS	By MS/MS	By MS/MS	By MS/MS	By MS/MS
tr|A0A498LA85|A0A498LA85_LABRO	tr|A0A498LA85|A0A498LA85_LABRO	1	1	1	tr|A0A498LA85|A0A498LA85_LABRO MAC-inhibitory protein OS=Labeo rohita OX=84645 GN=ROHU_033087 PE=4 SV=1	1	1	1	1	0	0	0	1	1	0	1	1	0	0	0	1	1	0	1	1	0	0	0	1	1	0	1	1	18.3	18.3	18.3	10.068	93	93	0	2.7068				By MS/MS	By matching		By MS/MS	By MS/MS
tr|A0A498LAA0|A0A498LAA0_LABRO	tr|A0A498LAA0|A0A498LAA0_LABRO	1	1	1	tr|A0A498LAA0|A0A498LAA0_LABRO Poly [ADP-ribose] polymerase 12-like isoform X1 OS=Labeo rohita OX=84645 GN=ROHU_012792 PE=4 SV=1	1	1	1	1	1	0	0	0	0	0	0	0	1	0	0	0	0	0	0	0	1	0	0	0	0	0	0	0	3.1	3.1	3.1	62.091	542	542	0	9.57	By MS/MS
tr|A0A498LAB9|A0A498LAB9_LABRO	tr|A0A498LAB9|A0A498LAB9_LABRO	12	12	12	tr|A0A498LAB9|A0A498LAB9_LABRO Peptidyl-prolyl cis-trans isomerase OS=Labeo rohita OX=84645 GN=ROHU_033511 PE=3 SV=1	1	12	12	12	11	6	10	10	11	11	11	9	11	6	10	10	11	11	11	9	11	6	10	10	11	11	11	9	54.2	54.2	54.2	23.926	216	216	0	290.6	By MS/MS	By MS/MS	By MS/MS	By MS/MS	By MS/MS	By MS/MS	By MS/MS	By MS/MS
tr|A0A498LAD9|A0A498LAD9_LABRO;tr|A0A498N035|A0A498N035_LABRO;tr|A0A498NR28|A0A498NR28_LABRO;tr|A0A498NNT7|A0A498NNT7_LABRO;tr|A0A498MCC2|A0A498MCC2_LABRO;tr|A0A498MSM4|A0A498MSM4_LABRO	tr|A0A498LAD9|A0A498LAD9_LABRO;tr|A0A498N035|A0A498N035_LABRO;tr|A0A498NR28|A0A498NR28_LABRO;tr|A0A498NNT7|A0A498NNT7_LABRO;tr|A0A498MCC2|A0A498MCC2_LABRO;tr|A0A498MSM4|A0A498MSM4_LABRO	6;6;4;4;4;4	6;6;4;4;4;4	6;6;4;4;4;4	tr|A0A498LAD9|A0A498LAD9_LABRO 40S ribosomal protein S27a OS=Labeo rohita OX=84645 GN=ROHU_013433 PE=3 SV=1;tr|A0A498N035|A0A498N035_LABRO 40S ribosomal protein S27a OS=Labeo rohita OX=84645 GN=ROHU_022504 PE=3 SV=1;tr|A0A498NR28|A0A498NR28_LABRO Polyubiqu	6	6	6	6	5	4	5	5	5	5	6	5	5	4	5	5	5	5	6	5	5	4	5	5	5	5	6	5	50.6	50.6	50.6	17.999	156	156;174;155;339;413;713	0	175.8	By MS/MS	By MS/MS	By MS/MS	By MS/MS	By MS/MS	By MS/MS	By MS/MS	By MS/MS
tr|A0A498LAF5|A0A498LAF5_LABRO;tr|A0A498NGB8|A0A498NGB8_LABRO	tr|A0A498LAF5|A0A498LAF5_LABRO	26;2	26;2	23;1	tr|A0A498LAF5|A0A498LAF5_LABRO Unconventional myosin-Ic isoform X1 OS=Labeo rohita OX=84645 GN=ROHU_022870 PE=3 SV=1	2	26	26	23	12	14	18	20	15	18	13	14	12	14	18	20	15	18	13	14	11	12	16	18	13	16	12	12	32	32	29.5	111.92	973	973;726	0	37.741	By MS/MS	By MS/MS	By MS/MS	By MS/MS	By MS/MS	By MS/MS	By MS/MS	By MS/MS
tr|A0A498LAG7|A0A498LAG7_LABRO;tr|A0A498NGV9|A0A498NGV9_LABRO;tr|A0A498L9S8|A0A498L9S8_LABRO;tr|A0A498LLB7|A0A498LLB7_LABRO	tr|A0A498LAG7|A0A498LAG7_LABRO;tr|A0A498NGV9|A0A498NGV9_LABRO	31;31;1;1	31;31;1;1	31;31;1;1	tr|A0A498LAG7|A0A498LAG7_LABRO Myosin-2 heavy chain-like protein OS=Labeo rohita OX=84645 GN=ROHU_013463 PE=4 SV=1;tr|A0A498NGV9|A0A498NGV9_LABRO Myosin-2 heavy chain-like protein OS=Labeo rohita OX=84645 GN=ROHU_017371 PE=4 SV=1	4	31	31	31	20	19	18	26	23	7	20	5	20	19	18	26	23	7	20	5	20	19	18	26	23	7	20	5	32.1	32.1	32.1	123.85	1078	1078;1108;684;1779	0	187.33	By MS/MS	By MS/MS	By MS/MS	By MS/MS	By MS/MS	By matching	By MS/MS	By MS/MS
tr|A0A498LAH2|A0A498LAH2_LABRO	tr|A0A498LAH2|A0A498LAH2_LABRO	12	12	1	tr|A0A498LAH2|A0A498LAH2_LABRO Dihydrolipoyl dehydrogenase OS=Labeo rohita OX=84645 GN=ROHU_013171 PE=3 SV=1	1	12	12	1	7	3	7	9	8	9	8	10	7	3	7	9	8	9	8	10	1	0	0	1	1	1	1	1	32.1	32.1	2.6	53.526	508	508	0	46.973	By MS/MS	By matching	By MS/MS	By MS/MS	By MS/MS	By MS/MS	By MS/MS	By MS/MS
tr|A0A498LAH9|A0A498LAH9_LABRO	tr|A0A498LAH9|A0A498LAH9_LABRO	4	4	4	tr|A0A498LAH9|A0A498LAH9_LABRO Asporin OS=Labeo rohita OX=84645 GN=ROHU_013004 PE=4 SV=1	1	4	4	4	0	1	1	3	1	0	2	1	0	1	1	3	1	0	2	1	0	1	1	3	1	0	2	1	23.2	23.2	23.2	29.905	259	259	0	8.9047		By MS/MS	By matching	By MS/MS	By MS/MS		By matching	By matching
tr|A0A498LAI4|A0A498LAI4_LABRO	tr|A0A498LAI4|A0A498LAI4_LABRO	2	2	2	tr|A0A498LAI4|A0A498LAI4_LABRO Signal peptidase I OS=Labeo rohita OX=84645 GN=ROHU_033367 PE=3 SV=1	1	2	2	2	2	2	1	1	2	1	2	2	2	2	1	1	2	1	2	2	2	2	1	1	2	1	2	2	1.1	1.1	1.1	171.2	1543	1543	0	4.2779	By MS/MS	By MS/MS	By matching	By MS/MS	By MS/MS	By MS/MS	By MS/MS	By MS/MS
tr|A0A498LAI5|A0A498LAI5_LABRO;tr|A0A498P4W0|A0A498P4W0_LABRO	tr|A0A498LAI5|A0A498LAI5_LABRO;tr|A0A498P4W0|A0A498P4W0_LABRO	2;1	2;1	2;1	tr|A0A498LAI5|A0A498LAI5_LABRO Neuronal membrane glyco M6-b-like isoform X1 OS=Labeo rohita OX=84645 GN=ROHU_013720 PE=3 SV=1;tr|A0A498P4W0|A0A498P4W0_LABRO Neuronal membrane glyco M6-b isoform X1 OS=Labeo rohita OX=84645 GN=ROHU_000997 PE=3 SV=1	2	2	2	2	0	1	0	2	1	1	1	0	0	1	0	2	1	1	1	0	0	1	0	2	1	1	1	0	9	9	9	31.778	289	289;235	0.0021079	1.7734		By MS/MS		By MS/MS	By matching	By MS/MS	By MS/MS
tr|A0A498LAI7|A0A498LAI7_LABRO;tr|A0A498NFA9|A0A498NFA9_LABRO;tr|A0A498P0Q1|A0A498P0Q1_LABRO;tr|A0A498N6X4|A0A498N6X4_LABRO;tr|A0A498P630|A0A498P630_LABRO;tr|A0A498LDY5|A0A498LDY5_LABRO;tr|A0A498LAD8|A0A498LAD8_LABRO;tr|A0A498LAE7|A0A498LAE7_LABRO	tr|A0A498LAI7|A0A498LAI7_LABRO	17;4;3;3;1;1;1;1	17;4;3;3;1;1;1;1	17;4;3;3;1;1;1;1	tr|A0A498LAI7|A0A498LAI7_LABRO Polyadenylate-binding protein OS=Labeo rohita OX=84645 GN=ROHU_012745 PE=3 SV=1	8	17	17	17	12	3	13	10	11	11	14	9	12	3	13	10	11	11	14	9	12	3	13	10	11	11	14	9	35.9	35.9	35.9	70.571	633	633;637;203;461;71;189;297;549	0	49.011	By MS/MS	By matching	By MS/MS	By MS/MS	By MS/MS	By MS/MS	By MS/MS	By MS/MS
tr|A0A498LAJ2|A0A498LAJ2_LABRO;tr|A0A498LIU7|A0A498LIU7_LABRO;tr|A0A498LIV2|A0A498LIV2_LABRO;tr|A0A498LHU3|A0A498LHU3_LABRO;tr|A0A498NUL9|A0A498NUL9_LABRO	tr|A0A498LAJ2|A0A498LAJ2_LABRO;tr|A0A498LIU7|A0A498LIU7_LABRO	13;7;3;2;1	13;7;3;2;1	13;7;3;2;1	tr|A0A498LAJ2|A0A498LAJ2_LABRO Utrophin-like isoform X1 OS=Labeo rohita OX=84645 GN=ROHU_035838 PE=4 SV=1;tr|A0A498LIU7|A0A498LIU7_LABRO Utrophin-like isoform X1 OS=Labeo rohita OX=84645 GN=ROHU_032186 PE=4 SV=1	5	13	13	13	10	1	3	8	9	6	7	7	10	1	3	8	9	6	7	7	10	1	3	8	9	6	7	7	6.2	6.2	6.2	384.92	3380	3380;1768;880;825;89	0	47.728	By MS/MS	By matching	By matching	By MS/MS	By MS/MS	By MS/MS	By MS/MS	By MS/MS
tr|A0A498LAK0|A0A498LAK0_LABRO;tr|A0A498NBJ3|A0A498NBJ3_LABRO;tr|A0A498NBJ0|A0A498NBJ0_LABRO	tr|A0A498LAK0|A0A498LAK0_LABRO	7;1;1	7;1;1	7;1;1	tr|A0A498LAK0|A0A498LAK0_LABRO Fascin OS=Labeo rohita OX=84645 GN=ROHU_013513 PE=3 SV=1	3	7	7	7	6	0	4	5	4	4	4	4	6	0	4	5	4	4	4	4	6	0	4	5	4	4	4	4	17.9	17.9	17.9	54.549	491	491;141;340	0	14.027	By MS/MS		By MS/MS	By MS/MS	By MS/MS	By MS/MS	By MS/MS	By MS/MS
tr|A0A498LAM7|A0A498LAM7_LABRO	tr|A0A498LAM7|A0A498LAM7_LABRO	2	2	2	tr|A0A498LAM7|A0A498LAM7_LABRO WD repeat-containing 47-like protein OS=Labeo rohita OX=84645 GN=ROHU_012708 PE=4 SV=1	1	2	2	2	2	2	1	1	2	2	2	2	2	2	1	1	2	2	2	2	2	2	1	1	2	2	2	2	9	9	9	30.339	277	277	0	3.0702	By MS/MS	By MS/MS	By MS/MS	By MS/MS	By MS/MS	By MS/MS	By MS/MS	By MS/MS
tr|A0A498LAP3|A0A498LAP3_LABRO;tr|A0A498NCI4|A0A498NCI4_LABRO	tr|A0A498LAP3|A0A498LAP3_LABRO;tr|A0A498NCI4|A0A498NCI4_LABRO	4;4	4;4	2;2	tr|A0A498LAP3|A0A498LAP3_LABRO Heterogeneous nuclear ribonucleo L-like isoform X1 OS=Labeo rohita OX=84645 GN=ROHU_033536 PE=4 SV=1;tr|A0A498NCI4|A0A498NCI4_LABRO Heterogeneous nuclear ribonucleo L-like isoform X2 OS=Labeo rohita OX=84645 GN=ROHU_005311 PE	2	4	4	2	1	0	0	1	1	2	2	1	1	0	0	1	1	2	2	1	1	0	0	0	0	0	1	1	6.9	6.9	3.9	80.223	725	725;737	0	2.772	By matching			By matching	By matching	By MS/MS	By MS/MS	By MS/MS
tr|A0A498LAT7|A0A498LAT7_LABRO	tr|A0A498LAT7|A0A498LAT7_LABRO	3	3	3	tr|A0A498LAT7|A0A498LAT7_LABRO WD repeat-containing 61 OS=Labeo rohita OX=84645 GN=ROHU_033518 PE=4 SV=1	1	3	3	3	2	0	0	1	0	0	0	0	2	0	0	1	0	0	0	0	2	0	0	1	0	0	0	0	11.1	11.1	11.1	33.35	305	305	0	3.5946	By MS/MS			By MS/MS
tr|A0A498N822|A0A498N822_LABRO;tr|A0A498LAU6|A0A498LAU6_LABRO	tr|A0A498N822|A0A498N822_LABRO;tr|A0A498LAU6|A0A498LAU6_LABRO	10;10	8;8	8;8	tr|A0A498N822|A0A498N822_LABRO L-lactate dehydrogenase OS=Labeo rohita OX=84645 GN=ROHU_021764 PE=3 SV=1;tr|A0A498LAU6|A0A498LAU6_LABRO L-lactate dehydrogenase OS=Labeo rohita OX=84645 GN=ROHU_012707 PE=3 SV=1	2	10	8	8	9	7	10	8	9	8	10	6	7	5	8	7	7	7	8	5	7	5	8	7	7	7	8	5	33.3	26.4	26.4	36.209	333	333;352	0	139.05	By MS/MS	By MS/MS	By MS/MS	By MS/MS	By MS/MS	By MS/MS	By MS/MS	By MS/MS
tr|A0A498LAU7|A0A498LAU7_LABRO;REV__tr|A0A498M9T5|A0A498M9T5_LABRO;REV__tr|A0A498P2Y5|A0A498P2Y5_LABRO	tr|A0A498LAU7|A0A498LAU7_LABRO	7;1;1	7;1;1	7;1;1	tr|A0A498LAU7|A0A498LAU7_LABRO Apolipo Eb-like protein OS=Labeo rohita OX=84645 GN=ROHU_019151 PE=3 SV=1	3	7	7	7	3	0	1	3	1	5	1	6	3	0	1	3	1	5	1	6	3	0	1	3	1	5	1	6	24.2	24.2	24.2	31.217	264	264;796;875	0	11.798	By MS/MS		By MS/MS	By MS/MS	By MS/MS	By MS/MS	By matching	By MS/MS
tr|A0A498LAU9|A0A498LAU9_LABRO;tr|A0A498LHR8|A0A498LHR8_LABRO	tr|A0A498LAU9|A0A498LAU9_LABRO	8;1	8;1	8;1	tr|A0A498LAU9|A0A498LAU9_LABRO Bridging integrator 2-like protein OS=Labeo rohita OX=84645 GN=ROHU_033385 PE=4 SV=1	2	8	8	8	6	1	3	4	5	5	4	7	6	1	3	4	5	5	4	7	6	1	3	4	5	5	4	7	24.3	24.3	24.3	56.793	503	503;617	0	17.603	By MS/MS	By matching	By MS/MS	By MS/MS	By MS/MS	By MS/MS	By MS/MS	By MS/MS
tr|A0A498LAX0|A0A498LAX0_LABRO	tr|A0A498LAX0|A0A498LAX0_LABRO	3	3	2	tr|A0A498LAX0|A0A498LAX0_LABRO Poly(RC)-binding 2 OS=Labeo rohita OX=84645 GN=ROHU_013743 PE=4 SV=1	1	3	3	2	3	1	1	1	1	1	1	2	3	1	1	1	1	1	1	2	2	1	1	1	1	1	1	2	16	16	9.4	32.269	307	307	0	8.7769	By MS/MS	By matching	By MS/MS	By MS/MS	By MS/MS	By MS/MS	By MS/MS	By MS/MS
tr|A0A498LAX2|A0A498LAX2_LABRO	tr|A0A498LAX2|A0A498LAX2_LABRO	9	9	9	tr|A0A498LAX2|A0A498LAX2_LABRO 40S ribosomal S5 OS=Labeo rohita OX=84645 GN=ROHU_008325 PE=3 SV=1	1	9	9	9	8	4	7	7	7	7	7	8	8	4	7	7	7	7	7	8	8	4	7	7	7	7	7	8	39.7	39.7	39.7	22.9	204	204	0	142.23	By MS/MS	By MS/MS	By MS/MS	By MS/MS	By MS/MS	By MS/MS	By MS/MS	By MS/MS
tr|A0A498LAX4|A0A498LAX4_LABRO	tr|A0A498LAX4|A0A498LAX4_LABRO	14	14	14	tr|A0A498LAX4|A0A498LAX4_LABRO Citrate synthase OS=Labeo rohita OX=84645 GN=ROHU_033388 PE=3 SV=1	1	14	14	14	12	11	11	11	13	14	11	12	12	11	11	11	13	14	11	12	12	11	11	11	13	14	11	12	16.6	16.6	16.6	110.55	990	990	0	86.115	By MS/MS	By MS/MS	By MS/MS	By MS/MS	By MS/MS	By MS/MS	By MS/MS	By MS/MS
tr|A0A498MYD6|A0A498MYD6_LABRO;tr|A0A498LAY0|A0A498LAY0_LABRO	tr|A0A498MYD6|A0A498MYD6_LABRO;tr|A0A498LAY0|A0A498LAY0_LABRO	2;2	2;2	2;2	tr|A0A498MYD6|A0A498MYD6_LABRO Bcl-2 15 OS=Labeo rohita OX=84645 GN=ROHU_022142 PE=3 SV=1;tr|A0A498LAY0|A0A498LAY0_LABRO Bcl-2 15 OS=Labeo rohita OX=84645 GN=ROHU_034383 PE=3 SV=1	2	2	2	2	0	0	0	0	0	1	0	2	0	0	0	0	0	1	0	2	0	0	0	0	0	1	0	2	25.2	25.2	25.2	17.343	155	155;234	0	4.4371						By MS/MS		By MS/MS
tr|A0A498LB05|A0A498LB05_LABRO	tr|A0A498LB05|A0A498LB05_LABRO	24	24	23	tr|A0A498LB05|A0A498LB05_LABRO IDP OS=Labeo rohita OX=84645 GN=ROHU_006959 PE=3 SV=1	1	24	24	23	20	13	19	19	20	18	19	16	20	13	19	19	20	18	19	16	19	12	18	18	19	17	18	15	28.8	28.8	28.8	98.05	890	890	0	197.09	By MS/MS	By MS/MS	By MS/MS	By MS/MS	By MS/MS	By MS/MS	By MS/MS	By MS/MS
tr|A0A498LB17|A0A498LB17_LABRO;tr|H9A673|H9A673_LABRO	tr|A0A498LB17|A0A498LB17_LABRO	26;2	26;2	10;0	tr|A0A498LB17|A0A498LB17_LABRO Tropomyosin alpha-3 chain isoform X6 OS=Labeo rohita OX=84645 GN=ROHU_019143 PE=3 SV=1	2	26	26	10	21	13	22	21	19	20	21	22	21	13	22	21	19	20	21	22	7	5	7	7	6	7	8	8	64.5	64.5	28.6	28.844	248	248;30	0	323.31	By MS/MS	By MS/MS	By MS/MS	By MS/MS	By MS/MS	By MS/MS	By MS/MS	By MS/MS
tr|A0A498LB53|A0A498LB53_LABRO;tr|A0A498N6I4|A0A498N6I4_LABRO	tr|A0A498LB53|A0A498LB53_LABRO;tr|A0A498N6I4|A0A498N6I4_LABRO	1;1	1;1	1;1	tr|A0A498LB53|A0A498LB53_LABRO Guanine nucleotide exchange factor H1 OS=Labeo rohita OX=84645 GN=ROHU_035615 PE=4 SV=1;tr|A0A498N6I4|A0A498N6I4_LABRO Guanine nucleotide exchange factor H1 OS=Labeo rohita OX=84645 GN=ROHU_036330 PE=4 SV=1	2	1	1	1	1	0	1	1	1	1	1	0	1	0	1	1	1	1	1	0	1	0	1	1	1	1	1	0	1.9	1.9	1.9	138.5	1215	1215;1336	0	4.4901	By matching		By MS/MS	By matching	By matching	By matching	By MS/MS
tr|A0A498P553|A0A498P553_LABRO;tr|A0A498LB57|A0A498LB57_LABRO	tr|A0A498P553|A0A498P553_LABRO;tr|A0A498LB57|A0A498LB57_LABRO	2;2	2;2	2;2	tr|A0A498P553|A0A498P553_LABRO 26S proteasome non-ATPase regulatory subunit 4 OS=Labeo rohita OX=84645 GN=ROHU_000426 PE=4 SV=1;tr|A0A498LB57|A0A498LB57_LABRO 26S proteasome non-ATPase regulatory subunit 4 OS=Labeo rohita OX=84645 GN=ROHU_019149 PE=3 SV=1	2	2	2	2	1	0	0	0	1	0	0	1	1	0	0	0	1	0	0	1	1	0	0	0	1	0	0	1	21.5	21.5	21.5	17.822	163	163;857	0	3.7468	By MS/MS				By MS/MS			By matching
tr|A0A498LB77|A0A498LB77_LABRO;tr|A0A498MCT1|A0A498MCT1_LABRO	tr|A0A498LB77|A0A498LB77_LABRO;tr|A0A498MCT1|A0A498MCT1_LABRO	5;5	5;5	5;5	tr|A0A498LB77|A0A498LB77_LABRO Cysteine and glycine-rich 1 OS=Labeo rohita OX=84645 GN=ROHU_033341 PE=4 SV=1;tr|A0A498MCT1|A0A498MCT1_LABRO Cysteine and glycine-rich 1 OS=Labeo rohita OX=84645 GN=ROHU_025963 PE=4 SV=1	2	5	5	5	3	1	2	3	4	3	3	3	3	1	2	3	4	3	3	3	3	1	2	3	4	3	3	3	48.5	48.5	48.5	14.297	134	134;135	0	41.267	By MS/MS	By MS/MS	By MS/MS	By MS/MS	By MS/MS	By MS/MS	By MS/MS	By MS/MS
tr|A0A498LBA7|A0A498LBA7_LABRO;tr|A0A498MN67|A0A498MN67_LABRO	tr|A0A498LBA7|A0A498LBA7_LABRO;tr|A0A498MN67|A0A498MN67_LABRO	12;12	1;1	1;1	tr|A0A498LBA7|A0A498LBA7_LABRO Vesicle-fusing ATPase OS=Labeo rohita OX=84645 GN=ROHU_034099 PE=3 SV=1;tr|A0A498MN67|A0A498MN67_LABRO Vesicle-fusing ATPase OS=Labeo rohita OX=84645 GN=ROHU_026172 PE=3 SV=1	2	12	1	1	7	2	9	8	10	6	9	7	1	1	1	1	1	0	0	1	1	1	1	1	1	0	0	1	16.4	1.3	1.3	103.67	943	943;1003	0	3.3271	By MS/MS	By MS/MS	By MS/MS	By MS/MS	By MS/MS	By matching	By matching	By matching
tr|A0A498LBB3|A0A498LBB3_LABRO	tr|A0A498LBB3|A0A498LBB3_LABRO	5	5	5	tr|A0A498LBB3|A0A498LBB3_LABRO 60S ribosomal protein L23 OS=Labeo rohita OX=84645 GN=ROHU_012670 PE=3 SV=1	1	5	5	5	4	4	5	4	5	3	4	4	4	4	5	4	5	3	4	4	4	4	5	4	5	3	4	4	43.6	43.6	43.6	14.865	140	140	0	12.718	By MS/MS	By MS/MS	By MS/MS	By MS/MS	By MS/MS	By MS/MS	By MS/MS	By MS/MS
tr|A0A498LBC9|A0A498LBC9_LABRO;tr|A0A498LNJ2|A0A498LNJ2_LABRO;tr|A0A498LKZ3|A0A498LKZ3_LABRO;tr|A0A498LK41|A0A498LK41_LABRO;tr|A0A498NNK3|A0A498NNK3_LABRO;tr|A0A498LQN7|A0A498LQN7_LABRO;tr|A0A498LKA2|A0A498LKA2_LABRO;tr|A0A498N9U1|A0A498N9U1_LABRO	tr|A0A498LBC9|A0A498LBC9_LABRO;tr|A0A498LNJ2|A0A498LNJ2_LABRO;tr|A0A498LKZ3|A0A498LKZ3_LABRO;tr|A0A498LK41|A0A498LK41_LABRO;tr|A0A498NNK3|A0A498NNK3_LABRO;tr|A0A498LQN7|A0A498LQN7_LABRO;tr|A0A498LKA2|A0A498LKA2_LABRO;tr|A0A498N9U1|A0A498N9U1_LABRO	3;3;3;3;3;3;3;2	3;3;3;3;3;3;3;2	3;3;3;3;3;3;3;2	tr|A0A498LBC9|A0A498LBC9_LABRO Serine threonine-kinase 25-like isoform X6 OS=Labeo rohita OX=84645 GN=ROHU_033987 PE=4 SV=1;tr|A0A498LNJ2|A0A498LNJ2_LABRO Serine threonine-kinase 24-like protein OS=Labeo rohita OX=84645 GN=ROHU_032507 PE=4 SV=1;tr|A0A498LK	8	3	3	3	3	0	2	1	2	1	1	2	3	0	2	1	2	1	1	2	3	0	2	1	2	1	1	2	10.4	10.4	10.4	41.507	365	365;414;416;418;449;526;2747;412	0	13.798	By MS/MS		By MS/MS	By MS/MS	By MS/MS	By MS/MS	By MS/MS	By MS/MS
tr|A0A498LBF9|A0A498LBF9_LABRO	tr|A0A498LBF9|A0A498LBF9_LABRO	11	11	11	tr|A0A498LBF9|A0A498LBF9_LABRO Biglycan OS=Labeo rohita OX=84645 GN=ROHU_022977 PE=3 SV=1	1	11	11	11	5	3	9	7	6	7	8	8	5	3	9	7	6	7	8	8	5	3	9	7	6	7	8	8	43.9	43.9	43.9	42.075	371	371	0	32.831	By MS/MS	By MS/MS	By MS/MS	By MS/MS	By MS/MS	By MS/MS	By MS/MS	By MS/MS
tr|A0A498LBG3|A0A498LBG3_LABRO	tr|A0A498LBG3|A0A498LBG3_LABRO	1	1	1	tr|A0A498LBG3|A0A498LBG3_LABRO SH3 domain-binding 1-like protein OS=Labeo rohita OX=84645 GN=ROHU_030151 PE=3 SV=1	1	1	1	1	1	0	0	1	1	1	1	1	1	0	0	1	1	1	1	1	1	0	0	1	1	1	1	1	0.8	0.8	0.8	135.45	1226	1226	0.0020833	1.7107	By matching			By matching	By matching	By MS/MS	By MS/MS	By MS/MS
tr|A0A498LBG8|A0A498LBG8_LABRO	tr|A0A498LBG8|A0A498LBG8_LABRO	7	2	2	tr|A0A498LBG8|A0A498LBG8_LABRO 2-phospho-D-glycerate hydro-lyase OS=Labeo rohita OX=84645 GN=ROHU_035760 PE=3 SV=1	1	7	2	2	6	3	6	6	7	7	7	6	2	0	2	1	2	2	2	2	2	0	2	1	2	2	2	2	9.1	3.2	3.2	175.59	1611	1611	0	15.119	By MS/MS	By matching	By matching	By matching	By MS/MS	By matching	By MS/MS	By matching
tr|A0A498LBI5|A0A498LBI5_LABRO	tr|A0A498LBI5|A0A498LBI5_LABRO	15	15	15	tr|A0A498LBI5|A0A498LBI5_LABRO Cytoplasmic dynein 1 heavy chain 1 isoform X2 OS=Labeo rohita OX=84645 GN=ROHU_033325 PE=3 SV=1	1	15	15	15	9	0	9	5	11	7	10	7	9	0	9	5	11	7	10	7	9	0	9	5	11	7	10	7	18	18	18	121.65	1065	1065	0	71.125	By MS/MS		By MS/MS	By MS/MS	By MS/MS	By MS/MS	By MS/MS	By MS/MS
tr|A0A498LBK3|A0A498LBK3_LABRO;tr|A0A498LSL1|A0A498LSL1_LABRO;tr|A0A498MLQ0|A0A498MLQ0_LABRO	tr|A0A498LBK3|A0A498LBK3_LABRO;tr|A0A498LSL1|A0A498LSL1_LABRO	8;8;1	8;8;1	8;8;1	tr|A0A498LBK3|A0A498LBK3_LABRO Major facilitator superfamily domain-containing 8 isoform X1 OS=Labeo rohita OX=84645 GN=ROHU_033184 PE=4 SV=1;tr|A0A498LSL1|A0A498LSL1_LABRO Major facilitator superfamily domain-containing 8 isoform X1 OS=Labeo rohita OX=846	3	8	8	8	5	1	3	2	3	6	5	4	5	1	3	2	3	6	5	4	5	1	3	2	3	6	5	4	11.6	11.6	11.6	118.76	1061	1061;1061;657	0	68.127	By MS/MS	By MS/MS	By MS/MS	By MS/MS	By MS/MS	By MS/MS	By MS/MS	By MS/MS
tr|A0A498LBK4|A0A498LBK4_LABRO;tr|A0A498MDF5|A0A498MDF5_LABRO	tr|A0A498LBK4|A0A498LBK4_LABRO;tr|A0A498MDF5|A0A498MDF5_LABRO	2;1	2;1	2;1	tr|A0A498LBK4|A0A498LBK4_LABRO Phospholipase OS=Labeo rohita OX=84645 GN=ROHU_004869 PE=3 SV=1;tr|A0A498MDF5|A0A498MDF5_LABRO Phospholipase OS=Labeo rohita OX=84645 GN=ROHU_027120 PE=3 SV=1	2	2	2	2	1	0	0	0	1	2	1	0	1	0	0	0	1	2	1	0	1	0	0	0	1	2	1	0	2.7	2.7	2.7	107.99	938	938;931	0	3.1816	By MS/MS				By MS/MS	By MS/MS	By MS/MS
tr|A0A498LBK9|A0A498LBK9_LABRO	tr|A0A498LBK9|A0A498LBK9_LABRO	5	5	5	tr|A0A498LBK9|A0A498LBK9_LABRO 3-hydroxyacyl-dehydrogenase type-2 OS=Labeo rohita OX=84645 GN=ROHU_020975 PE=3 SV=1	1	5	5	5	4	1	2	3	4	3	3	3	4	1	2	3	4	3	3	3	4	1	2	3	4	3	3	3	29.9	29.9	29.9	26.105	251	251	0	29.876	By MS/MS	By matching	By MS/MS	By MS/MS	By MS/MS	By MS/MS	By MS/MS	By MS/MS
tr|A0A498LBM3|A0A498LBM3_LABRO	tr|A0A498LBM3|A0A498LBM3_LABRO	12	12	5	tr|A0A498LBM3|A0A498LBM3_LABRO 40S ribosomal protein S8 OS=Labeo rohita OX=84645 GN=ROHU_033206 PE=3 SV=1	1	12	12	5	10	6	10	9	10	8	9	10	10	6	10	9	10	8	9	10	4	2	4	3	4	3	3	4	53.2	53.2	28.4	25.398	218	218	0	80.721	By MS/MS	By MS/MS	By MS/MS	By MS/MS	By MS/MS	By MS/MS	By MS/MS	By MS/MS
tr|A0A498LBP2|A0A498LBP2_LABRO	tr|A0A498LBP2|A0A498LBP2_LABRO	12	12	12	tr|A0A498LBP2|A0A498LBP2_LABRO Valyl-tRNA synthetase OS=Labeo rohita OX=84645 GN=ROHU_012605 PE=3 SV=1	1	12	12	12	10	1	2	1	4	5	2	7	10	1	2	1	4	5	2	7	10	1	2	1	4	5	2	7	13.1	13.1	13.1	135.84	1203	1203	0	29.596	By MS/MS	By matching	By matching	By matching	By MS/MS	By MS/MS	By MS/MS	By MS/MS
tr|A0A498LBQ1|A0A498LBQ1_LABRO	tr|A0A498LBQ1|A0A498LBQ1_LABRO	20	4	3	tr|A0A498LBQ1|A0A498LBQ1_LABRO Tubulin beta chain OS=Labeo rohita OX=84645 GN=ROHU_035580 PE=3 SV=1	1	20	4	3	20	11	18	20	18	19	18	16	4	2	3	4	3	4	3	2	3	2	2	3	2	3	2	1	63.5	17.1	14.4	49.686	444	444	0	22.173	By MS/MS	By MS/MS	By MS/MS	By MS/MS	By MS/MS	By MS/MS	By MS/MS	By MS/MS
tr|A0A498LBR0|A0A498LBR0_LABRO	tr|A0A498LBR0|A0A498LBR0_LABRO	2	2	2	tr|A0A498LBR0|A0A498LBR0_LABRO Sex hormone-binding globulin-like protein OS=Labeo rohita OX=84645 GN=ROHU_030117 PE=4 SV=1	1	2	2	2	2	0	0	0	0	0	0	1	2	0	0	0	0	0	0	1	2	0	0	0	0	0	0	1	7.5	7.5	7.5	32.326	294	294	0.00045537	2.3057	By MS/MS							By MS/MS
tr|A0A498LBS5|A0A498LBS5_LABRO	tr|A0A498LBS5|A0A498LBS5_LABRO	9	9	9	tr|A0A498LBS5|A0A498LBS5_LABRO ATP synthase subunit d, mitochondrial OS=Labeo rohita OX=84645 GN=ROHU_020031 PE=3 SV=1	1	9	9	9	6	4	7	8	7	8	7	7	6	4	7	8	7	8	7	7	6	4	7	8	7	8	7	7	54.1	54.1	54.1	22.194	196	196	0	42.241	By MS/MS	By MS/MS	By MS/MS	By MS/MS	By MS/MS	By MS/MS	By MS/MS	By MS/MS
tr|A0A498LBT3|A0A498LBT3_LABRO	tr|A0A498LBT3|A0A498LBT3_LABRO	2	2	2	tr|A0A498LBT3|A0A498LBT3_LABRO Nectin-2-like isoform X2 OS=Labeo rohita OX=84645 GN=ROHU_012607 PE=4 SV=1	1	2	2	2	2	0	0	0	0	0	1	0	2	0	0	0	0	0	1	0	2	0	0	0	0	0	1	0	6.3	6.3	6.3	57.613	523	523	0	8.0174	By MS/MS						By MS/MS
tr|A0A498LBV3|A0A498LBV3_LABRO	tr|A0A498LBV3|A0A498LBV3_LABRO	1	1	1	tr|A0A498LBV3|A0A498LBV3_LABRO Canopy-1 isoform X1 OS=Labeo rohita OX=84645 GN=ROHU_033245 PE=3 SV=1	1	1	1	1	1	0	0	0	1	1	0	0	1	0	0	0	1	1	0	0	1	0	0	0	1	1	0	0	7.4	7.4	7.4	16.425	148	148	0.00086505	1.9323	By MS/MS				By MS/MS	By matching
tr|A0A498LBV4|A0A498LBV4_LABRO;tr|A0A498MFH0|A0A498MFH0_LABRO;tr|A0A498N8G3|A0A498N8G3_LABRO;tr|A0A498NU35|A0A498NU35_LABRO	tr|A0A498LBV4|A0A498LBV4_LABRO	8;3;1;1	8;3;1;1	8;3;1;1	tr|A0A498LBV4|A0A498LBV4_LABRO BTB POZ domain-containing KCTD12-like protein OS=Labeo rohita OX=84645 GN=ROHU_013658 PE=4 SV=1	4	8	8	8	6	3	5	6	7	4	6	5	6	3	5	6	7	4	6	5	6	3	5	6	7	4	6	5	27.4	27.4	27.4	30.837	270	270;288;280;292	0	36.388	By MS/MS	By matching	By MS/MS	By MS/MS	By MS/MS	By MS/MS	By MS/MS	By MS/MS
tr|A0A498LBV7|A0A498LBV7_LABRO	tr|A0A498LBV7|A0A498LBV7_LABRO	2	2	2	tr|A0A498LBV7|A0A498LBV7_LABRO Collagen alpha-1(XI) chain-like isoform X1 OS=Labeo rohita OX=84645 GN=ROHU_034031 PE=4 SV=1	1	2	2	2	0	1	1	0	1	0	0	1	0	1	1	0	1	0	0	1	0	1	1	0	1	0	0	1	1.4	1.4	1.4	188.23	1834	1834	0.006377	1.4313		By matching	By MS/MS		By MS/MS			By MS/MS
tr|A0A498LBV9|A0A498LBV9_LABRO	tr|A0A498LBV9|A0A498LBV9_LABRO	7	5	5	tr|A0A498LBV9|A0A498LBV9_LABRO Solute carrier family facilitated glucose transporter member 2 OS=Labeo rohita OX=84645 GN=ROHU_033197 PE=3 SV=1	1	7	5	5	4	0	2	3	3	5	6	5	3	0	2	3	3	4	5	4	3	0	2	3	3	4	5	4	12.8	10.2	10.2	62.791	576	576	0	16.841	By MS/MS		By MS/MS	By MS/MS	By MS/MS	By MS/MS	By MS/MS	By MS/MS
tr|A0A498LBY9|A0A498LBY9_LABRO	tr|A0A498LBY9|A0A498LBY9_LABRO	14	14	14	tr|A0A498LBY9|A0A498LBY9_LABRO Geranylgeranyl transferase type II subunit beta OS=Labeo rohita OX=84645 GN=ROHU_033203 PE=3 SV=1	1	14	14	14	11	8	8	12	9	9	12	13	11	8	8	12	9	9	12	13	11	8	8	12	9	9	12	13	21.7	21.7	21.7	77.061	704	704	0	70.67	By MS/MS	By MS/MS	By MS/MS	By MS/MS	By MS/MS	By MS/MS	By MS/MS	By MS/MS
tr|A0A498LC04|A0A498LC04_LABRO;tr|A0A498MBR7|A0A498MBR7_LABRO	tr|A0A498LC04|A0A498LC04_LABRO;tr|A0A498MBR7|A0A498MBR7_LABRO	6;6	5;5	5;5	tr|A0A498LC04|A0A498LC04_LABRO Tropomodulin-1 isoform X1 OS=Labeo rohita OX=84645 GN=ROHU_012879 PE=4 SV=1;tr|A0A498MBR7|A0A498MBR7_LABRO Tropomodulin-1 isoform X1 OS=Labeo rohita OX=84645 GN=ROHU_026136 PE=4 SV=1	2	6	5	5	3	3	5	6	5	6	4	3	3	2	4	5	4	5	3	3	3	2	4	5	4	5	3	3	22.8	19.9	19.9	42.793	377	377;417	0	14.682	By MS/MS	By matching	By MS/MS	By MS/MS	By MS/MS	By MS/MS	By MS/MS	By MS/MS
tr|A0A498LC14|A0A498LC14_LABRO	tr|A0A498LC14|A0A498LC14_LABRO	2	2	2	tr|A0A498LC14|A0A498LC14_LABRO Signal peptidase complex subunit 3 OS=Labeo rohita OX=84645 GN=ROHU_012947 PE=3 SV=1	1	2	2	2	2	0	2	1	2	2	2	1	2	0	2	1	2	2	2	1	2	0	2	1	2	2	2	1	17.8	17.8	17.8	14.496	129	129	0	3.1675	By MS/MS		By MS/MS	By MS/MS	By MS/MS	By MS/MS	By MS/MS	By MS/MS
tr|A0A498LC17|A0A498LC17_LABRO;tr|A0A498LX95|A0A498LX95_LABRO;tr|A0A498L8T3|A0A498L8T3_LABRO;tr|A0A498P4N9|A0A498P4N9_LABRO	tr|A0A498LC17|A0A498LC17_LABRO	12;2;2;1	12;2;2;1	4;0;0;0	tr|A0A498LC17|A0A498LC17_LABRO Cystathionine beta-synthase OS=Labeo rohita OX=84645 GN=ROHU_013718 PE=3 SV=1	4	12	12	4	5	1	2	2	8	6	2	8	5	1	2	2	8	6	2	8	2	0	0	0	3	2	0	2	19.5	19.5	6.8	88.73	791	791;301;1043;127	0	14.294	By MS/MS	By MS/MS	By matching	By MS/MS	By MS/MS	By MS/MS	By MS/MS	By MS/MS
tr|A0A498LC32|A0A498LC32_LABRO	tr|A0A498LC32|A0A498LC32_LABRO	2	1	1	tr|A0A498LC32|A0A498LC32_LABRO Lysyl oxidase homolog OS=Labeo rohita OX=84645 GN=ROHU_035809 PE=3 SV=1	1	2	1	1	2	0	1	1	2	0	0	1	1	0	0	0	1	0	0	1	1	0	0	0	1	0	0	1	5.1	2.5	2.5	81.618	726	726	0	2.5861	By MS/MS		By matching	By matching	By MS/MS			By matching
tr|A0A498LC48|A0A498LC48_LABRO;tr|A0A498LC44|A0A498LC44_LABRO	tr|A0A498LC48|A0A498LC48_LABRO;tr|A0A498LC44|A0A498LC44_LABRO	15;15	15;15	15;15	tr|A0A498LC48|A0A498LC48_LABRO Xaa-Pro dipeptidase OS=Labeo rohita OX=84645 GN=ROHU_033151 PE=3 SV=1;tr|A0A498LC44|A0A498LC44_LABRO Xaa-Pro dipeptidase OS=Labeo rohita OX=84645 GN=ROHU_012542 PE=3 SV=1	2	15	15	15	12	4	8	8	10	11	9	13	12	4	8	8	10	11	9	13	12	4	8	8	10	11	9	13	40.8	40.8	40.8	60.076	534	534;642	0	89.628	By MS/MS	By MS/MS	By MS/MS	By MS/MS	By MS/MS	By MS/MS	By MS/MS	By MS/MS
tr|A0A498LC60|A0A498LC60_LABRO	tr|A0A498LC60|A0A498LC60_LABRO	3	3	3	tr|A0A498LC60|A0A498LC60_LABRO 2-oxoisovalerate dehydrogenase subunit alpha OS=Labeo rohita OX=84645 GN=ROHU_034747 PE=3 SV=1	1	3	3	3	3	0	2	1	2	1	1	1	3	0	2	1	2	1	1	1	3	0	2	1	2	1	1	1	9.4	9.4	9.4	50.762	446	446	0	5.6911	By MS/MS		By MS/MS	By matching	By MS/MS	By MS/MS	By MS/MS	By MS/MS
tr|A0A498LC85|A0A498LC85_LABRO	tr|A0A498LC85|A0A498LC85_LABRO	21	6	4	tr|A0A498LC85|A0A498LC85_LABRO F-box only 22-like protein OS=Labeo rohita OX=84645 GN=ROHU_034125 PE=3 SV=1	1	21	6	4	16	9	18	17	15	15	15	16	3	2	4	4	3	3	3	3	3	1	2	3	2	2	2	3	25.2	12	8.9	72.869	652	652	0	90.357	By MS/MS	By MS/MS	By MS/MS	By MS/MS	By MS/MS	By MS/MS	By MS/MS	By MS/MS
tr|A0A498LC93|A0A498LC93_LABRO;tr|A0A498N171|A0A498N171_LABRO;tr|A0A498LUW8|A0A498LUW8_LABRO	tr|A0A498LC93|A0A498LC93_LABRO	15;1;1	15;1;1	10;1;1	tr|A0A498LC93|A0A498LC93_LABRO Retinol dehydrogenase 13-like protein OS=Labeo rohita OX=84645 GN=ROHU_034135 PE=3 SV=1	3	15	15	10	12	8	13	13	11	14	14	12	12	8	13	13	11	14	14	12	8	3	8	9	7	9	9	8	60.4	60.4	39.3	33.153	298	298;235;287	0	125.53	By MS/MS	By MS/MS	By MS/MS	By MS/MS	By MS/MS	By MS/MS	By MS/MS	By MS/MS
tr|A0A498LCA1|A0A498LCA1_LABRO;tr|A0A498MDU9|A0A498MDU9_LABRO	tr|A0A498LCA1|A0A498LCA1_LABRO	6;2	6;2	6;2	tr|A0A498LCA1|A0A498LCA1_LABRO Disintegrin and metalloproteinase domain-containing protein 10 OS=Labeo rohita OX=84645 GN=ROHU_034145 PE=4 SV=1	2	6	6	6	5	3	4	2	4	3	2	3	5	3	4	2	4	3	2	3	5	3	4	2	4	3	2	3	12	12	12	75.91	675	675;1294	0	14.196	By MS/MS	By MS/MS	By MS/MS	By matching	By MS/MS	By MS/MS	By MS/MS	By MS/MS
tr|A0A498LCC7|A0A498LCC7_LABRO;tr|A0A498MWN1|A0A498MWN1_LABRO	tr|A0A498LCC7|A0A498LCC7_LABRO;tr|A0A498MWN1|A0A498MWN1_LABRO	8;7	7;6	7;6	tr|A0A498LCC7|A0A498LCC7_LABRO Catenin beta-1 isoform X2 OS=Labeo rohita OX=84645 GN=ROHU_035554 PE=3 SV=1;tr|A0A498MWN1|A0A498MWN1_LABRO Catenin beta-1 OS=Labeo rohita OX=84645 GN=ROHU_020797 PE=3 SV=1	2	8	7	7	4	3	3	2	4	3	4	3	3	2	2	1	3	2	3	3	3	2	2	1	3	2	3	3	14.1	13.3	13.3	89.292	815	815;800	0	7.9418	By MS/MS	By matching	By matching	By matching	By MS/MS	By MS/MS	By matching	By MS/MS
tr|A0A498LCD0|A0A498LCD0_LABRO;tr|A0A498LZF3|A0A498LZF3_LABRO	tr|A0A498LCD0|A0A498LCD0_LABRO;tr|A0A498LZF3|A0A498LZF3_LABRO	10;10	10;10	10;10	tr|A0A498LCD0|A0A498LCD0_LABRO L-2-hydroxyglutarate mitochondrial OS=Labeo rohita OX=84645 GN=ROHU_033636 PE=4 SV=1;tr|A0A498LZF3|A0A498LZF3_LABRO L-2-hydroxyglutarate mitochondrial OS=Labeo rohita OX=84645 GN=ROHU_030597 PE=4 SV=1	2	10	10	10	6	0	1	4	6	9	6	6	6	0	1	4	6	9	6	6	6	0	1	4	6	9	6	6	42.1	42.1	42.1	42.603	387	387;405	0	31.675	By MS/MS		By matching	By MS/MS	By MS/MS	By MS/MS	By MS/MS	By MS/MS
tr|A0A498LCD7|A0A498LCD7_LABRO;tr|A0A498NZ28|A0A498NZ28_LABRO	tr|A0A498LCD7|A0A498LCD7_LABRO;tr|A0A498NZ28|A0A498NZ28_LABRO	2;2	2;2	1;1	tr|A0A498LCD7|A0A498LCD7_LABRO Epsin-2 isoform X1 OS=Labeo rohita OX=84645 GN=ROHU_013496 PE=3 SV=1;tr|A0A498NZ28|A0A498NZ28_LABRO Epsin-3-like isoform X1 OS=Labeo rohita OX=84645 GN=ROHU_014053 PE=3 SV=1	2	2	2	1	1	1	1	1	1	2	2	0	1	1	1	1	1	2	2	0	1	0	1	1	0	1	1	0	3.1	3.1	1.9	57.509	540	540;567	0	2.6255	By matching	By matching	By MS/MS	By matching	By MS/MS	By matching	By MS/MS
tr|A0A498LCE5|A0A498LCE5_LABRO;tr|A0A498NKB7|A0A498NKB7_LABRO	tr|A0A498LCE5|A0A498LCE5_LABRO;tr|A0A498NKB7|A0A498NKB7_LABRO	2;1	2;1	2;1	tr|A0A498LCE5|A0A498LCE5_LABRO Pyridoxine kinase OS=Labeo rohita OX=84645 GN=ROHU_012480 PE=3 SV=1;tr|A0A498NKB7|A0A498NKB7_LABRO Pyridoxal kinase OS=Labeo rohita OX=84645 GN=ROHU_016419 PE=3 SV=1	2	2	2	2	1	0	2	2	1	2	2	2	1	0	2	2	1	2	2	2	1	0	2	2	1	2	2	2	15.2	15.2	15.2	23.312	211	211;149	0	3.6022	By MS/MS		By matching	By matching	By MS/MS	By MS/MS	By matching	By MS/MS
tr|A0A498LCF8|A0A498LCF8_LABRO	tr|A0A498LCF8|A0A498LCF8_LABRO	1	1	1	tr|A0A498LCF8|A0A498LCF8_LABRO Hermansky-Pudlak syndrome 4-like isoform X1 OS=Labeo rohita OX=84645 GN=ROHU_012490 PE=4 SV=1	1	1	1	1	1	0	1	0	1	1	1	1	1	0	1	0	1	1	1	1	1	0	1	0	1	1	1	1	2.4	2.4	2.4	82.138	741	741	0.00088731	2.0975	By MS/MS		By MS/MS		By MS/MS	By MS/MS	By MS/MS	By MS/MS
tr|A0A498LCG9|A0A498LCG9_LABRO;tr|A0A498MKU3|A0A498MKU3_LABRO	tr|A0A498LCG9|A0A498LCG9_LABRO;tr|A0A498MKU3|A0A498MKU3_LABRO	12;12	12;12	12;12	tr|A0A498LCG9|A0A498LCG9_LABRO Lipoma-preferred partner-like protein OS=Labeo rohita OX=84645 GN=ROHU_033970 PE=4 SV=1;tr|A0A498MKU3|A0A498MKU3_LABRO Lipoma-preferred partner-like protein OS=Labeo rohita OX=84645 GN=ROHU_025749 PE=4 SV=1	2	12	12	12	8	0	6	8	8	9	9	7	8	0	6	8	8	9	9	7	8	0	6	8	8	9	9	7	33.5	33.5	33.5	60.033	558	558;582	0	69.508	By MS/MS		By MS/MS	By MS/MS	By MS/MS	By MS/MS	By MS/MS	By MS/MS
tr|A0A498LCI4|A0A498LCI4_LABRO;tr|A0A498LN12|A0A498LN12_LABRO	tr|A0A498LCI4|A0A498LCI4_LABRO	23;2	23;2	22;2	tr|A0A498LCI4|A0A498LCI4_LABRO Vigilin isoform X2 OS=Labeo rohita OX=84645 GN=ROHU_033990 PE=4 SV=1	2	23	23	22	18	1	9	12	18	12	10	13	18	1	9	12	18	12	10	13	17	1	9	12	18	12	10	12	30.9	30.9	29.9	132.97	1196	1196;271	0	84.678	By MS/MS	By matching	By MS/MS	By MS/MS	By MS/MS	By MS/MS	By MS/MS	By MS/MS
tr|A0A498LTX7|A0A498LTX7_LABRO;tr|A0A498LCJ0|A0A498LCJ0_LABRO	tr|A0A498LTX7|A0A498LTX7_LABRO;tr|A0A498LCJ0|A0A498LCJ0_LABRO	9;9	9;9	9;9	tr|A0A498LTX7|A0A498LTX7_LABRO 26S proteasome non-ATPase regulatory subunit 6 OS=Labeo rohita OX=84645 GN=ROHU_030232 PE=3 SV=1;tr|A0A498LCJ0|A0A498LCJ0_LABRO 26S proteasome non-ATPase regulatory subunit 6 OS=Labeo rohita OX=84645 GN=ROHU_013079 PE=3 SV=1	2	9	9	9	6	1	4	7	6	6	5	6	6	1	4	7	6	6	5	6	6	1	4	7	6	6	5	6	23.4	23.4	23.4	45.668	389	389;445	0	14.334	By MS/MS	By matching	By MS/MS	By MS/MS	By MS/MS	By MS/MS	By MS/MS	By MS/MS
tr|A0A498LCJ8|A0A498LCJ8_LABRO	tr|A0A498LCJ8|A0A498LCJ8_LABRO	25	25	24	tr|A0A498LCJ8|A0A498LCJ8_LABRO Laminin subunit beta-1-like protein OS=Labeo rohita OX=84645 GN=ROHU_033582 PE=3 SV=1	1	25	25	24	12	11	14	17	14	11	15	8	12	11	14	17	14	11	15	8	12	10	13	16	13	10	14	8	16	16	16	219.36	1967	1967	0	47.993	By MS/MS	By MS/MS	By MS/MS	By MS/MS	By MS/MS	By MS/MS	By MS/MS	By MS/MS
tr|A0A498LCK2|A0A498LCK2_LABRO	tr|A0A498LCK2|A0A498LCK2_LABRO	7	7	7	tr|A0A498LCK2|A0A498LCK2_LABRO Homeobox PKNOX1-like isoform X1 OS=Labeo rohita OX=84645 GN=ROHU_012482 PE=3 SV=1	1	7	7	7	6	0	0	3	4	4	6	3	6	0	0	3	4	4	6	3	6	0	0	3	4	4	6	3	17.9	17.9	17.9	92.243	865	865	0	31.966	By MS/MS			By MS/MS	By MS/MS	By MS/MS	By MS/MS	By MS/MS
tr|A0A498LCP1|A0A498LCP1_LABRO	tr|A0A498LCP1|A0A498LCP1_LABRO	3	3	3	tr|A0A498LCP1|A0A498LCP1_LABRO SH3 domain-binding glutamic acid-rich-like protein OS=Labeo rohita OX=84645 GN=ROHU_034661 PE=3 SV=1	1	3	3	3	2	1	3	3	2	2	2	2	2	1	3	3	2	2	2	2	2	1	3	3	2	2	2	2	37.8	37.8	37.8	11.513	98	98	0	5.4535	By MS/MS	By matching	By matching	By MS/MS	By MS/MS	By MS/MS	By MS/MS	By MS/MS
tr|A0A498LCP6|A0A498LCP6_LABRO	tr|A0A498LCP6|A0A498LCP6_LABRO	7	2	2	tr|A0A498LCP6|A0A498LCP6_LABRO Guanine nucleotide-binding subunit alpha-11 isoform X1 OS=Labeo rohita OX=84645 GN=ROHU_033094 PE=4 SV=1	1	7	2	2	3	2	3	5	3	4	4	2	0	1	2	2	2	2	2	1	0	1	2	2	2	2	2	1	15.8	5.2	5.2	73.282	639	639	0	6.3243	By matching	By matching	By MS/MS	By MS/MS	By MS/MS	By MS/MS	By MS/MS	By MS/MS
tr|A0A498LCV7|A0A498LCV7_LABRO;tr|A0A498N9V0|A0A498N9V0_LABRO;tr|A0A498M2U9|A0A498M2U9_LABRO	tr|A0A498LCV7|A0A498LCV7_LABRO	7;1;1	7;1;1	6;0;0	tr|A0A498LCV7|A0A498LCV7_LABRO Glutamine gamma-glutamyltransferase OS=Labeo rohita OX=84645 GN=ROHU_033085 PE=3 SV=1	3	7	7	6	3	2	4	2	4	1	3	2	3	2	4	2	4	1	3	2	2	2	4	2	4	1	3	1	9.7	9.7	8.6	94.506	846	846;701;701	0	8.0184	By MS/MS	By matching	By MS/MS	By MS/MS	By MS/MS	By matching	By MS/MS	By matching
tr|A0A498LCW4|A0A498LCW4_LABRO	tr|A0A498LCW4|A0A498LCW4_LABRO	2	2	2	tr|A0A498LCW4|A0A498LCW4_LABRO Metastasis-associated MTA2-like protein OS=Labeo rohita OX=84645 GN=ROHU_033039 PE=4 SV=1	1	2	2	2	2	0	0	0	1	0	0	2	2	0	0	0	1	0	0	2	2	0	0	0	1	0	0	2	1.7	1.7	1.7	166.59	1492	1492	0	2.5763	By MS/MS				By matching			By MS/MS
tr|A0A498LCY6|A0A498LCY6_LABRO	tr|A0A498LCY6|A0A498LCY6_LABRO	6	6	6	tr|A0A498LCY6|A0A498LCY6_LABRO Band 2 isoform X3 OS=Labeo rohita OX=84645 GN=ROHU_035537 PE=4 SV=1	1	6	6	6	3	0	1	4	4	4	3	0	3	0	1	4	4	4	3	0	3	0	1	4	4	4	3	0	10.6	10.6	10.6	94.155	848	848	0	8.1968	By MS/MS		By MS/MS	By MS/MS	By MS/MS	By MS/MS	By MS/MS
tr|A0A498LCZ1|A0A498LCZ1_LABRO	tr|A0A498LCZ1|A0A498LCZ1_LABRO	1	1	1	tr|A0A498LCZ1|A0A498LCZ1_LABRO Tetraspanin OS=Labeo rohita OX=84645 GN=ROHU_033069 PE=3 SV=1	1	1	1	1	1	0	0	0	0	0	0	0	1	0	0	0	0	0	0	0	1	0	0	0	0	0	0	0	3.3	3.3	3.3	37.606	337	337	0.00673	1.3709	By MS/MS
tr|A0A498LD02|A0A498LD02_LABRO	tr|A0A498LD02|A0A498LD02_LABRO	4	4	4	tr|A0A498LD02|A0A498LD02_LABRO 40S ribosomal S10 OS=Labeo rohita OX=84645 GN=ROHU_034367 PE=3 SV=1	1	4	4	4	4	0	3	2	4	4	4	4	4	0	3	2	4	4	4	4	4	0	3	2	4	4	4	4	25.4	25.4	25.4	21.358	185	185	0	20.735	By MS/MS		By MS/MS	By MS/MS	By MS/MS	By MS/MS	By MS/MS	By MS/MS
tr|A0A498LD04|A0A498LD04_LABRO;tr|A0A498L955|A0A498L955_LABRO;tr|A0A498LL39|A0A498LL39_LABRO;tr|A0A498MEM4|A0A498MEM4_LABRO;tr|A0A498P136|A0A498P136_LABRO;tr|A0A498P1X9|A0A498P1X9_LABRO	tr|A0A498LD04|A0A498LD04_LABRO;tr|A0A498L955|A0A498L955_LABRO;tr|A0A498LL39|A0A498LL39_LABRO;tr|A0A498MEM4|A0A498MEM4_LABRO	3;2;2;2;1;1	3;2;2;2;1;1	3;2;2;2;1;1	tr|A0A498LD04|A0A498LD04_LABRO Interferon-induced 44-like protein OS=Labeo rohita OX=84645 GN=ROHU_012419 PE=4 SV=1;tr|A0A498L955|A0A498L955_LABRO Interferon-induced 44-like protein OS=Labeo rohita OX=84645 GN=ROHU_012906 PE=4 SV=1;tr|A0A498LL39|A0A498LL39	6	3	3	3	2	0	1	1	2	0	1	0	2	0	1	1	2	0	1	0	2	0	1	1	2	0	1	0	18.1	18.1	18.1	36.901	326	326;277;301;552;292;306	0	8.2402	By MS/MS		By matching	By MS/MS	By MS/MS		By MS/MS
tr|A0A498LD14|A0A498LD14_LABRO;tr|A0A498NVN1|A0A498NVN1_LABRO;tr|A0A498MDE0|A0A498MDE0_LABRO	tr|A0A498LD14|A0A498LD14_LABRO	15;1;1	15;1;1	14;1;1	tr|A0A498LD14|A0A498LD14_LABRO Sorting nexin-1-like protein OS=Labeo rohita OX=84645 GN=ROHU_033513 PE=3 SV=1	3	15	15	14	11	3	8	7	10	9	9	11	11	3	8	7	10	9	9	11	11	3	7	6	9	8	8	10	30.5	30.5	29	76.043	679	679;363;525	0	41.022	By MS/MS	By matching	By MS/MS	By MS/MS	By MS/MS	By MS/MS	By MS/MS	By MS/MS
tr|A0A498LD25|A0A498LD25_LABRO;tr|A0A498MLK0|A0A498MLK0_LABRO	tr|A0A498LD25|A0A498LD25_LABRO;tr|A0A498MLK0|A0A498MLK0_LABRO	1;1	1;1	1;1	tr|A0A498LD25|A0A498LD25_LABRO Acylamino-acid-releasing enzyme OS=Labeo rohita OX=84645 GN=ROHU_034508 PE=4 SV=1;tr|A0A498MLK0|A0A498MLK0_LABRO Acyl-peptide hydrolase OS=Labeo rohita OX=84645 GN=ROHU_023765 PE=4 SV=1	2	1	1	1	1	1	1	1	0	1	1	1	1	1	1	1	0	1	1	1	1	1	1	1	0	1	1	1	1.6	1.6	1.6	96.362	880	880;914	0.0021268	1.8317	By MS/MS	By matching	By matching	By MS/MS		By matching	By matching	By MS/MS
tr|A0A498LD27|A0A498LD27_LABRO;tr|A0A498N3C1|A0A498N3C1_LABRO	tr|A0A498LD27|A0A498LD27_LABRO;tr|A0A498N3C1|A0A498N3C1_LABRO	2;2	2;2	2;2	tr|A0A498LD27|A0A498LD27_LABRO La-related 1 isoform X1 OS=Labeo rohita OX=84645 GN=ROHU_035671 PE=4 SV=1;tr|A0A498N3C1|A0A498N3C1_LABRO La-related 1 isoform X1 OS=Labeo rohita OX=84645 GN=ROHU_036328 PE=4 SV=1	2	2	2	2	1	0	0	0	2	0	0	0	1	0	0	0	2	0	0	0	1	0	0	0	2	0	0	0	2.7	2.7	2.7	115.33	1003	1003;1007	0	3.4695	By MS/MS				By MS/MS
tr|A0A498LD43|A0A498LD43_LABRO	tr|A0A498LD43|A0A498LD43_LABRO	1	1	1	tr|A0A498LD43|A0A498LD43_LABRO Heat shock 70 kDa 14 OS=Labeo rohita OX=84645 GN=ROHU_033071 PE=3 SV=1	1	1	1	1	1	0	1	1	1	0	1	0	1	0	1	1	1	0	1	0	1	0	1	1	1	0	1	0	4.8	4.8	4.8	51.574	476	476	0.0092987	1.2459	By MS/MS		By matching	By matching	By matching		By matching
tr|A0A498NII5|A0A498NII5_LABRO;tr|A0A498LD53|A0A498LD53_LABRO	tr|A0A498NII5|A0A498NII5_LABRO;tr|A0A498LD53|A0A498LD53_LABRO	1;1	1;1	1;1	tr|A0A498NII5|A0A498NII5_LABRO Axonemal dynein light intermediate polypeptide 1 OS=Labeo rohita OX=84645 GN=ROHU_016762 PE=4 SV=1;tr|A0A498LD53|A0A498LD53_LABRO Axonemal dynein light intermediate polypeptide 1 OS=Labeo rohita OX=84645 GN=ROHU_012862 PE=4 S	2	1	1	1	0	1	1	1	0	1	1	0	0	1	1	1	0	1	1	0	0	1	1	1	0	1	1	0	3.9	3.9	3.9	29.536	257	257;257	0.0063898	1.4354		By matching	By MS/MS	By MS/MS		By matching	By matching
tr|A0A498LD61|A0A498LD61_LABRO	tr|A0A498LD61|A0A498LD61_LABRO	15	3	3	tr|A0A498LD61|A0A498LD61_LABRO Sulfotransferase OS=Labeo rohita OX=84645 GN=ROHU_013535 PE=3 SV=1	1	15	3	3	11	8	6	12	11	12	11	10	2	1	1	2	1	2	1	2	2	1	1	2	1	2	1	2	53.8	17.4	17.4	33.172	288	288	0	148.18	By MS/MS	By matching	By MS/MS	By MS/MS	By MS/MS	By MS/MS	By MS/MS	By MS/MS
tr|A0A498LD68|A0A498LD68_LABRO	tr|A0A498LD68|A0A498LD68_LABRO	5	5	5	tr|A0A498LD68|A0A498LD68_LABRO Atypical kinase COQ8A, mitochondrial OS=Labeo rohita OX=84645 GN=ROHU_032981 PE=3 SV=1	1	5	5	5	3	0	3	4	3	5	3	3	3	0	3	4	3	5	3	3	3	0	3	4	3	5	3	3	9.2	9.2	9.2	69.631	622	622	0	6.4426	By MS/MS		By MS/MS	By MS/MS	By MS/MS	By MS/MS	By MS/MS	By MS/MS
tr|A0A498LD70|A0A498LD70_LABRO	tr|A0A498LD70|A0A498LD70_LABRO	2	2	2	tr|A0A498LD70|A0A498LD70_LABRO C-C motif chemokine 8-like protein OS=Labeo rohita OX=84645 GN=ROHU_032978 PE=4 SV=1	1	2	2	2	2	1	0	1	1	1	1	2	2	1	0	1	1	1	1	2	2	1	0	1	1	1	1	2	13.2	13.2	13.2	14.376	129	129	0.0024834	1.6574	By MS/MS	By matching		By matching	By MS/MS	By MS/MS	By MS/MS	By MS/MS
tr|A0A498LD72|A0A498LD72_LABRO	tr|A0A498LD72|A0A498LD72_LABRO	3	3	3	tr|A0A498LD72|A0A498LD72_LABRO LEG1-like protein OS=Labeo rohita OX=84645 GN=ROHU_012458 PE=3 SV=1	1	3	3	3	3	0	0	3	3	2	2	1	3	0	0	3	3	2	2	1	3	0	0	3	3	2	2	1	13	13	13	40.012	361	361	0	13.662	By MS/MS			By MS/MS	By MS/MS	By matching	By MS/MS	By MS/MS
tr|A0A498LD75|A0A498LD75_LABRO	tr|A0A498LD75|A0A498LD75_LABRO	7	7	7	tr|A0A498LD75|A0A498LD75_LABRO High mobility group B2-like protein OS=Labeo rohita OX=84645 GN=ROHU_012955 PE=3 SV=1	1	7	7	7	6	3	5	5	5	4	5	7	6	3	5	5	5	4	5	7	6	3	5	5	5	4	5	7	19.9	19.9	19.9	32.963	291	291	0	26.81	By MS/MS	By MS/MS	By MS/MS	By MS/MS	By MS/MS	By MS/MS	By MS/MS	By MS/MS
tr|A0A498LD80|A0A498LD80_LABRO	tr|A0A498LD80|A0A498LD80_LABRO	6	6	5	tr|A0A498LD80|A0A498LD80_LABRO von Willebrand factor A domain-containing 7-like protein OS=Labeo rohita OX=84645 GN=ROHU_035706 PE=4 SV=1	1	6	6	5	6	2	6	6	6	5	6	5	6	2	6	6	6	5	6	5	5	2	5	5	5	4	5	4	1.7	1.7	1.5	415.61	3857	3857	0	128.2	By MS/MS	By MS/MS	By MS/MS	By MS/MS	By MS/MS	By MS/MS	By MS/MS	By MS/MS
tr|A0A498M1L9|A0A498M1L9_LABRO;tr|A0A498LD98|A0A498LD98_LABRO	tr|A0A498M1L9|A0A498M1L9_LABRO;tr|A0A498LD98|A0A498LD98_LABRO	12;12	12;12	12;12	tr|A0A498M1L9|A0A498M1L9_LABRO Epoxide hydrolase OS=Labeo rohita OX=84645 GN=ROHU_009951 PE=3 SV=1;tr|A0A498LD98|A0A498LD98_LABRO Epoxide hydrolase 1 OS=Labeo rohita OX=84645 GN=ROHU_032955 PE=3 SV=1	2	12	12	12	10	6	7	8	10	11	9	5	10	6	7	8	10	11	9	5	10	6	7	8	10	11	9	5	36.8	36.8	36.8	51.09	448	448;597	0	38.643	By MS/MS	By MS/MS	By MS/MS	By MS/MS	By MS/MS	By MS/MS	By MS/MS	By MS/MS
tr|A0A498LDA5|A0A498LDA5_LABRO	tr|A0A498LDA5|A0A498LDA5_LABRO	9	2	2	tr|A0A498LDA5|A0A498LDA5_LABRO Type II cytoskeletal 8 OS=Labeo rohita OX=84645 GN=ROHU_011714 PE=3 SV=1	1	9	2	2	6	8	8	9	8	7	9	7	1	1	1	2	2	1	2	1	1	1	1	2	2	1	2	1	15.5	2.4	2.4	47.771	419	419	0	42.665	By MS/MS	By matching	By matching	By MS/MS	By MS/MS	By matching	By MS/MS	By MS/MS
tr|A0A498LDC1|A0A498LDC1_LABRO	tr|A0A498LDC1|A0A498LDC1_LABRO	2	2	2	tr|A0A498LDC1|A0A498LDC1_LABRO Complex I-15 kDa OS=Labeo rohita OX=84645 GN=ROHU_021017 PE=3 SV=1	1	2	2	2	1	0	0	1	1	1	2	1	1	0	0	1	1	1	2	1	1	0	0	1	1	1	2	1	34.9	34.9	34.9	12.567	106	106	0	5.2608	By MS/MS			By MS/MS	By MS/MS	By MS/MS	By MS/MS	By MS/MS
tr|A0A498LIC7|A0A498LIC7_LABRO;tr|A0A498NBR1|A0A498NBR1_LABRO;tr|A0A498LDC2|A0A498LDC2_LABRO;tr|A0A498LAZ1|A0A498LAZ1_LABRO;tr|A0A498L8H0|A0A498L8H0_LABRO	tr|A0A498LIC7|A0A498LIC7_LABRO;tr|A0A498NBR1|A0A498NBR1_LABRO;tr|A0A498LDC2|A0A498LDC2_LABRO;tr|A0A498LAZ1|A0A498LAZ1_LABRO	3;3;3;2;1	2;2;2;1;1	1;1;1;1;1	tr|A0A498LIC7|A0A498LIC7_LABRO Interferon-inducible GTPase 5-like protein OS=Labeo rohita OX=84645 GN=ROHU_019139 PE=3 SV=1;tr|A0A498NBR1|A0A498NBR1_LABRO Interferon-inducible GTPase 5-like protein OS=Labeo rohita OX=84645 GN=ROHU_018592 PE=3 SV=1;tr|A0A49	5	3	2	1	2	0	1	2	3	2	2	1	1	0	1	2	2	1	1	0	1	0	0	1	1	0	0	0	10.6	7.8	3.3	44.666	398	398;1051;1051;780;314	0.00087835	2.0373	By MS/MS		By matching	By MS/MS	By MS/MS	By matching	By matching	By matching
tr|A0A498LDC6|A0A498LDC6_LABRO	tr|A0A498LDC6|A0A498LDC6_LABRO	3	3	3	tr|A0A498LDC6|A0A498LDC6_LABRO Protein disulfide-isomerase OS=Labeo rohita OX=84645 GN=ROHU_027248 PE=4 SV=1	1	3	3	3	2	1	1	2	3	3	2	1	2	1	1	2	3	3	2	1	2	1	1	2	3	3	2	1	36.7	36.7	36.7	10.472	98	98	0	5.8539	By MS/MS	By matching	By MS/MS	By MS/MS	By MS/MS	By MS/MS	By MS/MS	By MS/MS
tr|A0A498LI94|A0A498LI94_LABRO;tr|A0A498LDD0|A0A498LDD0_LABRO	tr|A0A498LI94|A0A498LI94_LABRO;tr|A0A498LDD0|A0A498LDD0_LABRO	3;3	3;3	3;3	tr|A0A498LI94|A0A498LI94_LABRO Collagen alpha-1(VII) chain OS=Labeo rohita OX=84645 GN=ROHU_011734 PE=4 SV=1;tr|A0A498LDD0|A0A498LDD0_LABRO Collagen alpha-1(VII) chain OS=Labeo rohita OX=84645 GN=ROHU_013217 PE=4 SV=1	2	3	3	3	0	1	1	3	1	1	2	0	0	1	1	3	1	1	2	0	0	1	1	3	1	1	2	0	1.2	1.2	1.2	324.13	3139	3139;3192	0	2.6059		By matching	By matching	By MS/MS	By matching	By matching	By MS/MS
tr|A0A498LDE8|A0A498LDE8_LABRO	tr|A0A498LDE8|A0A498LDE8_LABRO	9	9	9	tr|A0A498LDE8|A0A498LDE8_LABRO Protein disulfide-isomerase A6 OS=Labeo rohita OX=84645 GN=ROHU_027247 PE=3 SV=1	1	9	9	9	8	4	6	4	5	4	7	7	8	4	6	4	5	4	7	7	8	4	6	4	5	4	7	7	29	29	29	37.302	341	341	0	69.85	By MS/MS	By MS/MS	By MS/MS	By MS/MS	By MS/MS	By MS/MS	By MS/MS	By MS/MS
tr|A0A498LDH3|A0A498LDH3_LABRO	tr|A0A498LDH3|A0A498LDH3_LABRO	5	5	5	tr|A0A498LDH3|A0A498LDH3_LABRO Poly [ADP-ribose] polymerase OS=Labeo rohita OX=84645 GN=ROHU_013257 PE=3 SV=1	1	5	5	5	3	1	2	2	4	4	4	3	3	1	2	2	4	4	4	3	3	1	2	2	4	4	4	3	4.2	4.2	4.2	158.76	1413	1413	0	21.777	By MS/MS	By matching	By MS/MS	By MS/MS	By MS/MS	By MS/MS	By MS/MS	By MS/MS
tr|A0A498LS97|A0A498LS97_LABRO;tr|A0A498LDI5|A0A498LDI5_LABRO	tr|A0A498LS97|A0A498LS97_LABRO;tr|A0A498LDI5|A0A498LDI5_LABRO	1;1	1;1	1;1	tr|A0A498LS97|A0A498LS97_LABRO Endoplasmic reticulum lectin 1-like isoform X1 OS=Labeo rohita OX=84645 GN=ROHU_030623 PE=4 SV=1;tr|A0A498LDI5|A0A498LDI5_LABRO Endoplasmic reticulum lectin 1-like isoform X1 OS=Labeo rohita OX=84645 GN=ROHU_033609 PE=4 SV=1	2	1	1	1	1	0	0	0	0	0	0	0	1	0	0	0	0	0	0	0	1	0	0	0	0	0	0	0	3.7	3.7	3.7	54.919	485	485;547	0	2.7033	By MS/MS
tr|A0A498LDJ1|A0A498LDJ1_LABRO;tr|A0A498NFM7|A0A498NFM7_LABRO	tr|A0A498LDJ1|A0A498LDJ1_LABRO;tr|A0A498NFM7|A0A498NFM7_LABRO	15;15	15;15	15;15	tr|A0A498LDJ1|A0A498LDJ1_LABRO Ubinuclein-1-like isoform X3 OS=Labeo rohita OX=84645 GN=ROHU_032839 PE=3 SV=1;tr|A0A498NFM7|A0A498NFM7_LABRO Ubinuclein-1-like isoform X2 OS=Labeo rohita OX=84645 GN=ROHU_017714 PE=3 SV=1	2	15	15	15	13	0	1	1	14	0	12	0	13	0	1	1	14	0	12	0	13	0	1	1	14	0	12	0	14.9	14.9	14.9	122.86	1085	1085;1155	0	323.31	By MS/MS		By matching	By matching	By MS/MS		By MS/MS
tr|A0A498LDK2|A0A498LDK2_LABRO	tr|A0A498LDK2|A0A498LDK2_LABRO	1	1	1	tr|A0A498LDK2|A0A498LDK2_LABRO G-protein coupled receptor 126-like isoform X3 OS=Labeo rohita OX=84645 GN=ROHU_032966 PE=4 SV=1	1	1	1	1	1	0	0	0	0	0	0	0	1	0	0	0	0	0	0	0	1	0	0	0	0	0	0	0	2.3	2.3	2.3	43.006	397	397	1	-2	By MS/MS
tr|A0A498LDK5|A0A498LDK5_LABRO;tr|A0A498LUR2|A0A498LUR2_LABRO	tr|A0A498LDK5|A0A498LDK5_LABRO;tr|A0A498LUR2|A0A498LUR2_LABRO	2;1	2;1	2;1	tr|A0A498LDK5|A0A498LDK5_LABRO Desumoylating isopeptidase 2-like protein OS=Labeo rohita OX=84645 GN=ROHU_033629 PE=3 SV=1;tr|A0A498LUR2|A0A498LUR2_LABRO Desumoylating isopeptidase 2-like protein OS=Labeo rohita OX=84645 GN=ROHU_030604 PE=3 SV=1	2	2	2	2	0	0	1	2	0	2	2	1	0	0	1	2	0	2	2	1	0	0	1	2	0	2	2	1	12.9	12.9	12.9	37.711	341	341;341	0	3.4897			By MS/MS	By MS/MS		By MS/MS	By MS/MS	By MS/MS
tr|A0A498LDL3|A0A498LDL3_LABRO	tr|A0A498LDL3|A0A498LDL3_LABRO	1	1	1	tr|A0A498LDL3|A0A498LDL3_LABRO Musculoskeletal embryonic nuclear protein 1 OS=Labeo rohita OX=84645 GN=ROHU_035763 PE=3 SV=1	1	1	1	1	0	0	0	1	0	1	0	0	0	0	0	1	0	1	0	0	0	0	0	1	0	1	0	0	0.6	0.6	0.6	160.84	1425	1425	0.00088849	2.1118				By MS/MS		By matching
tr|A0A498M7L1|A0A498M7L1_LABRO;tr|A0A498LDL9|A0A498LDL9_LABRO	tr|A0A498M7L1|A0A498M7L1_LABRO;tr|A0A498LDL9|A0A498LDL9_LABRO	1;1	1;1	1;1	tr|A0A498M7L1|A0A498M7L1_LABRO Neuroblastoma-amplified sequence OS=Labeo rohita OX=84645 GN=ROHU_037030 PE=4 SV=1;tr|A0A498LDL9|A0A498LDL9_LABRO Neuroblastoma-amplified sequence OS=Labeo rohita OX=84645 GN=ROHU_035531 PE=4 SV=1	2	1	1	1	1	0	0	0	0	0	0	0	1	0	0	0	0	0	0	0	1	0	0	0	0	0	0	0	0.5	0.5	0.5	250.86	2222	2222;2222	0.00044524	2.1211	By MS/MS
tr|A0A498MJD7|A0A498MJD7_LABRO;tr|A0A498LGY1|A0A498LGY1_LABRO;tr|A0A498LNQ2|A0A498LNQ2_LABRO;tr|A0A498LDM9|A0A498LDM9_LABRO;tr|A0A498NQ57|A0A498NQ57_LABRO	tr|A0A498MJD7|A0A498MJD7_LABRO;tr|A0A498LGY1|A0A498LGY1_LABRO;tr|A0A498LNQ2|A0A498LNQ2_LABRO;tr|A0A498LDM9|A0A498LDM9_LABRO;tr|A0A498NQ57|A0A498NQ57_LABRO	2;2;2;2;1	2;2;2;2;1	2;2;2;2;1	tr|A0A498MJD7|A0A498MJD7_LABRO Ras-related Rab-6B isoform X2 OS=Labeo rohita OX=84645 GN=ROHU_025757 PE=4 SV=1;tr|A0A498LGY1|A0A498LGY1_LABRO PCTP protein OS=Labeo rohita OX=84645 GN=ROHU_032321 PE=4 SV=1;tr|A0A498LNQ2|A0A498LNQ2_LABRO Autoimmune regulator	5	2	2	2	1	1	2	2	2	2	2	1	1	1	2	2	2	2	2	1	1	1	2	2	2	2	2	1	17.8	17.8	17.8	14.768	129	129;462;584;614;213	0	6.5323	By MS/MS	By MS/MS	By MS/MS	By MS/MS	By MS/MS	By MS/MS	By MS/MS	By MS/MS
tr|A0A498LDP8|A0A498LDP8_LABRO	tr|A0A498LDP8|A0A498LDP8_LABRO	3	3	3	tr|A0A498LDP8|A0A498LDP8_LABRO Delta(24)-sterol reductase OS=Labeo rohita OX=84645 GN=ROHU_012681 PE=4 SV=1	1	3	3	3	0	0	0	0	0	2	1	1	0	0	0	0	0	2	1	1	0	0	0	0	0	2	1	1	10.1	10.1	10.1	53.269	457	457	0	4.6128						By MS/MS	By MS/MS	By MS/MS
tr|A0A498LDQ4|A0A498LDQ4_LABRO;tr|A0A498LSV9|A0A498LSV9_LABRO	tr|A0A498LDQ4|A0A498LDQ4_LABRO;tr|A0A498LSV9|A0A498LSV9_LABRO	8;8	8;8	8;8	tr|A0A498LDQ4|A0A498LDQ4_LABRO Sialic acid synthase OS=Labeo rohita OX=84645 GN=ROHU_012691 PE=4 SV=1;tr|A0A498LSV9|A0A498LSV9_LABRO Sialic acid synthase OS=Labeo rohita OX=84645 GN=ROHU_029985 PE=4 SV=1	2	8	8	8	3	4	7	0	5	4	0	3	3	4	7	0	5	4	0	3	3	4	7	0	5	4	0	3	26	26	26	35.265	315	315;321	0	12.806	By MS/MS	By MS/MS	By MS/MS		By MS/MS	By MS/MS		By MS/MS
tr|A0A498LDQ9|A0A498LDQ9_LABRO;tr|A0A498NFP9|A0A498NFP9_LABRO	tr|A0A498LDQ9|A0A498LDQ9_LABRO;tr|A0A498NFP9|A0A498NFP9_LABRO	4;4	2;2	1;1	tr|A0A498LDQ9|A0A498LDQ9_LABRO Protein kinase C OS=Labeo rohita OX=84645 GN=ROHU_032848 PE=3 SV=1;tr|A0A498NFP9|A0A498NFP9_LABRO Protein kinase C OS=Labeo rohita OX=84645 GN=ROHU_017706 PE=3 SV=1	2	4	2	1	2	0	0	1	2	2	1	3	1	0	0	1	1	1	1	1	0	0	0	1	1	1	1	1	9.9	5.4	2.2	73.25	646	646;667	0.00044643	2.1487	By MS/MS			By MS/MS	By matching	By matching	By MS/MS	By MS/MS
tr|A0A498LDR2|A0A498LDR2_LABRO;tr|A0A498MF84|A0A498MF84_LABRO	tr|A0A498LDR2|A0A498LDR2_LABRO;tr|A0A498MF84|A0A498MF84_LABRO	6;6	6;6	6;6	tr|A0A498LDR2|A0A498LDR2_LABRO Phosphoinositide phospholipase C OS=Labeo rohita OX=84645 GN=ROHU_013484 PE=3 SV=1;tr|A0A498MF84|A0A498MF84_LABRO Phosphoinositide phospholipase C OS=Labeo rohita OX=84645 GN=ROHU_027763 PE=3 SV=1	2	6	6	6	2	0	2	2	2	4	2	6	2	0	2	2	2	4	2	6	2	0	2	2	2	4	2	6	4.6	4.6	4.6	236.32	2087	2087;2130	0	21.817	By MS/MS		By MS/MS	By MS/MS	By MS/MS	By MS/MS	By MS/MS	By MS/MS
tr|A0A498LDS4|A0A498LDS4_LABRO	tr|A0A498LDS4|A0A498LDS4_LABRO	3	3	3	tr|A0A498LDS4|A0A498LDS4_LABRO Flightless-1-like protein OS=Labeo rohita OX=84645 GN=ROHU_013504 PE=4 SV=1	1	3	3	3	2	0	1	2	2	1	2	2	2	0	1	2	2	1	2	2	2	0	1	2	2	1	2	2	2.5	2.5	2.5	136.83	1198	1198	0	4.2724	By MS/MS		By matching	By MS/MS	By MS/MS	By MS/MS	By MS/MS	By MS/MS
tr|A0A498LDT5|A0A498LDT5_LABRO	tr|A0A498LDT5|A0A498LDT5_LABRO	38	38	38	tr|A0A498LDT5|A0A498LDT5_LABRO EMILIN-1-like protein OS=Labeo rohita OX=84645 GN=ROHU_027317 PE=4 SV=1	1	38	38	38	23	16	28	31	28	28	30	32	23	16	28	31	28	28	30	32	23	16	28	31	28	28	30	32	47	47	47	108.86	972	972	0	317.13	By MS/MS	By MS/MS	By MS/MS	By MS/MS	By MS/MS	By MS/MS	By MS/MS	By MS/MS
tr|A0A498LDT8|A0A498LDT8_LABRO	tr|A0A498LDT8|A0A498LDT8_LABRO	6	6	6	tr|A0A498LDT8|A0A498LDT8_LABRO Cytoplasmic dynein 1 heavy chain 1 OS=Labeo rohita OX=84645 GN=ROHU_033326 PE=3 SV=1	1	6	6	6	2	1	3	2	4	6	5	3	2	1	3	2	4	6	5	3	2	1	3	2	4	6	5	3	23.5	23.5	23.5	34.764	306	306	0	13.309	By MS/MS	By matching	By MS/MS	By MS/MS	By matching	By MS/MS	By MS/MS	By MS/MS
tr|A0A498LDV6|A0A498LDV6_LABRO	tr|A0A498LDV6|A0A498LDV6_LABRO	2	2	2	tr|A0A498LDV6|A0A498LDV6_LABRO Nucleoprotein TPR OS=Labeo rohita OX=84645 GN=ROHU_035532 PE=3 SV=1	1	2	2	2	2	1	1	1	1	1	2	1	2	1	1	1	1	1	2	1	2	1	1	1	1	1	2	1	1.4	1.4	1.4	251.92	2237	2237	0	9.8334	By MS/MS	By matching	By matching	By matching	By matching	By matching	By MS/MS	By MS/MS
tr|A0A498LDW2|A0A498LDW2_LABRO	tr|A0A498LDW2|A0A498LDW2_LABRO	4	4	4	tr|A0A498LDW2|A0A498LDW2_LABRO Lysosomal alpha-glucosidase-like protein OS=Labeo rohita OX=84645 GN=ROHU_012382 PE=3 SV=1	1	4	4	4	3	1	1	1	1	2	1	1	3	1	1	1	1	2	1	1	3	1	1	1	1	2	1	1	6.7	6.7	6.7	102.27	904	904	0	4.0542	By MS/MS	By matching	By matching	By MS/MS	By matching	By MS/MS	By matching	By matching
tr|A0A498LDW5|A0A498LDW5_LABRO;tr|A0A498NXU2|A0A498NXU2_LABRO;tr|A0A498LKG5|A0A498LKG5_LABRO	tr|A0A498LDW5|A0A498LDW5_LABRO;tr|A0A498NXU2|A0A498NXU2_LABRO	9;6;1	8;5;0	8;5;0	tr|A0A498LDW5|A0A498LDW5_LABRO Gamma-adducin isoform X1 OS=Labeo rohita OX=84645 GN=ROHU_012345 PE=3 SV=1;tr|A0A498NXU2|A0A498NXU2_LABRO Gamma-adducin isoform X1 OS=Labeo rohita OX=84645 GN=ROHU_003136 PE=4 SV=1	3	9	8	8	9	0	2	3	6	2	4	4	8	0	2	3	6	2	3	3	8	0	2	3	6	2	3	3	16.4	15.2	15.2	76.577	682	682;404;620	0	15.76	By MS/MS		By matching	By MS/MS	By MS/MS	By matching	By MS/MS	By MS/MS
tr|A0A498LDZ5|A0A498LDZ5_LABRO;tr|A0A498P2Z3|A0A498P2Z3_LABRO;tr|A0A498L9L1|A0A498L9L1_LABRO;tr|A0A498MG40|A0A498MG40_LABRO	tr|A0A498LDZ5|A0A498LDZ5_LABRO	5;2;1;1	5;2;1;1	4;2;1;1	tr|A0A498LDZ5|A0A498LDZ5_LABRO GTP-binding SAR1b OS=Labeo rohita OX=84645 GN=ROHU_008522 PE=3 SV=1	4	5	5	4	4	2	3	3	4	4	3	4	4	2	3	3	4	4	3	4	3	1	2	2	3	3	2	3	29.6	29.6	25.4	29.242	260	260;80;308;638	0	66.739	By MS/MS	By MS/MS	By MS/MS	By MS/MS	By MS/MS	By MS/MS	By MS/MS	By MS/MS
tr|A0A498NIU0|A0A498NIU0_LABRO;tr|A0A498LDZ9|A0A498LDZ9_LABRO	tr|A0A498NIU0|A0A498NIU0_LABRO;tr|A0A498LDZ9|A0A498LDZ9_LABRO	8;8	8;8	8;8	tr|A0A498NIU0|A0A498NIU0_LABRO Structural maintenance of chromosomes protein 3 OS=Labeo rohita OX=84645 GN=ROHU_016862 PE=3 SV=1;tr|A0A498LDZ9|A0A498LDZ9_LABRO Structural maintenance of chromosomes protein 3 OS=Labeo rohita OX=84645 GN=ROHU_012348 PE=3 SV=	2	8	8	8	3	2	1	0	3	0	0	2	3	2	1	0	3	0	0	2	3	2	1	0	3	0	0	2	13.5	13.5	13.5	82.657	705	705;718	0	8.8253	By MS/MS	By MS/MS	By MS/MS		By MS/MS			By MS/MS
tr|A0A498LE14|A0A498LE14_LABRO;tr|A0A498M9U2|A0A498M9U2_LABRO	tr|A0A498LE14|A0A498LE14_LABRO;tr|A0A498M9U2|A0A498M9U2_LABRO	3;3	1;1	1;1	tr|A0A498LE14|A0A498LE14_LABRO Ribosomal protein L19 OS=Labeo rohita OX=84645 GN=ROHU_032826 PE=3 SV=1;tr|A0A498M9U2|A0A498M9U2_LABRO Ribosomal protein L19 OS=Labeo rohita OX=84645 GN=ROHU_008491 PE=3 SV=1	2	3	1	1	3	1	2	2	3	2	3	1	1	0	1	1	1	1	1	0	1	0	1	1	1	1	1	0	13.8	4.6	4.6	23.484	196	196;412	0.0092628	1.2243	By matching	By matching	By MS/MS	By matching	By MS/MS	By matching	By MS/MS	By matching
tr|A0A498LE35|A0A498LE35_LABRO;tr|A0A498LWG5|A0A498LWG5_LABRO	tr|A0A498LE35|A0A498LE35_LABRO;tr|A0A498LWG5|A0A498LWG5_LABRO	5;5	3;3	3;3	tr|A0A498LE35|A0A498LE35_LABRO Vesicle-fusing ATPase OS=Labeo rohita OX=84645 GN=ROHU_033188 PE=3 SV=1;tr|A0A498LWG5|A0A498LWG5_LABRO Vesicle-fusing ATPase OS=Labeo rohita OX=84645 GN=ROHU_030120 PE=3 SV=1	2	5	3	3	4	0	2	2	4	2	2	3	2	0	1	1	3	1	1	1	2	0	1	1	3	1	1	1	8.2	4.7	4.7	79.882	718	718;736	0	3.145	By MS/MS		By MS/MS	By matching	By MS/MS	By MS/MS	By matching	By MS/MS
tr|A0A498LE46|A0A498LE46_LABRO	tr|A0A498LE46|A0A498LE46_LABRO	17	5	4	tr|A0A498LE46|A0A498LE46_LABRO Tropomyosin alpha-1 chain isoform X2 OS=Labeo rohita OX=84645 GN=ROHU_025030 PE=3 SV=1	1	17	5	4	13	10	13	13	14	14	13	12	4	3	2	3	5	5	3	3	3	2	1	2	4	4	2	2	43	18.7	14.1	32.725	284	284	0	86.611	By MS/MS	By MS/MS	By MS/MS	By MS/MS	By MS/MS	By MS/MS	By MS/MS	By MS/MS
tr|A0A498LE53|A0A498LE53_LABRO	tr|A0A498LE53|A0A498LE53_LABRO	4	4	4	tr|A0A498LE53|A0A498LE53_LABRO F-box only 50 OS=Labeo rohita OX=84645 GN=ROHU_005309 PE=4 SV=1	1	4	4	4	1	2	2	3	3	3	3	1	1	2	2	3	3	3	3	1	1	2	2	3	3	3	3	1	27.4	27.4	27.4	27.399	237	237	0	5.0025	By MS/MS	By MS/MS	By MS/MS	By MS/MS	By MS/MS	By MS/MS	By MS/MS	By MS/MS
tr|A0A498LE70|A0A498LE70_LABRO;tr|A0A498MVR9|A0A498MVR9_LABRO;tr|A0A498NSW6|A0A498NSW6_LABRO;CON__Q99456;tr|A0A498MUY8|A0A498MUY8_LABRO;tr|A0A498LCW3|A0A498LCW3_LABRO;CON__Q99PS0	tr|A0A498LE70|A0A498LE70_LABRO;tr|A0A498MVR9|A0A498MVR9_LABRO	29;28;5;2;2;2;1	21;20;0;1;0;0;0	19;18;0;0;0;0;0	tr|A0A498LE70|A0A498LE70_LABRO Type I cytoskeletal 50 kDa-like protein OS=Labeo rohita OX=84645 GN=ROHU_013313 PE=4 SV=1;tr|A0A498MVR9|A0A498MVR9_LABRO Type I cytoskeletal 50 kDa-like protein OS=Labeo rohita OX=84645 GN=ROHU_022149 PE=4 SV=1	7	29	21	19	25	15	21	22	24	26	20	26	20	12	16	16	18	19	14	19	19	10	14	14	16	17	13	18	59.5	47.1	45.5	46.403	435	435;466;421;494;872;920;422	0	323.31	By MS/MS	By MS/MS	By MS/MS	By MS/MS	By MS/MS	By MS/MS	By MS/MS	By MS/MS
tr|A0A498LE76|A0A498LE76_LABRO	tr|A0A498LE76|A0A498LE76_LABRO	7	7	7	tr|A0A498LE76|A0A498LE76_LABRO Carbonic anhydrase OS=Labeo rohita OX=84645 GN=ROHU_033238 PE=3 SV=1	1	7	7	7	4	7	6	3	6	6	6	2	4	7	6	3	6	6	6	2	4	7	6	3	6	6	6	2	38.8	38.8	38.8	30.808	278	278	0	18.863	By MS/MS	By MS/MS	By MS/MS	By MS/MS	By MS/MS	By MS/MS	By MS/MS	By MS/MS
tr|A0A498LE85|A0A498LE85_LABRO;tr|A0A498NJB6|A0A498NJB6_LABRO;tr|A0A498MRK1|A0A498MRK1_LABRO	tr|A0A498LE85|A0A498LE85_LABRO	12;2;2	12;2;2	10;0;0	tr|A0A498LE85|A0A498LE85_LABRO Calcium-transporting ATPase OS=Labeo rohita OX=84645 GN=ROHU_035519 PE=3 SV=1	3	12	12	10	10	1	3	5	6	6	5	5	10	1	3	5	6	6	5	5	9	1	3	5	5	6	5	5	15.6	15.6	12.8	134.89	1229	1229;769;1239	0	25.59	By MS/MS	By matching	By MS/MS	By MS/MS	By MS/MS	By MS/MS	By MS/MS	By MS/MS
tr|A0A498LVR0|A0A498LVR0_LABRO;tr|A0A498LE94|A0A498LE94_LABRO	tr|A0A498LVR0|A0A498LVR0_LABRO;tr|A0A498LE94|A0A498LE94_LABRO	1;1	1;1	1;1	tr|A0A498LVR0|A0A498LVR0_LABRO Pleiotropic regulator 1 OS=Labeo rohita OX=84645 GN=ROHU_029657 PE=4 SV=1;tr|A0A498LE94|A0A498LE94_LABRO Pleiotropic regulator 1 OS=Labeo rohita OX=84645 GN=ROHU_032718 PE=4 SV=1	2	1	1	1	1	0	0	0	0	0	0	0	1	0	0	0	0	0	0	0	1	0	0	0	0	0	0	0	3.5	3.5	3.5	57.343	519	519;519	0.0024907	1.6956	By MS/MS
tr|A0A498M3X3|A0A498M3X3_LABRO;tr|A0A498LEB0|A0A498LEB0_LABRO	tr|A0A498M3X3|A0A498M3X3_LABRO;tr|A0A498LEB0|A0A498LEB0_LABRO	1;1	1;1	1;1	tr|A0A498M3X3|A0A498M3X3_LABRO Deoxynucleotidyltransferase terminal-interacting protein 1 OS=Labeo rohita OX=84645 GN=ROHU_028006 PE=4 SV=1;tr|A0A498LEB0|A0A498LEB0_LABRO Deoxynucleotidyltransferase terminal-interacting protein 1 OS=Labeo rohita OX=84645 G	2	1	1	1	0	0	0	0	1	0	1	0	0	0	0	0	1	0	1	0	0	0	0	0	1	0	1	0	3.6	3.6	3.6	43.491	387	387;444	0.00088028	2.0413					By MS/MS		By MS/MS
tr|A0A498LEC0|A0A498LEC0_LABRO	tr|A0A498LEC0|A0A498LEC0_LABRO	10	10	7	tr|A0A498LEC0|A0A498LEC0_LABRO Eukaryotic translation initiation factor 2 subunit 3 OS=Labeo rohita OX=84645 GN=ROHU_013092 PE=4 SV=1	1	10	10	7	6	3	7	6	7	6	6	5	6	3	7	6	7	6	6	5	3	2	5	4	5	4	4	2	36	36	24.8	39.767	367	367	0	25.016	By MS/MS	By MS/MS	By MS/MS	By MS/MS	By MS/MS	By MS/MS	By MS/MS	By MS/MS
tr|A0A498LEF3|A0A498LEF3_LABRO;tr|A0A498NIW8|A0A498NIW8_LABRO	tr|A0A498LEF3|A0A498LEF3_LABRO;tr|A0A498NIW8|A0A498NIW8_LABRO	4;4	4;4	4;4	tr|A0A498LEF3|A0A498LEF3_LABRO Structural maintenance of chromosomes 3 OS=Labeo rohita OX=84645 GN=ROHU_012349 PE=4 SV=1;tr|A0A498NIW8|A0A498NIW8_LABRO RNA-binding 20-like protein OS=Labeo rohita OX=84645 GN=ROHU_016863 PE=4 SV=1	2	4	4	4	2	2	3	1	2	1	2	1	2	2	3	1	2	1	2	1	2	2	3	1	2	1	2	1	9.1	9.1	9.1	59.405	516	516;1496	0	4.7371	By MS/MS	By matching	By matching	By matching	By MS/MS	By matching	By MS/MS	By MS/MS
tr|A0A498N9C9|A0A498N9C9_LABRO;tr|A0A498LEG1|A0A498LEG1_LABRO	tr|A0A498N9C9|A0A498N9C9_LABRO;tr|A0A498LEG1|A0A498LEG1_LABRO	9;9	9;9	9;9	tr|A0A498N9C9|A0A498N9C9_LABRO Thioredoxin-dependent peroxide mitochondrial OS=Labeo rohita OX=84645 GN=ROHU_019375 PE=4 SV=1;tr|A0A498LEG1|A0A498LEG1_LABRO Thioredoxin-dependent peroxide mitochondrial OS=Labeo rohita OX=84645 GN=ROHU_013195 PE=4 SV=1	2	9	9	9	7	4	7	8	7	7	8	7	7	4	7	8	7	7	8	7	7	4	7	8	7	7	8	7	49.4	49.4	49.4	26.017	241	241;250	0	42.714	By MS/MS	By MS/MS	By MS/MS	By MS/MS	By MS/MS	By MS/MS	By MS/MS	By MS/MS
tr|A0A498LEH0|A0A498LEH0_LABRO;tr|A0A498M3U2|A0A498M3U2_LABRO	tr|A0A498LEH0|A0A498LEH0_LABRO;tr|A0A498M3U2|A0A498M3U2_LABRO	4;4	4;4	4;4	tr|A0A498LEH0|A0A498LEH0_LABRO FH2 domain-containing 1 OS=Labeo rohita OX=84645 GN=ROHU_035516 PE=4 SV=1;tr|A0A498M3U2|A0A498M3U2_LABRO FH2 domain-containing 1 OS=Labeo rohita OX=84645 GN=ROHU_037275 PE=4 SV=1	2	4	4	4	2	0	3	4	3	4	3	2	2	0	3	4	3	4	3	2	2	0	3	4	3	4	3	2	2.8	2.8	2.8	182.13	1635	1635;1737	0	7.6039	By MS/MS		By matching	By MS/MS	By MS/MS	By MS/MS	By MS/MS	By MS/MS
tr|A0A498LEH5|A0A498LEH5_LABRO	tr|A0A498LEH5|A0A498LEH5_LABRO	17	17	17	tr|A0A498LEH5|A0A498LEH5_LABRO Fibrinogen gamma chain-like protein OS=Labeo rohita OX=84645 GN=ROHU_029658 PE=4 SV=1	1	17	17	17	12	14	12	13	14	11	10	9	12	14	12	13	14	11	10	9	12	14	12	13	14	11	10	9	38.7	38.7	38.7	48.203	421	421	0	211.45	By MS/MS	By MS/MS	By MS/MS	By MS/MS	By MS/MS	By MS/MS	By MS/MS	By MS/MS
tr|A0A498LEI2|A0A498LEI2_LABRO;tr|A0A498LZC4|A0A498LZC4_LABRO	tr|A0A498LEI2|A0A498LEI2_LABRO;tr|A0A498LZC4|A0A498LZC4_LABRO	4;4	4;4	4;4	tr|A0A498LEI2|A0A498LEI2_LABRO Lysyl oxidase-like protein OS=Labeo rohita OX=84645 GN=ROHU_032787 PE=3 SV=1;tr|A0A498LZC4|A0A498LZC4_LABRO Lysyl oxidase-like protein OS=Labeo rohita OX=84645 GN=ROHU_030567 PE=3 SV=1	2	4	4	4	0	0	0	0	0	4	0	2	0	0	0	0	0	4	0	2	0	0	0	0	0	4	0	2	4.3	4.3	4.3	184.71	1655	1655;1790	0	5.8137						By MS/MS		By MS/MS
tr|A0A498LEP1|A0A498LEP1_LABRO;tr|A0A498M483|A0A498M483_LABRO	tr|A0A498LEP1|A0A498LEP1_LABRO;tr|A0A498M483|A0A498M483_LABRO	2;1	2;1	2;1	tr|A0A498LEP1|A0A498LEP1_LABRO CXXC motif containing zinc binding protein OS=Labeo rohita OX=84645 GN=ROHU_032639 PE=3 SV=1;tr|A0A498M483|A0A498M483_LABRO CXXC motif containing zinc binding protein OS=Labeo rohita OX=84645 GN=ROHU_009295 PE=3 SV=1	2	2	2	2	2	0	0	0	0	0	0	0	2	0	0	0	0	0	0	0	2	0	0	0	0	0	0	0	18.8	18.8	18.8	18.127	160	160;134	0	3.395	By MS/MS
tr|A0A498LQ63|A0A498LQ63_LABRO;tr|A0A498LEP8|A0A498LEP8_LABRO	tr|A0A498LQ63|A0A498LQ63_LABRO;tr|A0A498LEP8|A0A498LEP8_LABRO	3;3	3;3	3;3	tr|A0A498LQ63|A0A498LQ63_LABRO Pre-B-cell leukemia transcription factor-interacting 1-like isoform X1 OS=Labeo rohita OX=84645 GN=ROHU_037372 PE=4 SV=1;tr|A0A498LEP8|A0A498LEP8_LABRO Pre-B-cell leukemia transcription factor-interacting 1-like isoform X1 OS	2	3	3	3	2	2	2	1	2	2	2	2	2	2	2	1	2	2	2	2	2	2	2	1	2	2	2	2	9.3	9.3	9.3	42.391	353	353;353	0	10.641	By MS/MS	By MS/MS	By MS/MS	By MS/MS	By MS/MS	By MS/MS	By MS/MS	By MS/MS
tr|A0A498LER8|A0A498LER8_LABRO;tr|A0A498M6I8|A0A498M6I8_LABRO	tr|A0A498LER8|A0A498LER8_LABRO;tr|A0A498M6I8|A0A498M6I8_LABRO	11;11	11;11	11;11	tr|A0A498LER8|A0A498LER8_LABRO Aminopeptidase OS=Labeo rohita OX=84645 GN=ROHU_032680 PE=3 SV=1;tr|A0A498M6I8|A0A498M6I8_LABRO Aminopeptidase OS=Labeo rohita OX=84645 GN=ROHU_028017 PE=3 SV=1	2	11	11	11	9	2	1	0	7	0	2	0	9	2	1	0	7	0	2	0	9	2	1	0	7	0	2	0	16.1	16.1	16.1	104.32	915	915;937	0	16.791	By MS/MS	By matching	By matching		By MS/MS		By MS/MS
tr|A0A498LET7|A0A498LET7_LABRO;tr|A0A498MLJ1|A0A498MLJ1_LABRO	tr|A0A498LET7|A0A498LET7_LABRO;tr|A0A498MLJ1|A0A498MLJ1_LABRO	1;1	1;1	1;1	tr|A0A498LET7|A0A498LET7_LABRO Collagen alpha-1(XXVIII) chain-like protein OS=Labeo rohita OX=84645 GN=ROHU_012317 PE=4 SV=1;tr|A0A498MLJ1|A0A498MLJ1_LABRO Collagen alpha-1(XXVIII) chain-like protein OS=Labeo rohita OX=84645 GN=ROHU_025093 PE=4 SV=1	2	1	1	1	1	1	1	1	1	1	1	1	1	1	1	1	1	1	1	1	1	1	1	1	1	1	1	1	0.9	0.9	0.9	104.38	994	994;1023	0.0021195	1.8201	By matching	By MS/MS	By MS/MS	By MS/MS	By MS/MS	By MS/MS	By MS/MS	By MS/MS
tr|A0A498LEU3|A0A498LEU3_LABRO;tr|A0A498LAH8|A0A498LAH8_LABRO	tr|A0A498LEU3|A0A498LEU3_LABRO	5;1	5;1	5;1	tr|A0A498LEU3|A0A498LEU3_LABRO Thioredoxin domain-containing protein 17 OS=Labeo rohita OX=84645 GN=ROHU_034209 PE=4 SV=1	2	5	5	5	3	1	4	4	4	4	3	3	3	1	4	4	4	4	3	3	3	1	4	4	4	4	3	3	56.9	56.9	56.9	14.166	123	123;125	0	6.7621	By MS/MS	By matching	By MS/MS	By MS/MS	By MS/MS	By MS/MS	By MS/MS	By MS/MS
tr|A0A498LEV3|A0A498LEV3_LABRO;tr|A0A498NXP5|A0A498NXP5_LABRO	tr|A0A498LEV3|A0A498LEV3_LABRO;tr|A0A498NXP5|A0A498NXP5_LABRO	2;1	2;1	2;1	tr|A0A498LEV3|A0A498LEV3_LABRO Minor histocompatibility antigen H13 isoform X2 OS=Labeo rohita OX=84645 GN=ROHU_001341 PE=3 SV=1;tr|A0A498NXP5|A0A498NXP5_LABRO Minor histocompatibility antigen H13 isoform X1 OS=Labeo rohita OX=84645 GN=ROHU_002432 PE=3 SV=	2	2	2	2	2	0	0	0	1	1	1	2	2	0	0	0	1	1	1	2	2	0	0	0	1	1	1	2	6.2	6.2	6.2	37.209	337	337;136	0	5.1209	By MS/MS				By MS/MS	By matching	By MS/MS	By MS/MS
tr|A0A498LEV5|A0A498LEV5_LABRO	tr|A0A498LEV5|A0A498LEV5_LABRO	7	6	6	tr|A0A498LEV5|A0A498LEV5_LABRO Aldehyde dehydrogenase family 9 member A1-B-like protein OS=Labeo rohita OX=84645 GN=ROHU_009293 PE=3 SV=1	1	7	6	6	5	2	3	5	5	6	4	4	4	1	2	4	4	5	3	4	4	1	2	4	4	5	3	4	24.9	22.6	22.6	51.031	473	473	0	18.156	By MS/MS	By matching	By matching	By MS/MS	By MS/MS	By MS/MS	By MS/MS	By MS/MS
tr|A0A498N7Y4|A0A498N7Y4_LABRO;tr|A0A498LEW5|A0A498LEW5_LABRO	tr|A0A498N7Y4|A0A498N7Y4_LABRO;tr|A0A498LEW5|A0A498LEW5_LABRO	3;3	3;3	3;3	tr|A0A498N7Y4|A0A498N7Y4_LABRO Guanine nucleotide-binding protein subunit gamma OS=Labeo rohita OX=84645 GN=ROHU_019404 PE=3 SV=1;tr|A0A498LEW5|A0A498LEW5_LABRO GABA(A) receptor subunit alpha-2 OS=Labeo rohita OX=84645 GN=ROHU_032672 PE=3 SV=1	2	3	3	3	2	2	2	3	3	3	3	2	2	2	2	3	3	3	3	2	2	2	2	3	3	3	3	2	30.2	30.2	30.2	15.232	139	139;498	0	13.51	By MS/MS	By matching	By MS/MS	By MS/MS	By MS/MS	By MS/MS	By MS/MS	By MS/MS
tr|A0A498LEY8|A0A498LEY8_LABRO;tr|A0A498MKE1|A0A498MKE1_LABRO	tr|A0A498LEY8|A0A498LEY8_LABRO;tr|A0A498MKE1|A0A498MKE1_LABRO	26;15	26;15	15;12	tr|A0A498LEY8|A0A498LEY8_LABRO C-factor-like protein OS=Labeo rohita OX=84645 GN=ROHU_034259 PE=4 SV=1;tr|A0A498MKE1|A0A498MKE1_LABRO C-factor-like protein OS=Labeo rohita OX=84645 GN=ROHU_007169 PE=4 SV=1	2	26	26	15	18	5	13	19	15	22	19	21	18	5	13	19	15	22	19	21	14	2	10	11	12	11	12	11	30.1	30.1	19.6	146.57	1366	1366;1119	0	129.44	By MS/MS	By MS/MS	By MS/MS	By MS/MS	By MS/MS	By MS/MS	By MS/MS	By MS/MS
tr|A0A498LEY9|A0A498LEY9_LABRO;tr|A0A498NSC9|A0A498NSC9_LABRO	tr|A0A498LEY9|A0A498LEY9_LABRO;tr|A0A498NSC9|A0A498NSC9_LABRO	1;1	1;1	1;1	tr|A0A498LEY9|A0A498LEY9_LABRO Replication factor C subunit 3 OS=Labeo rohita OX=84645 GN=ROHU_034075 PE=4 SV=1;tr|A0A498NSC9|A0A498NSC9_LABRO Replication factor C subunit 3 OS=Labeo rohita OX=84645 GN=ROHU_014672 PE=4 SV=1	2	1	1	1	1	0	0	0	0	0	0	0	1	0	0	0	0	0	0	0	1	0	0	0	0	0	0	0	4.2	4.2	4.2	38.065	335	335;356	0	4.7019	By MS/MS
tr|A0A498LEZ0|A0A498LEZ0_LABRO	tr|A0A498LEZ0|A0A498LEZ0_LABRO	1	1	1	tr|A0A498LEZ0|A0A498LEZ0_LABRO Cytotoxin 7-like protein OS=Labeo rohita OX=84645 GN=ROHU_033086 PE=4 SV=1	1	1	1	1	0	0	0	1	0	0	0	0	0	0	0	1	0	0	0	0	0	0	0	1	0	0	0	0	12.9	12.9	12.9	10.321	93	93	0	2.9986				By MS/MS
tr|A0A498LEZ7|A0A498LEZ7_LABRO	tr|A0A498LEZ7|A0A498LEZ7_LABRO	17	16	16	tr|A0A498LEZ7|A0A498LEZ7_LABRO Periostin isoform X1 OS=Labeo rohita OX=84645 GN=ROHU_012140 PE=4 SV=1	1	17	16	16	10	9	7	15	14	6	12	5	9	8	6	14	13	5	11	4	9	8	6	14	13	5	11	4	29.1	27.2	27.2	101.66	923	923	0	70.556	By MS/MS	By MS/MS	By MS/MS	By MS/MS	By MS/MS	By MS/MS	By MS/MS	By MS/MS
tr|A0A498LF02|A0A498LF02_LABRO;tr|A0A222YT51|A0A222YT51_LABRO	tr|A0A498LF02|A0A498LF02_LABRO	8;1	8;1	8;1	tr|A0A498LF02|A0A498LF02_LABRO Superoxide dismutase [Cu-Zn] OS=Labeo rohita OX=84645 GN=ROHU_012139 PE=3 SV=1	2	8	8	8	7	6	4	6	6	5	5	7	7	6	4	6	6	5	5	7	7	6	4	6	6	5	5	7	64.9	64.9	64.9	15.925	154	154;100	0	109.59	By MS/MS	By MS/MS	By MS/MS	By MS/MS	By MS/MS	By MS/MS	By MS/MS	By MS/MS
tr|A0A498LF12|A0A498LF12_LABRO	tr|A0A498LF12|A0A498LF12_LABRO	3	3	3	tr|A0A498LF12|A0A498LF12_LABRO Delta(14)-sterol reductase-like protein OS=Labeo rohita OX=84645 GN=ROHU_012160 PE=3 SV=1	1	3	3	3	0	0	0	1	0	2	0	1	0	0	0	1	0	2	0	1	0	0	0	1	0	2	0	1	10.4	10.4	10.4	34.052	298	298	0.0012937	1.9121				By matching		By MS/MS		By MS/MS
tr|A0A498NFL0|A0A498NFL0_LABRO;tr|A0A498LF53|A0A498LF53_LABRO	tr|A0A498NFL0|A0A498NFL0_LABRO;tr|A0A498LF53|A0A498LF53_LABRO	15;15	2;2	2;2	tr|A0A498NFL0|A0A498NFL0_LABRO Guanine nucleotide-binding subunit beta-2-like 1 OS=Labeo rohita OX=84645 GN=ROHU_017754 PE=4 SV=1;tr|A0A498LF53|A0A498LF53_LABRO Guanine nucleotide-binding subunit beta-2-like 1 OS=Labeo rohita OX=84645 GN=ROHU_013008 PE=4 S	2	15	2	2	12	7	13	15	13	14	14	13	2	2	2	2	2	2	2	2	2	2	2	2	2	2	2	2	65.3	5.6	5.6	31.765	288	288;288	0	14.408	By MS/MS	By matching	By MS/MS	By MS/MS	By MS/MS	By MS/MS	By MS/MS	By MS/MS
tr|A0A498N5C5|A0A498N5C5_LABRO;tr|A0A498LF62|A0A498LF62_LABRO	tr|A0A498N5C5|A0A498N5C5_LABRO;tr|A0A498LF62|A0A498LF62_LABRO	8;8	1;1	1;1	tr|A0A498N5C5|A0A498N5C5_LABRO NADPH--cytochrome P450 reductase OS=Labeo rohita OX=84645 GN=POR PE=3 SV=1;tr|A0A498LF62|A0A498LF62_LABRO NADPH--cytochrome P450 reductase OS=Labeo rohita OX=84645 GN=POR PE=3 SV=1	2	8	1	1	5	0	7	3	6	5	5	6	1	0	1	1	1	1	1	1	1	0	1	1	1	1	1	1	18.3	1.5	1.5	68.342	601	601;629	0.009608	1.1984	By matching		By MS/MS	By matching	By MS/MS	By MS/MS	By MS/MS	By matching
tr|A0A498N2U5|A0A498N2U5_LABRO;tr|A0A498LF65|A0A498LF65_LABRO	tr|A0A498N2U5|A0A498N2U5_LABRO;tr|A0A498LF65|A0A498LF65_LABRO	3;3	3;3	3;3	tr|A0A498N2U5|A0A498N2U5_LABRO Adenylosuccinate synthetase OS=Labeo rohita OX=84645 GN=ROHU_020544 PE=3 SV=1;tr|A0A498LF65|A0A498LF65_LABRO Adenylosuccinate synthetase OS=Labeo rohita OX=84645 GN=ROHU_012219 PE=3 SV=1	2	3	3	3	3	1	1	1	2	2	2	1	3	1	1	1	2	2	2	1	3	1	1	1	2	2	2	1	6.7	6.7	6.7	76.132	685	685;721	0	13.277	By MS/MS	By matching	By MS/MS	By matching	By MS/MS	By matching	By MS/MS	By MS/MS
tr|A0A498LF85|A0A498LF85_LABRO	tr|A0A498LF85|A0A498LF85_LABRO	1	1	1	tr|A0A498LF85|A0A498LF85_LABRO Syntaxin-binding 2-like protein OS=Labeo rohita OX=84645 GN=ROHU_012978 PE=3 SV=1	1	1	1	1	0	0	1	1	0	1	1	0	0	0	1	1	0	1	1	0	0	0	1	1	0	1	1	0	9.2	9.2	9.2	21.951	195	195	0	2.9655			By matching	By MS/MS		By MS/MS	By MS/MS
tr|A0A498LFA4|A0A498LFA4_LABRO	tr|A0A498LFA4|A0A498LFA4_LABRO	8	5	3	tr|A0A498LFA4|A0A498LFA4_LABRO Heterogeneous nuclear ribonucleo Q isoform X1 OS=Labeo rohita OX=84645 GN=ROHU_012431 PE=4 SV=1	1	8	5	3	6	1	4	5	4	3	6	5	3	1	3	2	2	2	3	3	1	0	2	1	1	1	2	1	15.6	10.6	7.3	71.12	642	642	0	62.491	By MS/MS	By matching	By MS/MS	By MS/MS	By MS/MS	By MS/MS	By MS/MS	By MS/MS
tr|A0A498LFD6|A0A498LFD6_LABRO	tr|A0A498LFD6|A0A498LFD6_LABRO	18	18	18	tr|A0A498LFD6|A0A498LFD6_LABRO Protein disulfide-isomerase OS=Labeo rohita OX=84645 GN=ROHU_013100 PE=3 SV=1	1	18	18	18	14	1	4	5	11	6	8	7	14	1	4	5	11	6	8	7	14	1	4	5	11	6	8	7	7.7	7.7	7.7	310.74	2754	2754	0	38.979	By MS/MS	By matching	By MS/MS	By MS/MS	By MS/MS	By matching	By MS/MS	By MS/MS
tr|A0A498LFE2|A0A498LFE2_LABRO	tr|A0A498LFE2|A0A498LFE2_LABRO	4	4	4	tr|A0A498LFE2|A0A498LFE2_LABRO Four and a half LIM domains 1-like protein OS=Labeo rohita OX=84645 GN=ROHU_012152 PE=3 SV=1	1	4	4	4	3	0	1	3	3	3	3	3	3	0	1	3	3	3	3	3	3	0	1	3	3	3	3	3	3.2	3.2	3.2	177.47	1571	1571	0	11.342	By MS/MS		By matching	By MS/MS	By MS/MS	By MS/MS	By MS/MS	By MS/MS
tr|A0A498LFE6|A0A498LFE6_LABRO	tr|A0A498LFE6|A0A498LFE6_LABRO	2	1	1	tr|A0A498LFE6|A0A498LFE6_LABRO Glycerol-3-phosphate dehydrogenase [NAD(+)] OS=Labeo rohita OX=84645 GN=ROHU_012076 PE=3 SV=1	1	2	1	1	1	1	1	2	1	2	2	1	0	0	0	1	0	1	1	0	0	0	0	1	0	1	1	0	8.9	6.1	6.1	34.383	313	313	0.00086319	1.9262	By matching	By matching	By matching	By MS/MS	By matching	By matching	By MS/MS	By matching
tr|A0A498LFF2|A0A498LFF2_LABRO;tr|A0A498M0C0|A0A498M0C0_LABRO;tr|A0A498NHF3|A0A498NHF3_LABRO;tr|A0A498N6K6|A0A498N6K6_LABRO	tr|A0A498LFF2|A0A498LFF2_LABRO;tr|A0A498M0C0|A0A498M0C0_LABRO;tr|A0A498NHF3|A0A498NHF3_LABRO;tr|A0A498N6K6|A0A498N6K6_LABRO	2;1;1;1	2;1;1;1	2;1;1;1	tr|A0A498LFF2|A0A498LFF2_LABRO Arf-GAP with dual PH domain-containing 1 isoform X2 OS=Labeo rohita OX=84645 GN=ROHU_032633 PE=3 SV=1;tr|A0A498M0C0|A0A498M0C0_LABRO Putative rRNA-processing EBP2 OS=Labeo rohita OX=84645 GN=ROHU_009301 PE=3 SV=1;tr|A0A498NHF	4	2	2	2	1	0	0	1	0	2	2	1	1	0	0	1	0	2	2	1	1	0	0	1	0	2	2	1	4.5	4.5	4.5	71.731	620	620;307;349;1268	0.0096043	1.1981	By MS/MS			By matching		By MS/MS	By MS/MS	By MS/MS
tr|A0A498LFH6|A0A498LFH6_LABRO	tr|A0A498LFH6|A0A498LFH6_LABRO	4	4	2	tr|A0A498LFH6|A0A498LFH6_LABRO Transcriptional activator Pur-beta OS=Labeo rohita OX=84645 GN=ROHU_032448 PE=3 SV=1	1	4	4	2	1	2	3	2	3	2	3	2	1	2	3	2	3	2	3	2	0	0	1	0	1	0	1	1	18.8	18.8	13.5	35.43	319	319	0	3.5438	By MS/MS	By MS/MS	By matching	By matching	By MS/MS	By MS/MS	By MS/MS	By MS/MS
tr|A0A498LFI5|A0A498LFI5_LABRO	tr|A0A498LFI5|A0A498LFI5_LABRO	1	1	1	tr|A0A498LFI5|A0A498LFI5_LABRO Stromal cell-derived factor 2 1 OS=Labeo rohita OX=84645 GN=ROHU_017453 PE=4 SV=1	1	1	1	1	0	0	0	0	1	1	1	0	0	0	0	0	1	1	1	0	0	0	0	0	1	1	1	0	6.5	6.5	6.5	18.944	168	168	0.0095896	1.193					By MS/MS	By matching	By MS/MS
tr|A0A498NRY2|A0A498NRY2_LABRO;tr|A0A498LFI9|A0A498LFI9_LABRO;tr|A0A498N9X4|A0A498N9X4_LABRO	tr|A0A498NRY2|A0A498NRY2_LABRO;tr|A0A498LFI9|A0A498LFI9_LABRO;tr|A0A498N9X4|A0A498N9X4_LABRO	3;3;3	3;3;3	3;3;3	tr|A0A498NRY2|A0A498NRY2_LABRO Eukaryotic translation initiation factor 3 subunit E OS=Labeo rohita OX=84645 GN=EIF3E PE=3 SV=1;tr|A0A498LFI9|A0A498LFI9_LABRO Eukaryotic translation initiation factor 3 subunit E OS=Labeo rohita OX=84645 GN=EIF3E PE=3 SV=1;	3	3	3	3	2	1	3	3	3	2	3	2	2	1	3	3	3	2	3	2	2	1	3	3	3	2	3	2	7.1	7.1	7.1	49.487	421	421;447;597	0	4.8526	By MS/MS	By matching	By MS/MS	By MS/MS	By MS/MS	By MS/MS	By MS/MS	By MS/MS
tr|A0A498LFK2|A0A498LFK2_LABRO	tr|A0A498LFK2|A0A498LFK2_LABRO	84	84	84	tr|A0A498LFK2|A0A498LFK2_LABRO Apolipoprotein B-100-like protein OS=Labeo rohita OX=84645 GN=ROHU_027250 PE=4 SV=1	1	84	84	84	25	2	2	12	12	62	20	65	25	2	2	12	12	62	20	65	25	2	2	12	12	62	20	65	27.2	27.2	27.2	451.61	4091	4091	0	323.31	By MS/MS	By matching	By matching	By MS/MS	By MS/MS	By MS/MS	By MS/MS	By MS/MS
tr|A0A498LFL9|A0A498LFL9_LABRO;tr|A0A498NH57|A0A498NH57_LABRO;tr|A0A498NH44|A0A498NH44_LABRO;tr|A0A498NH39|A0A498NH39_LABRO	tr|A0A498LFL9|A0A498LFL9_LABRO	8;3;3;3	2;1;1;1	1;1;1;0	tr|A0A498LFL9|A0A498LFL9_LABRO Inter-alpha-trypsin inhibitor heavy chain H3-like protein OS=Labeo rohita OX=84645 GN=ROHU_035505 PE=3 SV=1	4	8	2	1	4	2	0	7	6	7	4	5	0	0	0	1	0	1	0	1	0	0	0	0	0	0	0	1	12.9	4.4	2.4	191.36	1690	1690;396;402;428	0	4.8997	By matching	By matching		By matching	By matching	By MS/MS	By matching	By MS/MS
tr|A0A498LFM1|A0A498LFM1_LABRO	tr|A0A498LFM1|A0A498LFM1_LABRO	2	2	2	tr|A0A498LFM1|A0A498LFM1_LABRO ATP-dependent RNA helicase DDX1 OS=Labeo rohita OX=84645 GN=ROHU_027268 PE=3 SV=1	1	2	2	2	2	0	0	0	1	1	1	0	2	0	0	0	1	1	1	0	2	0	0	0	1	1	1	0	4.2	4.2	4.2	82.308	740	740	0.0092736	1.2274	By MS/MS				By MS/MS	By matching	By matching
tr|A0A498LFM5|A0A498LFM5_LABRO	tr|A0A498LFM5|A0A498LFM5_LABRO	5	5	5	tr|A0A498LFM5|A0A498LFM5_LABRO Acyl--binding OS=Labeo rohita OX=84645 GN=ROHU_032498 PE=4 SV=1	1	5	5	5	4	2	4	4	4	4	3	5	4	2	4	4	4	4	3	5	4	2	4	4	4	4	3	5	49.4	49.4	49.4	9.677	87	87	0	12.215	By MS/MS	By MS/MS	By MS/MS	By MS/MS	By MS/MS	By MS/MS	By MS/MS	By MS/MS
tr|A0A498LFN2|A0A498LFN2_LABRO	tr|A0A498LFN2|A0A498LFN2_LABRO	2	2	2	tr|A0A498LFN2|A0A498LFN2_LABRO Phosphatase 1F-like protein OS=Labeo rohita OX=84645 GN=ROHU_032459 PE=3 SV=1	1	2	2	2	2	0	1	1	1	1	1	1	2	0	1	1	1	1	1	1	2	0	1	1	1	1	1	1	6.1	6.1	6.1	55.715	506	506	0	6.3113	By MS/MS		By matching	By MS/MS	By MS/MS	By MS/MS	By MS/MS	By matching
tr|A0A498LFR4|A0A498LFR4_LABRO	tr|A0A498LFR4|A0A498LFR4_LABRO	2	2	2	tr|A0A498LFR4|A0A498LFR4_LABRO ER membrane protein complex subunit 2 OS=Labeo rohita OX=84645 GN=ROHU_012068 PE=3 SV=1	1	2	2	2	2	1	1	1	1	1	1	2	2	1	1	1	1	1	1	2	2	1	1	1	1	1	1	2	10.2	10.2	10.2	32.825	285	285	0	4.0755	By MS/MS	By matching	By MS/MS	By matching	By matching	By MS/MS	By MS/MS	By MS/MS
tr|A0A498LFS4|A0A498LFS4_LABRO	tr|A0A498LFS4|A0A498LFS4_LABRO	3	1	1	tr|A0A498LFS4|A0A498LFS4_LABRO Dolichyl-diphosphooligosaccharide--protein glycotransferase OS=Labeo rohita OX=84645 GN=ROHU_035141 PE=3 SV=1	1	3	1	1	1	1	2	2	2	1	2	1	1	0	1	1	1	0	1	0	1	0	1	1	1	0	1	0	7.4	2.7	2.7	51.307	445	445	0.0044697	1.5265	By MS/MS	By matching	By matching	By matching	By MS/MS	By matching	By matching	By matching
tr|A0A498LFS6|A0A498LFS6_LABRO;tr|A0A498LJ06|A0A498LJ06_LABRO	tr|A0A498LFS6|A0A498LFS6_LABRO;tr|A0A498LJ06|A0A498LJ06_LABRO	3;2	2;2	2;2	tr|A0A498LFS6|A0A498LFS6_LABRO Disintegrin and metallo ase domain-containing 23 isoform X3 OS=Labeo rohita OX=84645 GN=ROHU_032509 PE=3 SV=1;tr|A0A498LJ06|A0A498LJ06_LABRO Interferon-inducible double-stranded RNA-dependent kinase activator A-like protein O	2	3	2	2	1	0	1	1	1	1	2	1	1	0	0	0	1	0	1	0	1	0	0	0	1	0	1	0	2.7	2.1	2.1	157.22	1403	1403;371	0	3.603	By MS/MS		By matching	By matching	By MS/MS	By matching	By matching	By matching
tr|A0A498LFS7|A0A498LFS7_LABRO	tr|A0A498LFS7|A0A498LFS7_LABRO	4	3	3	tr|A0A498LFS7|A0A498LFS7_LABRO Formin 2 isoform X1 OS=Labeo rohita OX=84645 GN=ROHU_032548 PE=3 SV=1	1	4	3	3	2	2	2	4	2	3	2	1	1	1	1	3	1	2	1	0	1	1	1	3	1	2	1	0	1.9	1.6	1.6	297.59	2652	2652	0	10.404	By MS/MS	By matching	By MS/MS	By MS/MS	By MS/MS	By MS/MS	By MS/MS	By matching
tr|A0A498LFT0|A0A498LFT0_LABRO	tr|A0A498LFT0|A0A498LFT0_LABRO	1	1	1	tr|A0A498LFT0|A0A498LFT0_LABRO Splicing factor 3B subunit 6 OS=Labeo rohita OX=84645 GN=ROHU_027327 PE=4 SV=1	1	1	1	1	1	0	0	0	0	0	0	1	1	0	0	0	0	0	0	1	1	0	0	0	0	0	0	1	9.8	9.8	9.8	14.382	123	123	0.0020912	1.7253	By MS/MS							By matching
tr|A0A498LFT5|A0A498LFT5_LABRO	tr|A0A498LFT5|A0A498LFT5_LABRO	6	6	6	tr|A0A498LFT5|A0A498LFT5_LABRO Glutaredoxin-3 OS=Labeo rohita OX=84645 GN=ROHU_012058 PE=4 SV=1	1	6	6	6	4	0	2	3	5	6	4	3	4	0	2	3	5	6	4	3	4	0	2	3	5	6	4	3	4.5	4.5	4.5	147.66	1437	1437	0	81.308	By MS/MS		By MS/MS	By MS/MS	By MS/MS	By MS/MS	By MS/MS	By MS/MS
tr|A0A498LFW0|A0A498LFW0_LABRO	tr|A0A498LFW0|A0A498LFW0_LABRO	1	1	1	tr|A0A498LFW0|A0A498LFW0_LABRO 40S ribosomal protein S30 OS=Labeo rohita OX=84645 GN=ROHU_012163 PE=3 SV=1	1	1	1	1	1	1	1	1	1	1	1	1	1	1	1	1	1	1	1	1	1	1	1	1	1	1	1	1	7.5	7.5	7.5	14.683	133	133	0.0021286	1.8371	By MS/MS	By MS/MS	By MS/MS	By matching	By MS/MS	By MS/MS	By MS/MS	By MS/MS
tr|A0A498LFW3|A0A498LFW3_LABRO	tr|A0A498LFW3|A0A498LFW3_LABRO	9	5	5	tr|A0A498LFW3|A0A498LFW3_LABRO Mitogen-activated protein kinase OS=Labeo rohita OX=84645 GN=ROHU_017452 PE=3 SV=1	1	9	5	5	5	4	6	6	7	7	6	3	3	2	3	3	4	3	3	2	3	2	3	3	4	3	3	2	21.5	12.6	12.6	57.553	507	507	0	18.674	By MS/MS	By matching	By MS/MS	By MS/MS	By MS/MS	By MS/MS	By MS/MS	By MS/MS
tr|A0A498LFX5|A0A498LFX5_LABRO	tr|A0A498LFX5|A0A498LFX5_LABRO	5	5	5	tr|A0A498LFX5|A0A498LFX5_LABRO Fibrinogen 1 OS=Labeo rohita OX=84645 GN=ROHU_028592 PE=4 SV=1	1	5	5	5	2	0	0	3	2	4	4	5	2	0	0	3	2	4	4	5	2	0	0	3	2	4	4	5	13.1	13.1	13.1	54.976	480	480	0	19.456	By matching			By MS/MS	By matching	By MS/MS	By MS/MS	By MS/MS
tr|A0A498LFY8|A0A498LFY8_LABRO	tr|A0A498LFY8|A0A498LFY8_LABRO	2	2	1	tr|A0A498LFY8|A0A498LFY8_LABRO Growth factor receptor-bound 2-like protein OS=Labeo rohita OX=84645 GN=ROHU_028062 PE=4 SV=1	1	2	2	1	2	0	1	1	1	1	2	0	2	0	1	1	1	1	2	0	1	0	0	0	0	0	1	0	10.4	10.4	6.2	22.339	192	192	0	3.0647	By MS/MS		By matching	By matching	By MS/MS	By matching	By MS/MS
tr|A0A498LFZ8|A0A498LFZ8_LABRO	tr|A0A498LFZ8|A0A498LFZ8_LABRO	3	3	3	tr|A0A498LFZ8|A0A498LFZ8_LABRO 26S proteasome non-ATPase regulatory subunit 4 OS=Labeo rohita OX=84645 GN=ROHU_033129 PE=3 SV=1	1	3	3	3	2	0	1	2	2	2	1	1	2	0	1	2	2	2	1	1	2	0	1	2	2	2	1	1	5.4	5.4	5.4	138.18	1252	1252	0	14.21	By MS/MS		By MS/MS	By MS/MS	By MS/MS	By MS/MS	By MS/MS	By MS/MS
tr|A0A498NG05|A0A498NG05_LABRO;tr|A0A498LG10|A0A498LG10_LABRO	tr|A0A498NG05|A0A498NG05_LABRO;tr|A0A498LG10|A0A498LG10_LABRO	3;3	3;3	3;3	tr|A0A498NG05|A0A498NG05_LABRO GATS 3 OS=Labeo rohita OX=84645 GN=ROHU_017441 PE=3 SV=1;tr|A0A498LG10|A0A498LG10_LABRO GATS 3 OS=Labeo rohita OX=84645 GN=ROHU_032471 PE=3 SV=1	2	3	3	3	1	0	1	2	2	2	2	1	1	0	1	2	2	2	2	1	1	0	1	2	2	2	2	1	5.1	5.1	5.1	97.1	869	869;869	0	18.529	By MS/MS		By matching	By MS/MS	By MS/MS	By MS/MS	By MS/MS	By MS/MS
tr|A0A498NDF5|A0A498NDF5_LABRO;tr|A0A498LG23|A0A498LG23_LABRO	tr|A0A498NDF5|A0A498NDF5_LABRO;tr|A0A498LG23|A0A498LG23_LABRO	10;10	10;10	10;10	tr|A0A498NDF5|A0A498NDF5_LABRO Pyruvate dehydrogenase E1 component subunit beta OS=Labeo rohita OX=84645 GN=ROHU_017741 PE=4 SV=1;tr|A0A498LG23|A0A498LG23_LABRO Pyruvate dehydrogenase E1 component subunit beta OS=Labeo rohita OX=84645 GN=ROHU_012996 PE=4 S	2	10	10	10	8	2	8	8	8	7	8	5	8	2	8	8	8	7	8	5	8	2	8	8	8	7	8	5	44.3	44.3	44.3	39.202	359	359;359	0	33.873	By MS/MS	By matching	By MS/MS	By MS/MS	By MS/MS	By MS/MS	By MS/MS	By MS/MS
tr|A0A498LG54|A0A498LG54_LABRO	tr|A0A498LG54|A0A498LG54_LABRO	10	10	10	tr|A0A498LG54|A0A498LG54_LABRO Gastrotropin-like protein OS=Labeo rohita OX=84645 GN=ROHU_003058 PE=3 SV=1	1	10	10	10	8	6	7	7	9	7	9	7	8	6	7	7	9	7	9	7	8	6	7	7	9	7	9	7	85.5	85.5	85.5	14.552	131	131	0	323.31	By MS/MS	By MS/MS	By MS/MS	By MS/MS	By MS/MS	By MS/MS	By MS/MS	By MS/MS
tr|A0A498LG69|A0A498LG69_LABRO;tr|A0A498LA35|A0A498LA35_LABRO	tr|A0A498LG69|A0A498LG69_LABRO	10;2	1;0	1;0	tr|A0A498LG69|A0A498LG69_LABRO Alpha-1,4 glucan phosphorylase OS=Labeo rohita OX=84645 GN=ROHU_012033 PE=3 SV=1	2	10	1	1	8	3	6	8	6	8	8	9	1	0	0	0	0	0	0	1	1	0	0	0	0	0	0	1	15.9	2.3	2.3	97.017	842	842;815	0.0020982	1.7442	By MS/MS	By matching	By matching	By matching	By matching	By matching	By matching	By MS/MS
tr|A0A498LG70|A0A498LG70_LABRO	tr|A0A498LG70|A0A498LG70_LABRO	4	4	4	tr|A0A498LG70|A0A498LG70_LABRO COP9 signalosome complex subunit 7a-like protein OS=Labeo rohita OX=84645 GN=ROHU_012599 PE=3 SV=1	1	4	4	4	1	0	0	1	3	3	2	2	1	0	0	1	3	3	2	2	1	0	0	1	3	3	2	2	20.1	20.1	20.1	39.174	359	359	0	29.137	By MS/MS			By MS/MS	By MS/MS	By MS/MS	By MS/MS	By MS/MS
tr|A0A498LG79|A0A498LG79_LABRO;tr|A0A498LP64|A0A498LP64_LABRO	tr|A0A498LG79|A0A498LG79_LABRO;tr|A0A498LP64|A0A498LP64_LABRO	3;3	3;3	3;3	tr|A0A498LG79|A0A498LG79_LABRO Complement factor B-like protein OS=Labeo rohita OX=84645 GN=ROHU_012043 PE=4 SV=1;tr|A0A498LP64|A0A498LP64_LABRO Complement factor B-like protein OS=Labeo rohita OX=84645 GN=ROHU_012042 PE=4 SV=1	2	3	3	3	2	0	0	3	3	0	2	0	2	0	0	3	3	0	2	0	2	0	0	3	3	0	2	0	7.7	7.7	7.7	68.623	611	611;1028	0	6.4312	By MS/MS			By MS/MS	By MS/MS		By matching
tr|A0A498LG84|A0A498LG84_LABRO	tr|A0A498LG84|A0A498LG84_LABRO	5	5	5	tr|A0A498LG84|A0A498LG84_LABRO Sorcin OS=Labeo rohita OX=84645 GN=ROHU_006533 PE=4 SV=1	1	5	5	5	5	2	4	2	3	4	4	5	5	2	4	2	3	4	4	5	5	2	4	2	3	4	4	5	56	56	56	12.544	109	109	0	13.707	By MS/MS	By MS/MS	By MS/MS	By MS/MS	By MS/MS	By MS/MS	By MS/MS	By MS/MS
tr|A0A498LGA1|A0A498LGA1_LABRO;tr|A0A498MPW5|A0A498MPW5_LABRO;tr|A0A498N127|A0A498N127_LABRO	tr|A0A498LGA1|A0A498LGA1_LABRO;tr|A0A498MPW5|A0A498MPW5_LABRO	3;3;1	3;3;1	3;3;1	tr|A0A498LGA1|A0A498LGA1_LABRO Cysteine-rich 2-like protein OS=Labeo rohita OX=84645 GN=ROHU_012044 PE=4 SV=1;tr|A0A498MPW5|A0A498MPW5_LABRO Cysteine-rich 2-like protein OS=Labeo rohita OX=84645 GN=ROHU_023465 PE=4 SV=1	3	3	3	3	1	0	0	3	0	0	3	1	1	0	0	3	0	0	3	1	1	0	0	3	0	0	3	1	35	35	35	19.751	183	183;200;444	0	3.0368	By matching			By matching			By MS/MS	By MS/MS
tr|A0A498LGC7|A0A498LGC7_LABRO	tr|A0A498LGC7|A0A498LGC7_LABRO	3	3	3	tr|A0A498LGC7|A0A498LGC7_LABRO Reticulon OS=Labeo rohita OX=84645 GN=ROHU_033035 PE=4 SV=1	1	3	3	3	2	1	1	3	2	3	3	2	2	1	1	3	2	3	3	2	2	1	1	3	2	3	3	2	1.9	1.9	1.9	130.48	1168	1168	0	4.9007	By MS/MS	By MS/MS	By MS/MS	By MS/MS	By MS/MS	By MS/MS	By MS/MS	By MS/MS
tr|A0A498LGG0|A0A498LGG0_LABRO	tr|A0A498LGG0|A0A498LGG0_LABRO	1	1	1	tr|A0A498LGG0|A0A498LGG0_LABRO LINE-1 type transposase domain-containing 1 OS=Labeo rohita OX=84645 GN=ROHU_032628 PE=4 SV=1	1	1	1	1	0	0	0	0	0	0	1	1	0	0	0	0	0	0	1	1	0	0	0	0	0	0	1	1	3.1	3.1	3.1	38.217	325	325	1	-2							By MS/MS	By matching
tr|A0A498LGG2|A0A498LGG2_LABRO	tr|A0A498LGG2|A0A498LGG2_LABRO	1	1	1	tr|A0A498LGG2|A0A498LGG2_LABRO Methionine adenosyltransferase 2 subunit beta OS=Labeo rohita OX=84645 GN=ROHU_011985 PE=3 SV=1	1	1	1	1	1	0	0	0	1	1	1	1	1	0	0	0	1	1	1	1	1	0	0	0	1	1	1	1	2.1	2.1	2.1	82.163	774	774	0	3.1058	By MS/MS				By matching	By matching	By MS/MS	By MS/MS
tr|A0A498LGG3|A0A498LGG3_LABRO	tr|A0A498LGG3|A0A498LGG3_LABRO	3	3	3	tr|A0A498LGG3|A0A498LGG3_LABRO Xaa-Pro aminopeptidase 2 OS=Labeo rohita OX=84645 GN=ROHU_032309 PE=3 SV=1	1	3	3	3	3	1	1	1	1	3	1	2	3	1	1	1	1	3	1	2	3	1	1	1	1	3	1	2	9.7	9.7	9.7	67.389	595	595	0.00044663	2.1627	By MS/MS	By matching	By MS/MS	By matching	By MS/MS	By MS/MS	By matching	By matching
tr|A0A498LGH2|A0A498LGH2_LABRO	tr|A0A498LGH2|A0A498LGH2_LABRO	1	1	1	tr|A0A498LGH2|A0A498LGH2_LABRO CAP-Gly domain-containing linker 1 isoform X1 OS=Labeo rohita OX=84645 GN=ROHU_032604 PE=4 SV=1	1	1	1	1	0	0	0	1	0	0	0	0	0	0	0	1	0	0	0	0	0	0	0	1	0	0	0	0	1	1	1	171.44	1540	1540	0.0020929	1.7263				By MS/MS
tr|A0A498LGH4|A0A498LGH4_LABRO	tr|A0A498LGH4|A0A498LGH4_LABRO	1	1	1	tr|A0A498LGH4|A0A498LGH4_LABRO Transcription and mRNA export factor ENY2 OS=Labeo rohita OX=84645 GN=ENY2 PE=3 SV=1	1	1	1	1	1	0	1	0	1	1	1	0	1	0	1	0	1	1	1	0	1	0	1	0	1	1	1	0	19.1	19.1	19.1	10.122	89	89	0.0085603	1.2798	By MS/MS		By matching		By MS/MS	By matching	By matching
tr|A0A498LGH5|A0A498LGH5_LABRO;tr|A0A498N1U6|A0A498N1U6_LABRO;tr|A0A498M835|A0A498M835_LABRO;tr|A0A498LCQ7|A0A498LCQ7_LABRO;tr|A0A498LKH0|A0A498LKH0_LABRO;tr|A0A498MZ17|A0A498MZ17_LABRO	tr|A0A498LGH5|A0A498LGH5_LABRO;tr|A0A498N1U6|A0A498N1U6_LABRO;tr|A0A498M835|A0A498M835_LABRO;tr|A0A498LCQ7|A0A498LCQ7_LABRO;tr|A0A498LKH0|A0A498LKH0_LABRO	5;4;3;3;3;2	5;4;3;3;3;2	5;4;3;3;3;2	tr|A0A498LGH5|A0A498LGH5_LABRO Hephaestin 1 OS=Labeo rohita OX=84645 GN=ROHU_033011 PE=3 SV=1;tr|A0A498N1U6|A0A498N1U6_LABRO Hephaestin 1 OS=Labeo rohita OX=84645 GN=ROHU_021311 PE=3 SV=1;tr|A0A498M835|A0A498M835_LABRO Hephaestin 1 OS=Labeo rohita OX=84645	6	5	5	5	4	2	2	1	2	1	2	2	4	2	2	1	2	1	2	2	4	2	2	1	2	1	2	2	6.1	6.1	6.1	215.47	1908	1908;1062;672;816;1752;1700	0	13.958	By MS/MS	By MS/MS	By MS/MS	By MS/MS	By MS/MS	By MS/MS	By MS/MS	By MS/MS
tr|A0A498LGI9|A0A498LGI9_LABRO	tr|A0A498LGI9|A0A498LGI9_LABRO	1	1	1	tr|A0A498LGI9|A0A498LGI9_LABRO NAD-dependent protein deacylase sirtuin-5, mitochondrial OS=Labeo rohita OX=84645 GN=SIRT5 PE=3 SV=1	1	1	1	1	0	0	1	1	0	1	1	0	0	0	1	1	0	1	1	0	0	0	1	1	0	1	1	0	5.4	5.4	5.4	30.762	276	276	0.00044944	2.2174			By MS/MS	By MS/MS		By MS/MS	By matching
tr|A0A498MAE8|A0A498MAE8_LABRO;tr|A0A498LWY9|A0A498LWY9_LABRO;tr|A0A498LZ32|A0A498LZ32_LABRO;tr|A0A498M2R4|A0A498M2R4_LABRO;tr|A0A498NGR3|A0A498NGR3_LABRO;tr|A0A498NZZ8|A0A498NZZ8_LABRO;tr|A0A498LGK1|A0A498LGK1_LABRO;tr|A0A498MRH5|A0A498MRH5_LABRO;tr|A0A498MRZ1|A0A498MRZ1_LABRO;tr|A0A498P2E9|A0A498P2E9_LABRO;tr|A0A498MW12|A0A498MW12_LABRO;tr|A0A498NYR5|A0A498NYR5_LABRO;tr|A0A498NCX3|A0A498NCX3_LA…	tr|A0A498MAE8|A0A498MAE8_LABRO;tr|A0A498LWY9|A0A498LWY9_LABRO;tr|A0A498LZ32|A0A498LZ32_LABRO;tr|A0A498M2R4|A0A498M2R4_LABRO;tr|A0A498NGR3|A0A498NGR3_LABRO;tr|A0A498NZZ8|A0A498NZZ8_LABRO;tr|A0A498LGK1|A0A498LGK1_LABRO;tr|A0A498MRH5|A0A498MRH5_LABRO;tr|A0A498MRZ1|A0A498MRZ1_LABRO;tr|A0A498P2E9|A0A498P2E9_LABRO;tr|A0A498MW12|A0A498MW12_LABRO;tr|A0A498NYR5|A0A498NYR5_LABRO;tr|A0A498NCX3|A0A498NCX3_LA…	9;9;9;9;9;9;9;9;9;9;7;7;7;7;7;5	9;9;9;9;9;9;9;9;9;9;7;7;7;7;7;5	1;1;1;1;1;1;1;1;1;1;1;1;1;1;1;1	tr|A0A498MAE8|A0A498MAE8_LABRO Histone H4 OS=Labeo rohita OX=84645 GN=ROHU_007876 PE=3 SV=1;tr|A0A498LWY9|A0A498LWY9_LABRO Histone H4 OS=Labeo rohita OX=84645 GN=ROHU_000096 PE=3 SV=1;tr|A0A498LZ32|A0A498LZ32_LABRO Histone H4 OS=Labeo rohita OX=84645 GN=RO	16	9	9	1	9	8	8	8	7	8	8	8	9	8	8	8	7	8	8	8	1	1	1	1	0	1	1	1	49.5	49.5	6.8	11.368	103	103;103;109;111;127;235;252;285;287;328;81;103;103;103;103;103	0	109.31	By MS/MS	By MS/MS	By MS/MS	By MS/MS	By MS/MS	By MS/MS	By MS/MS	By MS/MS
tr|A0A498LGL1|A0A498LGL1_LABRO	tr|A0A498LGL1|A0A498LGL1_LABRO	3	2	2	tr|A0A498LGL1|A0A498LGL1_LABRO Rho-related GTP-binding-like protein OS=Labeo rohita OX=84645 GN=ROHU_011996 PE=4 SV=1	1	3	2	2	1	0	0	1	3	3	2	1	0	0	0	1	2	2	2	0	0	0	0	1	2	2	2	0	25.7	19.9	19.9	21.129	191	191	0	3.8638	By matching			By matching	By matching	By MS/MS	By MS/MS	By matching
tr|A0A498LGL5|A0A498LGL5_LABRO	tr|A0A498LGL5|A0A498LGL5_LABRO	3	2	2	tr|A0A498LGL5|A0A498LGL5_LABRO Thymic CPV3-like protein OS=Labeo rohita OX=84645 GN=ROHU_033909 PE=3 SV=1	1	3	2	2	3	3	3	1	3	2	2	2	2	2	2	0	2	1	1	1	2	2	2	0	2	1	1	1	13.2	8	8	42.378	387	387	0	4.11	By MS/MS	By MS/MS	By MS/MS	By matching	By MS/MS	By MS/MS	By MS/MS	By MS/MS
tr|A0A498LGM3|A0A498LGM3_LABRO	tr|A0A498LGM3|A0A498LGM3_LABRO	2	2	2	tr|A0A498LGM3|A0A498LGM3_LABRO Cysteine-rich 1 OS=Labeo rohita OX=84645 GN=ROHU_012045 PE=4 SV=1	1	2	2	2	2	1	2	2	2	2	2	2	2	1	2	2	2	2	2	2	2	1	2	2	2	2	2	2	50.7	50.7	50.7	7.7599	69	69	0	20.99	By MS/MS	By matching	By MS/MS	By MS/MS	By MS/MS	By MS/MS	By MS/MS	By MS/MS
tr|A0A498LGN8|A0A498LGN8_LABRO	tr|A0A498LGN8|A0A498LGN8_LABRO	3	2	2	tr|A0A498LGN8|A0A498LGN8_LABRO Transcriptional activator Pur-alpha-like protein OS=Labeo rohita OX=84645 GN=ROHU_012026 PE=3 SV=1	1	3	2	2	3	1	2	2	3	1	2	2	2	0	1	1	2	0	1	1	2	0	1	1	2	0	1	1	21.3	18.1	18.1	32.109	287	287	0	16.462	By MS/MS	By matching	By matching	By matching	By MS/MS	By matching	By matching	By MS/MS
tr|A0A498LGP1|A0A498LGP1_LABRO	tr|A0A498LGP1|A0A498LGP1_LABRO	8	8	8	tr|A0A498LGP1|A0A498LGP1_LABRO Poly [ADP-ribose] polymerase OS=Labeo rohita OX=84645 GN=ROHU_035471 PE=4 SV=1	1	8	8	8	4	2	2	5	5	5	6	2	4	2	2	5	5	5	6	2	4	2	2	5	5	5	6	2	14.2	14.2	14.2	92.246	830	830	0	10.518	By MS/MS	By MS/MS	By MS/MS	By MS/MS	By MS/MS	By MS/MS	By MS/MS	By MS/MS
tr|A0A498LGP3|A0A498LGP3_LABRO	tr|A0A498LGP3|A0A498LGP3_LABRO	11	11	11	tr|A0A498LGP3|A0A498LGP3_LABRO Alcohol dehydrogenase class-3-like isoform X1 OS=Labeo rohita OX=84645 GN=ROHU_023627 PE=3 SV=1	1	11	11	11	6	1	3	9	5	11	8	7	6	1	3	9	5	11	8	7	6	1	3	9	5	11	8	7	25.7	25.7	25.7	78.016	729	729	0	43.709	By MS/MS	By MS/MS	By MS/MS	By MS/MS	By MS/MS	By MS/MS	By MS/MS	By MS/MS
tr|A0A498LGT1|A0A498LGT1_LABRO	tr|A0A498LGT1|A0A498LGT1_LABRO	2	2	2	tr|A0A498LGT1|A0A498LGT1_LABRO Tumor protein p63-regulated gene 1 protein OS=Labeo rohita OX=84645 GN=ROHU_025748 PE=3 SV=1	1	2	2	2	1	0	0	0	1	0	0	1	1	0	0	0	1	0	0	1	1	0	0	0	1	0	0	1	7.7	7.7	7.7	32.211	285	285	0.0020921	1.7262	By MS/MS				By MS/MS			By matching
tr|A0A498LGU7|A0A498LGU7_LABRO	tr|A0A498LGU7|A0A498LGU7_LABRO	3	3	1	tr|A0A498LGU7|A0A498LGU7_LABRO Neurocalcin-delta OS=Labeo rohita OX=84645 GN=ROHU_033127 PE=4 SV=1	1	3	3	1	3	2	3	3	3	3	3	2	3	2	3	3	3	3	3	2	1	1	1	1	1	1	1	1	17.1	17.1	6.7	22.194	193	193	0	5.1582	By MS/MS	By matching	By MS/MS	By MS/MS	By MS/MS	By MS/MS	By MS/MS	By MS/MS
tr|A0A498LGV3|A0A498LGV3_LABRO;tr|A0A498M5U3|A0A498M5U3_LABRO	tr|A0A498LGV3|A0A498LGV3_LABRO	11;1	11;1	10;0	tr|A0A498LGV3|A0A498LGV3_LABRO Septin OS=Labeo rohita OX=84645 GN=ROHU_032320 PE=3 SV=1	2	11	11	10	8	3	5	9	7	7	8	8	8	3	5	9	7	7	8	8	8	2	4	8	6	7	8	7	38.8	38.8	36.8	46.29	400	400;416	0	228.57	By MS/MS	By matching	By MS/MS	By MS/MS	By MS/MS	By MS/MS	By MS/MS	By MS/MS
tr|A0A498LGY3|A0A498LGY3_LABRO	tr|A0A498LGY3|A0A498LGY3_LABRO	3	3	3	tr|A0A498LGY3|A0A498LGY3_LABRO Enhancer of rudimentary homolog OS=Labeo rohita OX=84645 GN=ROHU_027271 PE=3 SV=1	1	3	3	3	2	0	3	2	3	2	3	1	2	0	3	2	3	2	3	1	2	0	3	2	3	2	3	1	37.5	37.5	37.5	12.245	104	104	0	139.1	By MS/MS		By MS/MS	By MS/MS	By MS/MS	By MS/MS	By MS/MS	By MS/MS
tr|A0A498LGY5|A0A498LGY5_LABRO	tr|A0A498LGY5|A0A498LGY5_LABRO	8	8	8	tr|A0A498LGY5|A0A498LGY5_LABRO ATP-dependent DNA helicase 2 subunit 1 OS=Labeo rohita OX=84645 GN=ROHU_030142 PE=3 SV=1	1	8	8	8	4	1	2	5	5	5	5	3	4	1	2	5	5	5	5	3	4	1	2	5	5	5	5	3	19.1	19.1	19.1	65.025	576	576	0	21.191	By MS/MS	By matching	By MS/MS	By MS/MS	By MS/MS	By MS/MS	By MS/MS	By MS/MS
tr|A0A498M3T9|A0A498M3T9_LABRO;tr|A0A498LGY9|A0A498LGY9_LABRO	tr|A0A498M3T9|A0A498M3T9_LABRO;tr|A0A498LGY9|A0A498LGY9_LABRO	1;1	1;1	1;1	tr|A0A498M3T9|A0A498M3T9_LABRO Gamma-aminobutyric acid receptor subunit beta-1 OS=Labeo rohita OX=84645 GN=ROHU_028023 PE=3 SV=1;tr|A0A498LGY9|A0A498LGY9_LABRO Gamma-aminobutyric acid receptor subunit beta-1 OS=Labeo rohita OX=84645 GN=ROHU_032674 PE=3 SV=	2	1	1	1	1	1	0	0	1	0	1	0	1	1	0	0	1	0	1	0	1	1	0	0	1	0	1	0	1.6	1.6	1.6	56.536	496	496;569	1	-2	By MS/MS	By matching			By matching		By matching
tr|A0A498LH08|A0A498LH08_LABRO;tr|A0A498M112|A0A498M112_LABRO;tr|A0A498LQJ5|A0A498LQJ5_LABRO	tr|A0A498LH08|A0A498LH08_LABRO;tr|A0A498M112|A0A498M112_LABRO;tr|A0A498LQJ5|A0A498LQJ5_LABRO	4;3;3	4;3;3	4;3;3	tr|A0A498LH08|A0A498LH08_LABRO Lissencephaly-1 homolog OS=Labeo rohita OX=84645 GN=PAFAH1B1 PE=3 SV=1;tr|A0A498M112|A0A498M112_LABRO Lissencephaly-1-like protein OS=Labeo rohita OX=84645 GN=ROHU_009802 PE=4 SV=1;tr|A0A498LQJ5|A0A498LQJ5_LABRO Lissencephaly	3	4	4	4	1	0	0	2	0	1	1	3	1	0	0	2	0	1	1	3	1	0	0	2	0	1	1	3	5	5	5	95.58	848	848;823;2512	0	3.4611	By MS/MS			By MS/MS		By MS/MS	By MS/MS	By MS/MS
tr|A0A498N149|A0A498N149_LABRO;tr|A0A498LH31|A0A498LH31_LABRO;tr|A0A498NDB0|A0A498NDB0_LABRO;tr|A0A498P2K5|A0A498P2K5_LABRO;tr|A0A498LWI8|A0A498LWI8_LABRO;tr|A0A498LJF7|A0A498LJF7_LABRO	tr|A0A498N149|A0A498N149_LABRO;tr|A0A498LH31|A0A498LH31_LABRO	6;6;2;1;1;1	6;6;2;1;1;1	5;5;1;0;0;0	tr|A0A498N149|A0A498N149_LABRO Caspase-3-like protein OS=Labeo rohita OX=84645 GN=ROHU_021417 PE=3 SV=1;tr|A0A498LH31|A0A498LH31_LABRO Caspase-3-like protein OS=Labeo rohita OX=84645 GN=ROHU_033837 PE=3 SV=1	6	6	6	5	2	1	1	3	2	6	4	3	2	1	1	3	2	6	4	3	2	1	0	2	2	5	3	2	29.7	29.7	26.8	30.736	276	276;1012;466;152;313;1133	0	7.3079	By MS/MS	By matching	By MS/MS	By matching	By MS/MS	By MS/MS	By MS/MS	By MS/MS
tr|A0A498LH41|A0A498LH41_LABRO;tr|A0A498N4J4|A0A498N4J4_LABRO	tr|A0A498LH41|A0A498LH41_LABRO;tr|A0A498N4J4|A0A498N4J4_LABRO	2;1	2;1	2;1	tr|A0A498LH41|A0A498LH41_LABRO 5-AMP-activated kinase subunit gamma-1 OS=Labeo rohita OX=84645 GN=ROHU_027192 PE=4 SV=1;tr|A0A498N4J4|A0A498N4J4_LABRO 5-AMP-activated kinase subunit gamma-1-like isoform X1 OS=Labeo rohita OX=84645 GN=ROHU_019720 PE=4 SV=1	2	2	2	2	1	1	2	1	1	1	2	1	1	1	2	1	1	1	2	1	1	1	2	1	1	1	2	1	6.4	6.4	6.4	37.368	330	330;466	0	2.8383	By MS/MS	By MS/MS	By MS/MS	By MS/MS	By MS/MS	By MS/MS	By MS/MS	By MS/MS
tr|A0A498LH55|A0A498LH55_LABRO;tr|A0A498NCG3|A0A498NCG3_LABRO	tr|A0A498LH55|A0A498LH55_LABRO;tr|A0A498NCG3|A0A498NCG3_LABRO	13;13	13;13	13;13	tr|A0A498LH55|A0A498LH55_LABRO 59 kDa serine/threonine-protein kinase OS=Labeo rohita OX=84645 GN=ROHU_012124 PE=4 SV=1;tr|A0A498NCG3|A0A498NCG3_LABRO 59 kDa serine/threonine-protein kinase OS=Labeo rohita OX=84645 GN=ROHU_020285 PE=4 SV=1	2	13	13	13	13	6	10	12	11	10	11	9	13	6	10	12	11	10	11	9	13	6	10	12	11	10	11	9	28.8	28.8	28.8	57.75	513	513;515	0	27.626	By MS/MS	By MS/MS	By MS/MS	By MS/MS	By MS/MS	By MS/MS	By MS/MS	By MS/MS
tr|A0A498LH57|A0A498LH57_LABRO	tr|A0A498LH57|A0A498LH57_LABRO	6	6	6	tr|A0A498LH57|A0A498LH57_LABRO Galectin OS=Labeo rohita OX=84645 GN=ROHU_030603 PE=4 SV=1	1	6	6	6	4	3	4	4	5	5	5	3	4	3	4	4	5	5	5	3	4	3	4	4	5	5	5	3	18.9	18.9	18.9	38.393	380	380	0	17.57	By MS/MS	By MS/MS	By MS/MS	By MS/MS	By MS/MS	By MS/MS	By MS/MS	By MS/MS
tr|A0A498LH59|A0A498LH59_LABRO	tr|A0A498LH59|A0A498LH59_LABRO	20	20	20	tr|A0A498LH59|A0A498LH59_LABRO Pre-mRNA-processing-splicing factor 8 OS=Labeo rohita OX=84645 GN=ROHU_011879 PE=4 SV=1	1	20	20	20	14	4	10	4	12	7	12	9	14	4	10	4	12	7	12	9	14	4	10	4	12	7	12	9	10.9	10.9	10.9	274.96	2349	2349	0	45.684	By MS/MS	By matching	By MS/MS	By MS/MS	By MS/MS	By MS/MS	By MS/MS	By MS/MS
tr|A0A498LH60|A0A498LH60_LABRO	tr|A0A498LH60|A0A498LH60_LABRO	12	12	12	tr|A0A498LH60|A0A498LH60_LABRO CCT-theta OS=Labeo rohita OX=84645 GN=ROHU_012134 PE=3 SV=1	1	12	12	12	6	3	9	9	10	10	10	5	6	3	9	9	10	10	10	5	6	3	9	9	10	10	10	5	26	26	26	59.41	546	546	0	24.724	By MS/MS	By matching	By MS/MS	By MS/MS	By MS/MS	By MS/MS	By MS/MS	By MS/MS
tr|A0A498M5Z8|A0A498M5Z8_LABRO;tr|A0A498LH61|A0A498LH61_LABRO	tr|A0A498M5Z8|A0A498M5Z8_LABRO;tr|A0A498LH61|A0A498LH61_LABRO	3;3	3;3	3;3	tr|A0A498M5Z8|A0A498M5Z8_LABRO Transport Sec24A-like protein OS=Labeo rohita OX=84645 GN=ROHU_008521 PE=3 SV=1;tr|A0A498LH61|A0A498LH61_LABRO Transport Sec24A-like protein OS=Labeo rohita OX=84645 GN=ROHU_033728 PE=3 SV=1	2	3	3	3	1	1	2	2	0	3	2	0	1	1	2	2	0	3	2	0	1	1	2	2	0	3	2	0	4.7	4.7	4.7	109.51	1006	1006;1006	0	10.438	By MS/MS	By matching	By matching	By matching		By MS/MS	By MS/MS
tr|A0A498LH75|A0A498LH75_LABRO	tr|A0A498LH75|A0A498LH75_LABRO	3	3	3	tr|A0A498LH75|A0A498LH75_LABRO Bleomycin hydrolase OS=Labeo rohita OX=84645 GN=ROHU_011889 PE=3 SV=1	1	3	3	3	2	1	2	2	2	2	1	3	2	1	2	2	2	2	1	3	2	1	2	2	2	2	1	3	9.5	9.5	9.5	52.278	453	453	0	5.4862	By MS/MS	By matching	By MS/MS	By MS/MS	By matching	By MS/MS	By MS/MS	By MS/MS
tr|A0A498LH84|A0A498LH84_LABRO	tr|A0A498LH84|A0A498LH84_LABRO	4	4	4	tr|A0A498LH84|A0A498LH84_LABRO A-kinase anchor 12-like protein OS=Labeo rohita OX=84645 GN=ROHU_011898 PE=4 SV=1	1	4	4	4	2	0	0	0	1	0	2	0	2	0	0	0	1	0	2	0	2	0	0	0	1	0	2	0	12	12	12	76.892	723	723	0	8.8235	By MS/MS				By matching		By MS/MS
tr|A0A498LH92|A0A498LH92_LABRO;tr|A0A498M043|A0A498M043_LABRO	tr|A0A498LH92|A0A498LH92_LABRO;tr|A0A498M043|A0A498M043_LABRO	2;1	2;1	2;1	tr|A0A498LH92|A0A498LH92_LABRO Unconventional myosin-XVIIIa-like isoform X1 OS=Labeo rohita OX=84645 GN=ROHU_035448 PE=3 SV=1;tr|A0A498M043|A0A498M043_LABRO Unconventional myosin-XVIIIa-like isoform X5 OS=Labeo rohita OX=84645 GN=ROHU_009152 PE=3 SV=1	2	2	2	2	2	0	0	0	0	1	1	0	2	0	0	0	0	1	1	0	2	0	0	0	0	1	1	0	2.1	2.1	2.1	253.48	2272	2272;1784	0.0021017	1.7554	By MS/MS					By MS/MS	By matching
tr|A0A498LH99|A0A498LH99_LABRO	tr|A0A498LH99|A0A498LH99_LABRO	5	5	4	tr|A0A498LH99|A0A498LH99_LABRO Sorting nexin-12 isoform X2 OS=Labeo rohita OX=84645 GN=ROHU_012007 PE=4 SV=1	1	5	5	4	2	0	2	2	3	2	5	2	2	0	2	2	3	2	5	2	2	0	2	2	3	2	4	2	22.8	22.8	18.5	18.959	162	162	0	3.8054	By MS/MS		By MS/MS	By MS/MS	By MS/MS	By MS/MS	By MS/MS	By MS/MS
tr|A0A498LHC0|A0A498LHC0_LABRO	tr|A0A498LHC0|A0A498LHC0_LABRO	5	5	5	tr|A0A498LHC0|A0A498LHC0_LABRO Clathrin interactor 1-like protein OS=Labeo rohita OX=84645 GN=ROHU_035464 PE=4 SV=1	1	5	5	5	3	0	1	1	2	1	2	1	3	0	1	1	2	1	2	1	3	0	1	1	2	1	2	1	12.6	12.6	12.6	69.549	641	641	0	10.801	By MS/MS		By MS/MS	By matching	By MS/MS	By MS/MS	By MS/MS	By matching
tr|A0A498LHF7|A0A498LHF7_LABRO;tr|A0A498L8P3|A0A498L8P3_LABRO;tr|A0A498L2X2|A0A498L2X2_LABRO;tr|A0A498L5T1|A0A498L5T1_LABRO	tr|A0A498LHF7|A0A498LHF7_LABRO;tr|A0A498L8P3|A0A498L8P3_LABRO	3;2;1;1	3;2;1;1	3;2;1;1	tr|A0A498LHF7|A0A498LHF7_LABRO Syntaxin-binding 3-like isoform X1 OS=Labeo rohita OX=84645 GN=ROHU_032182 PE=3 SV=1;tr|A0A498L8P3|A0A498L8P3_LABRO Syntaxin-binding 3-like isoform X1 OS=Labeo rohita OX=84645 GN=ROHU_013637 PE=3 SV=1	4	3	3	3	2	0	0	1	0	1	2	1	2	0	0	1	0	1	2	1	2	0	0	1	0	1	2	1	7.9	7.9	7.9	62.32	546	546;143;380;429	0	3.9805	By MS/MS			By MS/MS		By MS/MS	By MS/MS	By matching
tr|A0A498NVA1|A0A498NVA1_LABRO;tr|A0A498LHI3|A0A498LHI3_LABRO	tr|A0A498NVA1|A0A498NVA1_LABRO;tr|A0A498LHI3|A0A498LHI3_LABRO	7;7	7;7	7;7	tr|A0A498NVA1|A0A498NVA1_LABRO Dehydrogenase reductase SDR family member 13-like protein OS=Labeo rohita OX=84645 GN=ROHU_003423 PE=3 SV=1;tr|A0A498LHI3|A0A498LHI3_LABRO Dehydrogenase reductase SDR family member 13-like protein OS=Labeo rohita OX=84645 GN=	2	7	7	7	5	3	3	4	4	2	3	5	5	3	3	4	4	2	3	5	5	3	3	4	4	2	3	5	28.9	28.9	28.9	33.575	305	305;547	0	18.184	By MS/MS	By MS/MS	By MS/MS	By MS/MS	By MS/MS	By matching	By MS/MS	By MS/MS
tr|A0A498LHI8|A0A498LHI8_LABRO	tr|A0A498LHI8|A0A498LHI8_LABRO	13	13	13	tr|A0A498LHI8|A0A498LHI8_LABRO Aspartate aminotransferase OS=Labeo rohita OX=84645 GN=ROHU_030563 PE=3 SV=1	1	13	13	13	7	4	7	9	9	11	8	11	7	4	7	9	9	11	8	11	7	4	7	9	9	11	8	11	51.5	51.5	51.5	45.783	410	410	0	109.81	By MS/MS	By matching	By MS/MS	By MS/MS	By MS/MS	By MS/MS	By MS/MS	By MS/MS
tr|A0A498LHJ3|A0A498LHJ3_LABRO	tr|A0A498LHJ3|A0A498LHJ3_LABRO	12	12	12	tr|A0A498LHJ3|A0A498LHJ3_LABRO Unconventional myosin-Ic isoform X1 OS=Labeo rohita OX=84645 GN=ROHU_011880 PE=3 SV=1	1	12	12	12	9	7	9	8	9	11	8	11	9	7	9	8	9	11	8	11	9	7	9	8	9	11	8	11	37.9	37.9	37.9	49.514	438	438	0	119.49	By MS/MS	By MS/MS	By MS/MS	By MS/MS	By MS/MS	By MS/MS	By MS/MS	By MS/MS
tr|A0A498LHL4|A0A498LHL4_LABRO	tr|A0A498LHL4|A0A498LHL4_LABRO	9	9	7	tr|A0A498LHL4|A0A498LHL4_LABRO Synaptosomal-associated protein OS=Labeo rohita OX=84645 GN=ROHU_011900 PE=3 SV=1	1	9	9	7	9	6	9	6	9	9	7	8	9	6	9	6	9	9	7	8	7	5	7	4	7	7	5	6	35.8	35.8	29.5	41.951	369	369	0	132.06	By MS/MS	By MS/MS	By MS/MS	By MS/MS	By MS/MS	By MS/MS	By MS/MS	By MS/MS
tr|A0A498LHM6|A0A498LHM6_LABRO	tr|A0A498LHM6|A0A498LHM6_LABRO	7	7	2	tr|A0A498LHM6|A0A498LHM6_LABRO Histone H2B OS=Labeo rohita OX=84645 GN=ROHU_033688 PE=3 SV=1	1	7	7	2	6	6	6	6	6	5	6	5	6	6	6	6	6	5	6	5	1	1	1	1	1	0	1	0	46	46	10.3	14.194	126	126	0	314.52	By MS/MS	By MS/MS	By MS/MS	By MS/MS	By MS/MS	By MS/MS	By MS/MS	By MS/MS
tr|A0A498LHP7|A0A498LHP7_LABRO	tr|A0A498LHP7|A0A498LHP7_LABRO	15	1	1	tr|A0A498LHP7|A0A498LHP7_LABRO 14-3-3 epsilon OS=Labeo rohita OX=84645 GN=ROHU_011831 PE=3 SV=1	1	15	1	1	14	9	12	12	13	11	12	12	1	1	1	1	1	1	1	1	1	1	1	1	1	1	1	1	65.5	4.3	4.3	29.059	255	255	0	2.9972	By MS/MS	By MS/MS	By MS/MS	By MS/MS	By MS/MS	By MS/MS	By MS/MS	By MS/MS
tr|A0A498LHR2|A0A498LHR2_LABRO	tr|A0A498LHR2|A0A498LHR2_LABRO	14	11	11	tr|A0A498LHR2|A0A498LHR2_LABRO Transgelin OS=Labeo rohita OX=84645 GN=ROHU_005320 PE=3 SV=1	1	14	11	11	12	7	12	13	12	13	12	13	9	6	10	10	9	10	9	10	9	6	10	10	9	10	9	10	71.1	57.2	57.2	22.411	201	201	0	79.891	By MS/MS	By MS/MS	By MS/MS	By MS/MS	By MS/MS	By MS/MS	By MS/MS	By MS/MS
tr|A0A498LHT6|A0A498LHT6_LABRO;tr|A0A498NW42|A0A498NW42_LABRO	tr|A0A498LHT6|A0A498LHT6_LABRO	19;5	19;5	3;0	tr|A0A498LHT6|A0A498LHT6_LABRO ADP ATP translocase 2 OS=Labeo rohita OX=84645 GN=ROHU_032332 PE=3 SV=1	2	19	19	3	19	15	17	17	18	17	16	17	19	15	17	17	18	17	16	17	3	2	2	2	2	2	2	2	15.3	15.3	0.9	123.83	1107	1107;98	0	240.59	By MS/MS	By MS/MS	By MS/MS	By MS/MS	By MS/MS	By MS/MS	By MS/MS	By MS/MS
tr|A0A498LHU8|A0A498LHU8_LABRO	tr|A0A498LHU8|A0A498LHU8_LABRO	14	12	12	tr|A0A498LHU8|A0A498LHU8_LABRO Unconventional myosin-Ic-like isoform X1 OS=Labeo rohita OX=84645 GN=ROHU_011881 PE=3 SV=1	1	14	12	12	10	8	11	7	11	12	11	8	9	7	9	6	10	11	10	7	9	7	9	6	10	11	10	7	28.6	25.5	25.5	62.705	545	545	0	23.569	By MS/MS	By MS/MS	By MS/MS	By MS/MS	By MS/MS	By MS/MS	By MS/MS	By MS/MS
tr|A0A498LHV0|A0A498LHV0_LABRO	tr|A0A498LHV0|A0A498LHV0_LABRO	7	7	7	tr|A0A498LHV0|A0A498LHV0_LABRO Spectrin beta chain, non-erythrocytic 1-like OS=Labeo rohita OX=84645 GN=ROHU_035131 PE=4 SV=1	1	7	7	7	7	2	3	5	6	5	6	6	7	2	3	5	6	5	6	6	7	2	3	5	6	5	6	6	72.6	72.6	72.6	15.089	135	135	0	38.072	By MS/MS	By MS/MS	By MS/MS	By MS/MS	By MS/MS	By MS/MS	By MS/MS	By MS/MS
tr|A0A498MFB3|A0A498MFB3_LABRO;tr|A0A498LHV4|A0A498LHV4_LABRO	tr|A0A498MFB3|A0A498MFB3_LABRO;tr|A0A498LHV4|A0A498LHV4_LABRO	23;23	23;23	23;23	tr|A0A498MFB3|A0A498MFB3_LABRO Macrophage mannose receptor 1-like protein OS=Labeo rohita OX=84645 GN=ROHU_025990 PE=4 SV=1;tr|A0A498LHV4|A0A498LHV4_LABRO Macrophage mannose receptor 1-like protein OS=Labeo rohita OX=84645 GN=ROHU_032108 PE=4 SV=1	2	23	23	23	17	0	8	1	12	0	7	0	17	0	8	1	12	0	7	0	17	0	8	1	12	0	7	0	10.8	10.8	10.8	289.25	2589	2589;2610	0	44.098	By MS/MS		By MS/MS	By matching	By MS/MS		By MS/MS
tr|A0A498LHW1|A0A498LHW1_LABRO	tr|A0A498LHW1|A0A498LHW1_LABRO	4	4	4	tr|A0A498LHW1|A0A498LHW1_LABRO Pecanex-like protein OS=Labeo rohita OX=84645 GN=ROHU_035655 PE=3 SV=1	1	4	4	4	4	1	2	1	2	3	3	4	4	1	2	1	2	3	3	4	4	1	2	1	2	3	3	4	2.7	2.7	2.7	258.87	2332	2332	0	52.918	By MS/MS	By matching	By MS/MS	By MS/MS	By MS/MS	By MS/MS	By MS/MS	By MS/MS
tr|A0A498MPC6|A0A498MPC6_LABRO;tr|A0A498LHW4|A0A498LHW4_LABRO	tr|A0A498MPC6|A0A498MPC6_LABRO;tr|A0A498LHW4|A0A498LHW4_LABRO	13;13	13;13	13;13	tr|A0A498MPC6|A0A498MPC6_LABRO Betaine--homocysteine S-methyltransferase 1 OS=Labeo rohita OX=84645 GN=ROHU_025977 PE=4 SV=1;tr|A0A498LHW4|A0A498LHW4_LABRO Betaine--homocysteine S-methyltransferase 1 OS=Labeo rohita OX=84645 GN=ROHU_035422 PE=4 SV=1	2	13	13	13	12	3	7	8	12	9	9	7	12	3	7	8	12	9	9	7	12	3	7	8	12	9	9	7	57.7	57.7	57.7	43.166	390	390;451	0	87.4	By MS/MS	By MS/MS	By MS/MS	By MS/MS	By MS/MS	By MS/MS	By MS/MS	By MS/MS
tr|A0A498LHW8|A0A498LHW8_LABRO	tr|A0A498LHW8|A0A498LHW8_LABRO	7	7	7	tr|A0A498LHW8|A0A498LHW8_LABRO Echinoderm microtubule-associated-like 2 isoform X1 OS=Labeo rohita OX=84645 GN=ROHU_011891 PE=4 SV=1	1	7	7	7	4	0	2	4	3	6	5	3	4	0	2	4	3	6	5	3	4	0	2	4	3	6	5	3	13.4	13.4	13.4	87.817	798	798	0	17.201	By MS/MS		By matching	By MS/MS	By MS/MS	By MS/MS	By MS/MS	By MS/MS
tr|A0A498LHY4|A0A498LHY4_LABRO	tr|A0A498LHY4|A0A498LHY4_LABRO	1	1	1	tr|A0A498LHY4|A0A498LHY4_LABRO DDB1-and CUL4-associated factor 17 OS=Labeo rohita OX=84645 GN=ROHU_032543 PE=4 SV=1	1	1	1	1	1	0	0	0	0	0	0	0	1	0	0	0	0	0	0	0	1	0	0	0	0	0	0	0	2.7	2.7	2.7	73.746	658	658	0	6.4178	By MS/MS
tr|A0A498LI06|A0A498LI06_LABRO;tr|A0A498N9N3|A0A498N9N3_LABRO;tr|A0A498N5R0|A0A498N5R0_LABRO	tr|A0A498LI06|A0A498LI06_LABRO;tr|A0A498N9N3|A0A498N9N3_LABRO	3;2;1	3;2;1	3;2;1	tr|A0A498LI06|A0A498LI06_LABRO Tumor necrosis factor alpha-induced 2-like protein OS=Labeo rohita OX=84645 GN=ROHU_032047 PE=3 SV=1;tr|A0A498N9N3|A0A498N9N3_LABRO Tumor necrosis factor alpha-induced 2-like protein OS=Labeo rohita OX=84645 GN=ROHU_005172 PE	3	3	3	3	1	0	1	2	1	0	1	0	1	0	1	2	1	0	1	0	1	0	1	2	1	0	1	0	9.1	9.1	9.1	106.16	931	931;402;262	0	2.4965	By MS/MS		By matching	By MS/MS	By MS/MS		By MS/MS
tr|A0A498LI09|A0A498LI09_LABRO	tr|A0A498LI09|A0A498LI09_LABRO	9	9	9	tr|A0A498LI09|A0A498LI09_LABRO ATP synthase subunit gamma OS=Labeo rohita OX=84645 GN=ROHU_013043 PE=3 SV=1	1	9	9	9	6	3	4	6	4	6	4	8	6	3	4	6	4	6	4	8	6	3	4	6	4	6	4	8	44.3	44.3	44.3	33.683	305	305	0	128.45	By MS/MS	By MS/MS	By MS/MS	By MS/MS	By MS/MS	By MS/MS	By MS/MS	By MS/MS
tr|A0A498LI11|A0A498LI11_LABRO	tr|A0A498LI11|A0A498LI11_LABRO	25	3	3	tr|A0A498LI11|A0A498LI11_LABRO Heat shock cognate 71 kDa OS=Labeo rohita OX=84645 GN=ROHU_005158 PE=3 SV=1	1	25	3	3	21	15	21	23	21	22	20	22	3	2	2	3	3	3	3	3	3	2	2	3	3	3	3	3	42.4	7.1	7.1	70.938	646	646	0	6.1356	By MS/MS	By matching	By MS/MS	By MS/MS	By MS/MS	By MS/MS	By MS/MS	By MS/MS
tr|A0A498MXH8|A0A498MXH8_LABRO;tr|A0A498LI17|A0A498LI17_LABRO;tr|A0A498LVI9|A0A498LVI9_LABRO	tr|A0A498MXH8|A0A498MXH8_LABRO;tr|A0A498LI17|A0A498LI17_LABRO	23;23;8	23;23;8	23;23;8	tr|A0A498MXH8|A0A498MXH8_LABRO Sarcosine mitochondrial OS=Labeo rohita OX=84645 GN=ROHU_024288 PE=3 SV=1;tr|A0A498LI17|A0A498LI17_LABRO Sarcosine mitochondrial OS=Labeo rohita OX=84645 GN=ROHU_032220 PE=3 SV=1	3	23	23	23	5	2	2	4	5	15	1	18	5	2	2	4	5	15	1	18	5	2	2	4	5	15	1	18	35.2	35.2	35.2	101.74	916	916;887;382	0	115.77	By MS/MS	By matching	By matching	By MS/MS	By MS/MS	By MS/MS	By MS/MS	By MS/MS
tr|A0A498LI33|A0A498LI33_LABRO	tr|A0A498LI33|A0A498LI33_LABRO	9	9	9	tr|A0A498LI33|A0A498LI33_LABRO Rho GDP-dissociation inhibitor 1 OS=Labeo rohita OX=84645 GN=ROHU_012273 PE=3 SV=1	1	9	9	9	7	2	8	9	7	9	9	9	7	2	8	9	7	9	9	9	7	2	8	9	7	9	9	9	40.9	40.9	40.9	28.399	252	252	0	323.31	By MS/MS	By matching	By MS/MS	By MS/MS	By MS/MS	By MS/MS	By MS/MS	By MS/MS
tr|A0A498LI34|A0A498LI34_LABRO	tr|A0A498LI34|A0A498LI34_LABRO	3	3	3	tr|A0A498LI34|A0A498LI34_LABRO Calnexin-like protein OS=Labeo rohita OX=84645 GN=ROHU_008505 PE=3 SV=1	1	3	3	3	1	0	0	2	3	3	3	1	1	0	0	2	3	3	3	1	1	0	0	2	3	3	3	1	10.7	10.7	10.7	45.211	394	394	0	3.8541	By MS/MS			By MS/MS	By MS/MS	By MS/MS	By MS/MS	By MS/MS
tr|A0A498LI51|A0A498LI51_LABRO;tr|A0A498MVL4|A0A498MVL4_LABRO;tr|A0A498MDN1|A0A498MDN1_LABRO	tr|A0A498LI51|A0A498LI51_LABRO;tr|A0A498MVL4|A0A498MVL4_LABRO	10;10;1	10;10;1	10;10;1	tr|A0A498LI51|A0A498LI51_LABRO NDRG1-like isoform X1 OS=Labeo rohita OX=84645 GN=ROHU_033403 PE=3 SV=1;tr|A0A498MVL4|A0A498MVL4_LABRO NDRG1-like isoform X1 OS=Labeo rohita OX=84645 GN=ROHU_021023 PE=3 SV=1	3	10	10	10	10	2	6	9	10	10	10	9	10	2	6	9	10	10	10	9	10	2	6	9	10	10	10	9	40.3	40.3	40.3	39.889	360	360;524;364	0	118.79	By MS/MS	By MS/MS	By MS/MS	By MS/MS	By MS/MS	By MS/MS	By MS/MS	By MS/MS
tr|A0A498LI98|A0A498LI98_LABRO	tr|A0A498LI98|A0A498LI98_LABRO	16	16	12	tr|A0A498LI98|A0A498LI98_LABRO Spectrin beta chain OS=Labeo rohita OX=84645 GN=ROHU_022866 PE=3 SV=1	1	16	16	12	14	2	3	4	10	6	8	3	14	2	3	4	10	6	8	3	11	1	1	1	6	2	5	1	8.9	8.9	7.2	272	2376	2376	0	63.662	By MS/MS	By MS/MS	By MS/MS	By MS/MS	By MS/MS	By MS/MS	By MS/MS	By MS/MS
tr|A0A498LQV2|A0A498LQV2_LABRO;tr|A0A498LIB8|A0A498LIB8_LABRO	tr|A0A498LQV2|A0A498LQV2_LABRO;tr|A0A498LIB8|A0A498LIB8_LABRO	2;2	2;2	2;2	tr|A0A498LQV2|A0A498LQV2_LABRO Dystrophin-like isoform X4 OS=Labeo rohita OX=84645 GN=ROHU_030410 PE=4 SV=1;tr|A0A498LIB8|A0A498LIB8_LABRO Dystrophin isoform X2 OS=Labeo rohita OX=84645 GN=ROHU_035524 PE=4 SV=1	2	2	2	2	1	2	2	1	0	1	2	1	1	2	2	1	0	1	2	1	1	2	2	1	0	1	2	1	0.8	0.8	0.8	219.87	1914	1914;3321	0.00045188	2.2491	By MS/MS	By MS/MS	By MS/MS	By MS/MS		By MS/MS	By matching	By MS/MS
tr|A0A498LIE2|A0A498LIE2_LABRO	tr|A0A498LIE2|A0A498LIE2_LABRO	1	1	1	tr|A0A498LIE2|A0A498LIE2_LABRO Tubulin polymerization-promoting protein family member 3 OS=Labeo rohita OX=84645 GN=ROHU_005318 PE=3 SV=1	1	1	1	1	1	0	1	1	1	1	1	1	1	0	1	1	1	1	1	1	1	0	1	1	1	1	1	1	8.2	8.2	8.2	21.184	196	196	0	5.9359	By matching		By MS/MS	By MS/MS	By matching	By MS/MS	By MS/MS	By matching
tr|A0A498LIE8|A0A498LIE8_LABRO	tr|A0A498LIE8|A0A498LIE8_LABRO	4	4	4	tr|A0A498LIE8|A0A498LIE8_LABRO Guanylate-binding 1-like protein OS=Labeo rohita OX=84645 GN=ROHU_033453 PE=4 SV=1	1	4	4	4	4	1	3	3	2	3	3	4	4	1	3	3	2	3	3	4	4	1	3	3	2	3	3	4	15.2	15.2	15.2	44.034	382	382	0	12.202	By MS/MS	By MS/MS	By MS/MS	By MS/MS	By MS/MS	By MS/MS	By MS/MS	By MS/MS
tr|A0A498LIF2|A0A498LIF2_LABRO	tr|A0A498LIF2|A0A498LIF2_LABRO	25	25	20	tr|A0A498LIF2|A0A498LIF2_LABRO Enoyl-CoA hydratase OS=Labeo rohita OX=84645 GN=ROHU_012048 PE=3 SV=1	1	25	25	20	18	10	16	20	20	20	22	18	18	10	16	20	20	20	22	18	15	8	12	16	16	16	18	16	29.4	29.4	22.2	129.92	1190	1190	0	200.64	By MS/MS	By MS/MS	By MS/MS	By MS/MS	By MS/MS	By MS/MS	By MS/MS	By MS/MS
tr|A0A498LIF8|A0A498LIF8_LABRO	tr|A0A498LIF8|A0A498LIF8_LABRO	2	2	2	tr|A0A498LIF8|A0A498LIF8_LABRO Apoptosis-inducing factor 3-like protein OS=Labeo rohita OX=84645 GN=ROHU_011842 PE=4 SV=1	1	2	2	2	0	0	0	0	0	1	0	2	0	0	0	0	0	1	0	2	0	0	0	0	0	1	0	2	6.8	6.8	6.8	58.223	530	530	0	4.7846						By MS/MS		By MS/MS
tr|A0A498LIH2|A0A498LIH2_LABRO	tr|A0A498LIH2|A0A498LIH2_LABRO	7	7	7	tr|A0A498LIH2|A0A498LIH2_LABRO 60S ribosomal protein L18a OS=Labeo rohita OX=84645 GN=ROHU_020228 PE=3 SV=1	1	7	7	7	6	2	4	3	4	4	4	7	6	2	4	3	4	4	4	7	6	2	4	3	4	4	4	7	35.2	35.2	35.2	20.656	176	176	0	37.998	By MS/MS	By MS/MS	By MS/MS	By MS/MS	By MS/MS	By MS/MS	By MS/MS	By MS/MS
tr|A0A498LII5|A0A498LII5_LABRO	tr|A0A498LII5|A0A498LII5_LABRO	8	8	8	tr|A0A498LII5|A0A498LII5_LABRO Iron-responsive element-binding protein 2 OS=Labeo rohita OX=84645 GN=ROHU_035629 PE=3 SV=1	1	8	8	8	7	4	5	5	5	5	7	5	7	4	5	5	5	5	7	5	7	4	5	5	5	5	7	5	8.1	8.1	8.1	133.45	1214	1214	0	38.33	By MS/MS	By MS/MS	By MS/MS	By MS/MS	By MS/MS	By MS/MS	By MS/MS	By MS/MS
tr|A0A498LIJ7|A0A498LIJ7_LABRO	tr|A0A498LIJ7|A0A498LIJ7_LABRO	3	3	3	tr|A0A498LIJ7|A0A498LIJ7_LABRO Chloride intracellular channel protein OS=Labeo rohita OX=84645 GN=ROHU_032303 PE=3 SV=1	1	3	3	3	3	0	0	1	1	0	0	2	3	0	0	1	1	0	0	2	3	0	0	1	1	0	0	2	21.3	21.3	21.3	27.644	239	239	0	6.5953	By MS/MS			By MS/MS	By MS/MS			By MS/MS
tr|A0A498LIL1|A0A498LIL1_LABRO	tr|A0A498LIL1|A0A498LIL1_LABRO	10	10	5	tr|A0A498LIL1|A0A498LIL1_LABRO Myosin light polypeptide 6-like isoform X2 OS=Labeo rohita OX=84645 GN=ROHU_011726 PE=4 SV=1	1	10	10	5	10	10	10	10	10	10	10	9	10	10	10	10	10	10	10	9	5	5	5	5	5	5	5	5	68.7	68.7	37.4	16.358	147	147	0	323.31	By MS/MS	By MS/MS	By MS/MS	By MS/MS	By MS/MS	By MS/MS	By MS/MS	By MS/MS
tr|A0A498N2F5|A0A498N2F5_LABRO;tr|A0A498LIL7|A0A498LIL7_LABRO	tr|A0A498N2F5|A0A498N2F5_LABRO;tr|A0A498LIL7|A0A498LIL7_LABRO	7;7	7;7	7;7	tr|A0A498N2F5|A0A498N2F5_LABRO Alpha-galactosidase OS=Labeo rohita OX=84645 GN=ROHU_020211 PE=3 SV=1;tr|A0A498LIL7|A0A498LIL7_LABRO Alpha-galactosidase OS=Labeo rohita OX=84645 GN=ROHU_031938 PE=3 SV=1	2	7	7	7	4	1	4	2	5	3	5	1	4	1	4	2	5	3	5	1	4	1	4	2	5	3	5	1	16.7	16.7	16.7	48.412	430	430;474	0	17.469	By MS/MS	By matching	By MS/MS	By MS/MS	By MS/MS	By MS/MS	By MS/MS	By MS/MS
tr|A0A498N955|A0A498N955_LABRO;tr|A0A498LIM1|A0A498LIM1_LABRO	tr|A0A498N955|A0A498N955_LABRO;tr|A0A498LIM1|A0A498LIM1_LABRO	2;2	2;2	2;2	tr|A0A498N955|A0A498N955_LABRO Arfaptin-2-like isoform X4 OS=Labeo rohita OX=84645 GN=ROHU_020306 PE=4 SV=1;tr|A0A498LIM1|A0A498LIM1_LABRO Arfaptin-2-like isoform X4 OS=Labeo rohita OX=84645 GN=ROHU_012147 PE=4 SV=1	2	2	2	2	2	0	0	0	0	0	0	0	2	0	0	0	0	0	0	0	2	0	0	0	0	0	0	0	13.9	13.9	13.9	19.198	165	165;368	0.0052674	1.5025	By MS/MS
tr|A0A498LIP3|A0A498LIP3_LABRO	tr|A0A498LIP3|A0A498LIP3_LABRO	29	29	22	tr|A0A498LIP3|A0A498LIP3_LABRO EH domain-containing 1-like protein OS=Labeo rohita OX=84645 GN=ROHU_012167 PE=4 SV=1	1	29	29	22	23	12	22	20	21	20	24	19	23	12	22	20	21	20	24	19	17	9	17	15	17	15	20	14	67.1	67.1	55.8	59.994	532	532	0	154.52	By MS/MS	By MS/MS	By MS/MS	By MS/MS	By MS/MS	By MS/MS	By MS/MS	By MS/MS
tr|A0A498LIQ6|A0A498LIQ6_LABRO	tr|A0A498LIQ6|A0A498LIQ6_LABRO	9	9	9	tr|A0A498LIQ6|A0A498LIQ6_LABRO Integrin alpha-5-like protein OS=Labeo rohita OX=84645 GN=ROHU_033381 PE=3 SV=1	1	9	9	9	4	3	5	2	3	0	3	3	4	3	5	2	3	0	3	3	4	3	5	2	3	0	3	3	14.2	14.2	14.2	111.66	1008	1008	0	23.318	By MS/MS	By MS/MS	By MS/MS	By MS/MS	By MS/MS		By MS/MS	By MS/MS
tr|A0A498LIS4|A0A498LIS4_LABRO	tr|A0A498LIS4|A0A498LIS4_LABRO	2	2	2	tr|A0A498LIS4|A0A498LIS4_LABRO Microsomal signal peptidase 12 kDa subunit OS=Labeo rohita OX=84645 GN=ROHU_012197 PE=3 SV=1	1	2	2	2	2	0	0	0	1	0	1	2	2	0	0	0	1	0	1	2	2	0	0	0	1	0	1	2	17.6	17.6	17.6	11.651	102	102	0	3.8506	By MS/MS				By matching		By MS/MS	By MS/MS
tr|A0A498LIT6|A0A498LIT6_LABRO	tr|A0A498LIT6|A0A498LIT6_LABRO	7	7	7	tr|A0A498LIT6|A0A498LIT6_LABRO Adenylate kinase 2, mitochondrial OS=Labeo rohita OX=84645 GN=AK2 PE=3 SV=1	1	7	7	7	5	2	3	4	5	5	5	4	5	2	3	4	5	5	5	4	5	2	3	4	5	5	5	4	38.2	38.2	38.2	26.313	241	241	0	48.3	By MS/MS	By MS/MS	By MS/MS	By MS/MS	By MS/MS	By MS/MS	By MS/MS	By MS/MS
tr|A0A498LIU4|A0A498LIU4_LABRO	tr|A0A498LIU4|A0A498LIU4_LABRO	1	1	1	tr|A0A498LIU4|A0A498LIU4_LABRO UDP-glucuronosyltransferase OS=Labeo rohita OX=84645 GN=ROHU_035500 PE=3 SV=1	1	1	1	1	0	0	0	1	0	1	0	0	0	0	0	1	0	1	0	0	0	0	0	1	0	1	0	0	4	4	4	59.495	525	525	0	4.666				By MS/MS		By MS/MS
tr|A0A498LIX0|A0A498LIX0_LABRO	tr|A0A498LIX0|A0A498LIX0_LABRO	15	15	15	tr|A0A498LIX0|A0A498LIX0_LABRO von Willebrand factor A domain-containing 1-like protein OS=Labeo rohita OX=84645 GN=ROHU_011611 PE=4 SV=1	1	15	15	15	9	10	9	15	9	10	10	10	9	10	9	15	9	10	10	10	9	10	9	15	9	10	10	10	50.4	50.4	50.4	55.046	504	504	0	63.945	By MS/MS	By MS/MS	By MS/MS	By MS/MS	By MS/MS	By MS/MS	By MS/MS	By MS/MS
tr|A0A498LIX9|A0A498LIX9_LABRO	tr|A0A498LIX9|A0A498LIX9_LABRO	2	2	2	tr|A0A498LIX9|A0A498LIX9_LABRO Pre-B-cell leukemia transcription factor-interacting 1-like isoform X1 OS=Labeo rohita OX=84645 GN=ROHU_030854 PE=4 SV=1	1	2	2	2	0	0	1	2	0	1	1	0	0	0	1	2	0	1	1	0	0	0	1	2	0	1	1	0	9.1	9.1	9.1	37.634	342	342	0	2.6713			By matching	By MS/MS		By matching	By matching
tr|A0A498MS25|A0A498MS25_LABRO;tr|A0A498LIZ3|A0A498LIZ3_LABRO	tr|A0A498MS25|A0A498MS25_LABRO;tr|A0A498LIZ3|A0A498LIZ3_LABRO	5;5	5;5	5;5	tr|A0A498MS25|A0A498MS25_LABRO Poly [ADP-ribose] polymerase 1 OS=Labeo rohita OX=84645 GN=ROHU_023075 PE=4 SV=1;tr|A0A498LIZ3|A0A498LIZ3_LABRO Poly [ADP-ribose] polymerase 1 OS=Labeo rohita OX=84645 GN=ROHU_032393 PE=4 SV=1	2	5	5	5	4	1	1	2	4	4	5	2	4	1	1	2	4	4	5	2	4	1	1	2	4	4	5	2	29.6	29.6	29.6	23.163	206	206;206	0	6.8812	By MS/MS	By matching	By matching	By MS/MS	By MS/MS	By MS/MS	By MS/MS	By MS/MS
tr|A0A498LJ11|A0A498LJ11_LABRO	tr|A0A498LJ11|A0A498LJ11_LABRO	7	7	7	tr|A0A498LJ11|A0A498LJ11_LABRO Guanylate cyclase OS=Labeo rohita OX=84645 GN=ROHU_029662 PE=3 SV=1	1	7	7	7	5	4	5	6	5	7	6	6	5	4	5	6	5	7	6	6	5	4	5	6	5	7	6	6	4.3	4.3	4.3	146.34	1301	1301	0	323.31	By MS/MS	By MS/MS	By MS/MS	By MS/MS	By MS/MS	By MS/MS	By MS/MS	By MS/MS
tr|A0A498LJ30|A0A498LJ30_LABRO	tr|A0A498LJ30|A0A498LJ30_LABRO	15	15	10	tr|A0A498LJ30|A0A498LJ30_LABRO Flotillin OS=Labeo rohita OX=84645 GN=ROHU_012602 PE=3 SV=1	1	15	15	10	10	7	12	10	13	10	12	8	10	7	12	10	13	10	12	8	7	5	9	7	10	7	9	6	43.8	43.8	30.5	46.45	416	416	0	59.843	By MS/MS	By MS/MS	By MS/MS	By MS/MS	By MS/MS	By MS/MS	By MS/MS	By MS/MS
tr|A0A498LJ34|A0A498LJ34_LABRO	tr|A0A498LJ34|A0A498LJ34_LABRO	6	6	6	tr|A0A498LJ34|A0A498LJ34_LABRO SH3 domain-binding glutamic acid-rich-like protein OS=Labeo rohita OX=84645 GN=ROHU_011789 PE=3 SV=1	1	6	6	6	6	4	6	6	6	6	6	6	6	4	6	6	6	6	6	6	6	4	6	6	6	6	6	6	72.4	72.4	72.4	13.119	116	116	0	116.95	By MS/MS	By MS/MS	By MS/MS	By MS/MS	By MS/MS	By MS/MS	By MS/MS	By MS/MS
tr|A0A498LJ72|A0A498LJ72_LABRO	tr|A0A498LJ72|A0A498LJ72_LABRO	2	2	2	tr|A0A498LJ72|A0A498LJ72_LABRO Complex I-B12 OS=Labeo rohita OX=84645 GN=ROHU_032486 PE=3 SV=1	1	2	2	2	2	1	2	2	2	1	2	1	2	1	2	2	2	1	2	1	2	1	2	2	2	1	2	1	30.9	30.9	30.9	10.621	94	94	0	13.789	By MS/MS	By MS/MS	By MS/MS	By MS/MS	By MS/MS	By MS/MS	By MS/MS	By MS/MS
tr|A0A498LT03|A0A498LT03_LABRO;tr|A0A498LJ76|A0A498LJ76_LABRO	tr|A0A498LT03|A0A498LT03_LABRO;tr|A0A498LJ76|A0A498LJ76_LABRO	4;4	4;4	4;4	tr|A0A498LT03|A0A498LT03_LABRO N-acylneuraminate cytidylyltransferase OS=Labeo rohita OX=84645 GN=ROHU_029986 PE=3 SV=1;tr|A0A498LJ76|A0A498LJ76_LABRO N-acylneuraminate cytidylyltransferase OS=Labeo rohita OX=84645 GN=ROHU_035601 PE=3 SV=1	2	4	4	4	3	1	2	0	0	0	0	1	3	1	2	0	0	0	0	1	3	1	2	0	0	0	0	1	14.2	14.2	14.2	39.024	344	344;606	0	7.8707	By MS/MS	By matching	By MS/MS					By matching
tr|A0A498LJB2|A0A498LJB2_LABRO;tr|A0A498M041|A0A498M041_LABRO	tr|A0A498LJB2|A0A498LJB2_LABRO;tr|A0A498M041|A0A498M041_LABRO	8;8	8;8	8;8	tr|A0A498LJB2|A0A498LJB2_LABRO Peroxisomal sarcosine oxidase OS=Labeo rohita OX=84645 GN=ROHU_011823 PE=4 SV=1;tr|A0A498M041|A0A498M041_LABRO Peroxisomal sarcosine oxidase OS=Labeo rohita OX=84645 GN=ROHU_009153 PE=4 SV=1	2	8	8	8	6	1	3	4	6	6	4	5	6	1	3	4	6	6	4	5	6	1	3	4	6	6	4	5	31	31	31	43.125	387	387;453	0	30.09	By MS/MS	By matching	By matching	By MS/MS	By MS/MS	By MS/MS	By MS/MS	By MS/MS
tr|A0A498LJB6|A0A498LJB6_LABRO	tr|A0A498LJB6|A0A498LJB6_LABRO	16	16	12	tr|A0A498LJB6|A0A498LJB6_LABRO 2-phospho-D-glycerate hydro-lyase OS=Labeo rohita OX=84645 GN=ROHU_031881 PE=3 SV=1	1	16	16	12	14	10	13	14	14	14	14	15	14	10	13	14	14	14	14	15	10	7	10	10	10	10	10	11	40.3	40.3	33.7	53.319	484	484	0	323.31	By MS/MS	By MS/MS	By MS/MS	By MS/MS	By MS/MS	By MS/MS	By MS/MS	By MS/MS
tr|A0A498LJC4|A0A498LJC4_LABRO	tr|A0A498LJC4|A0A498LJC4_LABRO	2	2	2	tr|A0A498LJC4|A0A498LJC4_LABRO Uroporphyrinogen decarboxylase OS=Labeo rohita OX=84645 GN=ROHU_033222 PE=3 SV=1	1	2	2	2	1	0	0	0	1	1	2	1	1	0	0	0	1	1	2	1	1	0	0	0	1	1	2	1	5.4	5.4	5.4	41.619	369	369	0.0040717	1.5364	By MS/MS				By matching	By MS/MS	By matching	By MS/MS
tr|A0A498LJD8|A0A498LJD8_LABRO	tr|A0A498LJD8|A0A498LJD8_LABRO	48	48	48	tr|A0A498LJD8|A0A498LJD8_LABRO Cytoplasmic dynein 1 heavy chain 1 OS=Labeo rohita OX=84645 GN=ROHU_035598 PE=3 SV=1	1	48	48	48	34	13	20	23	29	30	29	31	34	13	20	23	29	30	29	31	34	13	20	23	29	30	29	31	18.9	18.9	18.9	386.19	3352	3352	0	107.57	By MS/MS	By MS/MS	By MS/MS	By MS/MS	By MS/MS	By MS/MS	By MS/MS	By MS/MS
tr|A0A498MWX8|A0A498MWX8_LABRO;tr|A0A498LJF1|A0A498LJF1_LABRO	tr|A0A498MWX8|A0A498MWX8_LABRO;tr|A0A498LJF1|A0A498LJF1_LABRO	2;2	2;2	2;2	tr|A0A498MWX8|A0A498MWX8_LABRO Elongin-C OS=Labeo rohita OX=84645 GN=ROHU_020907 PE=3 SV=1;tr|A0A498LJF1|A0A498LJF1_LABRO Elongin-C OS=Labeo rohita OX=84645 GN=ROHU_033252 PE=3 SV=1	2	2	2	2	1	0	2	1	2	1	2	1	1	0	2	1	2	1	2	1	1	0	2	1	2	1	2	1	27.1	27.1	27.1	13.232	118	118;200	0	2.7308	By MS/MS		By matching	By MS/MS	By MS/MS	By matching	By matching	By MS/MS
tr|A0A498LJH9|A0A498LJH9_LABRO	tr|A0A498LJH9|A0A498LJH9_LABRO	4	4	4	tr|A0A498LJH9|A0A498LJH9_LABRO Claudin-15-like isoform X2 OS=Labeo rohita OX=84645 GN=ROHU_012095 PE=3 SV=1	1	4	4	4	3	1	3	2	4	2	3	2	3	1	3	2	4	2	3	2	3	1	3	2	4	2	3	2	15.3	15.3	15.3	31.372	281	281	0	26.962	By MS/MS	By matching	By MS/MS	By MS/MS	By MS/MS	By MS/MS	By MS/MS	By MS/MS
tr|A0A498NS08|A0A498NS08_LABRO;tr|A0A498LJJ3|A0A498LJJ3_LABRO	tr|A0A498NS08|A0A498NS08_LABRO;tr|A0A498LJJ3|A0A498LJJ3_LABRO	2;2	2;2	1;1	tr|A0A498NS08|A0A498NS08_LABRO ADP-ribosylation factor 8B OS=Labeo rohita OX=84645 GN=ROHU_015047 PE=3 SV=1;tr|A0A498LJJ3|A0A498LJJ3_LABRO ADP-ribosylation factor 8A OS=Labeo rohita OX=84645 GN=ROHU_012642 PE=3 SV=1	2	2	2	1	1	0	1	1	0	1	1	0	1	0	1	1	0	1	1	0	1	0	0	0	0	0	0	0	15	15	4.2	24.208	213	213;241	0.0052568	1.4961	By MS/MS		By matching	By matching		By matching	By MS/MS
tr|A0A498LJL6|A0A498LJL6_LABRO	tr|A0A498LJL6|A0A498LJL6_LABRO	1	1	1	tr|A0A498LJL6|A0A498LJL6_LABRO PILR alpha-associated neural isoform X1 OS=Labeo rohita OX=84645 GN=ROHU_012600 PE=4 SV=1	1	1	1	1	1	0	0	0	0	0	1	0	1	0	0	0	0	0	1	0	1	0	0	0	0	0	1	0	2.3	2.3	2.3	63.321	566	566	0.0060144	1.4534	By MS/MS						By MS/MS
tr|A0A498MPR0|A0A498MPR0_LABRO;tr|A0A498LJM8|A0A498LJM8_LABRO	tr|A0A498MPR0|A0A498MPR0_LABRO;tr|A0A498LJM8|A0A498LJM8_LABRO	7;7	7;7	7;7	tr|A0A498MPR0|A0A498MPR0_LABRO DNA repair protein SWI5 homolog OS=Labeo rohita OX=84645 GN=ROHU_024285 PE=3 SV=1;tr|A0A498LJM8|A0A498LJM8_LABRO DNA repair protein SWI5 homolog OS=Labeo rohita OX=84645 GN=ROHU_032222 PE=3 SV=1	2	7	7	7	1	0	1	2	1	3	1	4	1	0	1	2	1	3	1	4	1	0	1	2	1	3	1	4	10.5	10.5	10.5	83.503	736	736;807	0	6.7298	By MS/MS		By matching	By MS/MS	By matching	By MS/MS	By MS/MS	By MS/MS
tr|A0A498LJP3|A0A498LJP3_LABRO	tr|A0A498LJP3|A0A498LJP3_LABRO	7	7	7	tr|A0A498LJP3|A0A498LJP3_LABRO Profilin OS=Labeo rohita OX=84645 GN=ROHU_031882 PE=3 SV=1	1	7	7	7	7	5	7	5	7	6	6	7	7	5	7	5	7	6	6	7	7	5	7	5	7	6	6	7	58.7	58.7	58.7	16.225	150	150	0	66.508	By MS/MS	By MS/MS	By MS/MS	By MS/MS	By MS/MS	By MS/MS	By MS/MS	By MS/MS
tr|A0A498LJP4|A0A498LJP4_LABRO	tr|A0A498LJP4|A0A498LJP4_LABRO	3	3	3	tr|A0A498LJP4|A0A498LJP4_LABRO Carboxymethylenebutenolidase homolog OS=Labeo rohita OX=84645 GN=ROHU_031753 PE=3 SV=1	1	3	3	3	0	0	0	0	0	2	0	3	0	0	0	0	0	2	0	3	0	0	0	0	0	2	0	3	16.5	16.5	16.5	28.885	248	248	0	4.1508						By MS/MS		By MS/MS
tr|A0A498LKF4|A0A498LKF4_LABRO;tr|A0A498LJP7|A0A498LJP7_LABRO	tr|A0A498LKF4|A0A498LKF4_LABRO;tr|A0A498LJP7|A0A498LJP7_LABRO	1;1	1;1	1;1	tr|A0A498LKF4|A0A498LKF4_LABRO Ubiquitin-protein ligase E3A OS=Labeo rohita OX=84645 GN=ROHU_011699 PE=4 SV=1;tr|A0A498LJP7|A0A498LJP7_LABRO P-type phospholipid transporter OS=Labeo rohita OX=84645 GN=ROHU_032167 PE=3 SV=1	2	1	1	1	0	0	0	0	0	0	0	1	0	0	0	0	0	0	0	1	0	0	0	0	0	0	0	1	3.2	3.2	3.2	95.772	841	841;2288	0	2.6731								By MS/MS
tr|A0A498LJP8|A0A498LJP8_LABRO;tr|A0A498MJ90|A0A498MJ90_LABRO	tr|A0A498LJP8|A0A498LJP8_LABRO	6;2	6;2	3;0	tr|A0A498LJP8|A0A498LJP8_LABRO Polypyrimidine tract-binding protein 1 OS=Labeo rohita OX=84645 GN=ROHU_033200 PE=3 SV=1	2	6	6	3	4	1	2	1	4	4	4	2	4	1	2	1	4	4	4	2	2	1	1	0	1	1	2	1	9.8	9.8	5.2	83.029	754	754;281	0	7.458	By MS/MS	By matching	By matching	By MS/MS	By MS/MS	By MS/MS	By MS/MS	By MS/MS
tr|A0A498LJQ3|A0A498LJQ3_LABRO	tr|A0A498LJQ3|A0A498LJQ3_LABRO	1	1	1	tr|A0A498LJQ3|A0A498LJQ3_LABRO Proteasome subunit beta OS=Labeo rohita OX=84645 GN=ROHU_031892 PE=3 SV=1	1	1	1	1	1	1	1	1	1	1	1	1	1	1	1	1	1	1	1	1	1	1	1	1	1	1	1	1	5.6	5.6	5.6	21.158	197	197	0.0098897	1.1332	By MS/MS	By MS/MS	By MS/MS	By MS/MS	By MS/MS	By MS/MS	By MS/MS	By MS/MS
tr|A0A498LJQ6|A0A498LJQ6_LABRO	tr|A0A498LJQ6|A0A498LJQ6_LABRO	60	60	23	tr|A0A498LJQ6|A0A498LJQ6_LABRO Clathrin heavy chain OS=Labeo rohita OX=84645 GN=ROHU_012175 PE=3 SV=1	1	60	60	23	45	14	42	40	42	49	43	44	45	14	42	40	42	49	43	44	20	4	17	17	16	19	18	19	47.4	47.4	20.3	188.46	1652	1652	0	323.31	By MS/MS	By MS/MS	By MS/MS	By MS/MS	By MS/MS	By MS/MS	By MS/MS	By MS/MS
tr|A0A498LJR2|A0A498LJR2_LABRO	tr|A0A498LJR2|A0A498LJR2_LABRO	15	15	15	tr|A0A498LJR2|A0A498LJR2_LABRO Calpain inhibitor OS=Labeo rohita OX=84645 GN=ROHU_029363 PE=3 SV=1	1	15	15	15	12	2	2	6	13	8	10	8	12	2	2	6	13	8	10	8	12	2	2	6	13	8	10	8	44.3	44.3	44.3	73.509	705	705	0	122.83	By MS/MS	By matching	By matching	By MS/MS	By MS/MS	By MS/MS	By MS/MS	By MS/MS
tr|A0A498LJT3|A0A498LJT3_LABRO	tr|A0A498LJT3|A0A498LJT3_LABRO	9	9	9	tr|A0A498LJT3|A0A498LJT3_LABRO ERGIC-53 OS=Labeo rohita OX=84645 GN=ROHU_029345 PE=4 SV=1	1	9	9	9	6	0	0	1	6	3	1	2	6	0	0	1	6	3	1	2	6	0	0	1	6	3	1	2	29.3	29.3	29.3	48.401	426	426	0	29.792	By MS/MS			By matching	By MS/MS	By MS/MS	By matching	By MS/MS
tr|A0A498LJU3|A0A498LJU3_LABRO	tr|A0A498LJU3|A0A498LJU3_LABRO	13	13	13	tr|A0A498LJU3|A0A498LJU3_LABRO 60S ribosomal L7 OS=Labeo rohita OX=84645 GN=ROHU_033250 PE=3 SV=1	1	13	13	13	12	6	9	10	10	10	10	10	12	6	9	10	10	10	10	10	12	6	9	10	10	10	10	10	45.9	45.9	45.9	28.686	246	246	0	66.151	By MS/MS	By MS/MS	By MS/MS	By MS/MS	By MS/MS	By MS/MS	By MS/MS	By MS/MS
tr|A0A498MTI7|A0A498MTI7_LABRO;tr|A0A498LJW5|A0A498LJW5_LABRO	tr|A0A498MTI7|A0A498MTI7_LABRO;tr|A0A498LJW5|A0A498LJW5_LABRO	4;4	4;4	4;4	tr|A0A498MTI7|A0A498MTI7_LABRO Splicing factor 3A subunit 1 isoform X1 OS=Labeo rohita OX=84645 GN=ROHU_036875 PE=4 SV=1;tr|A0A498LJW5|A0A498LJW5_LABRO Splicing factor 3A subunit 1 OS=Labeo rohita OX=84645 GN=ROHU_035436 PE=4 SV=1	2	4	4	4	3	0	1	1	1	1	2	1	3	0	1	1	1	1	2	1	3	0	1	1	1	1	2	1	4.8	4.8	4.8	130.95	1164	1164;1333	0	6.5002	By MS/MS		By MS/MS	By matching	By matching	By matching	By MS/MS	By MS/MS
tr|A0A498LK00|A0A498LK00_LABRO	tr|A0A498LK00|A0A498LK00_LABRO	1	1	1	tr|A0A498LK00|A0A498LK00_LABRO 15 kDa seleno OS=Labeo rohita OX=84645 GN=ROHU_007304 PE=3 SV=1	1	1	1	1	1	0	0	0	1	1	1	1	1	0	0	0	1	1	1	1	1	0	0	0	1	1	1	1	19	19	19	9.4706	84	84	0	8.3757	By MS/MS				By MS/MS	By matching	By MS/MS	By MS/MS
tr|A0A498LK15|A0A498LK15_LABRO	tr|A0A498LK15|A0A498LK15_LABRO	13	13	13	tr|A0A498LK15|A0A498LK15_LABRO CCT-epsilon OS=Labeo rohita OX=84645 GN=ROHU_031754 PE=3 SV=1	1	13	13	13	9	2	5	7	9	9	11	8	9	2	5	7	9	9	11	8	9	2	5	7	9	9	11	8	39.4	39.4	39.4	59.433	541	541	0	82.513	By MS/MS	By MS/MS	By MS/MS	By MS/MS	By MS/MS	By MS/MS	By MS/MS	By MS/MS
tr|A0A498LK20|A0A498LK20_LABRO;tr|A0A498MAH3|A0A498MAH3_LABRO	tr|A0A498LK20|A0A498LK20_LABRO	4;1	4;1	4;1	tr|A0A498LK20|A0A498LK20_LABRO Niban-like protein OS=Labeo rohita OX=84645 GN=ROHU_008047 PE=3 SV=1	2	4	4	4	4	0	1	1	2	0	1	4	4	0	1	1	2	0	1	4	4	0	1	1	2	0	1	4	5.2	5.2	5.2	97.265	870	870;417	0	6.2133	By MS/MS		By matching	By matching	By MS/MS		By matching	By MS/MS
tr|A0A498LK62|A0A498LK62_LABRO;tr|A0A498NGC2|A0A498NGC2_LABRO	tr|A0A498LK62|A0A498LK62_LABRO;tr|A0A498NGC2|A0A498NGC2_LABRO	8;8	8;8	8;8	tr|A0A498LK62|A0A498LK62_LABRO C-C motif chemokine OS=Labeo rohita OX=84645 GN=ROHU_032454 PE=3 SV=1;tr|A0A498NGC2|A0A498NGC2_LABRO C-C motif chemokine OS=Labeo rohita OX=84645 GN=ROHU_017457 PE=3 SV=1	2	8	8	8	1	0	1	6	1	6	1	4	1	0	1	6	1	6	1	4	1	0	1	6	1	6	1	4	14.4	14.4	14.4	91.746	813	813;897	0	32.897	By MS/MS		By matching	By MS/MS	By matching	By MS/MS	By MS/MS	By MS/MS
tr|A0A498LK73|A0A498LK73_LABRO	tr|A0A498LK73|A0A498LK73_LABRO	2	2	2	tr|A0A498LK73|A0A498LK73_LABRO Phospholipase A2 OS=Labeo rohita OX=84645 GN=ROHU_012488 PE=3 SV=1	1	2	2	2	2	0	0	1	2	0	2	0	2	0	0	1	2	0	2	0	2	0	0	1	2	0	2	0	38.7	38.7	38.7	16.852	150	150	0	9.6231	By MS/MS			By matching	By MS/MS		By MS/MS
tr|A0A498NGA6|A0A498NGA6_LABRO;tr|A0A498LK78|A0A498LK78_LABRO	tr|A0A498NGA6|A0A498NGA6_LABRO;tr|A0A498LK78|A0A498LK78_LABRO	2;2	2;2	2;2	tr|A0A498NGA6|A0A498NGA6_LABRO Calcineurin B-like protein OS=Labeo rohita OX=84645 GN=ROHU_017437 PE=4 SV=1;tr|A0A498LK78|A0A498LK78_LABRO Calcineurin B-like protein OS=Labeo rohita OX=84645 GN=ROHU_032474 PE=4 SV=1	2	2	2	2	0	0	1	0	0	1	0	1	0	0	1	0	0	1	0	1	0	0	1	0	0	1	0	1	12.9	12.9	12.9	25.169	217	217;272	0	2.5572			By matching			By MS/MS		By MS/MS
tr|A0A498LK83|A0A498LK83_LABRO	tr|A0A498LK83|A0A498LK83_LABRO	7	7	7	tr|A0A498LK83|A0A498LK83_LABRO Gamma-glutamyltransferase 5-like protein OS=Labeo rohita OX=84645 GN=ROHU_008673 PE=3 SV=1	1	7	7	7	6	2	5	5	4	2	4	1	6	2	5	5	4	2	4	1	6	2	5	5	4	2	4	1	31	31	31	39.471	361	361	0	97.89	By MS/MS	By MS/MS	By MS/MS	By MS/MS	By MS/MS	By matching	By MS/MS	By matching
tr|A0A498LK92|A0A498LK92_LABRO;tr|A0A498M425|A0A498M425_LABRO;tr|A0A498LL20|A0A498LL20_LABRO	tr|A0A498LK92|A0A498LK92_LABRO;tr|A0A498M425|A0A498M425_LABRO;tr|A0A498LL20|A0A498LL20_LABRO	2;1;1	1;0;0	1;0;0	tr|A0A498LK92|A0A498LK92_LABRO Cytochrome P450 2B4-like isoform X1 OS=Labeo rohita OX=84645 GN=ROHU_009349 PE=3 SV=1;tr|A0A498M425|A0A498M425_LABRO Cytochrome P450 2B4-like isoform X1 OS=Labeo rohita OX=84645 GN=ROHU_009347 PE=3 SV=1;tr|A0A498LL20|A0A498LL	3	2	1	1	2	1	1	1	1	2	1	2	1	0	0	0	0	1	0	1	1	0	0	0	0	1	0	1	5.8	3.1	3.1	51.245	448	448;407;407	0	2.8155	By MS/MS	By matching	By matching	By matching	By matching	By MS/MS	By matching	By matching
tr|A0A498LKD0|A0A498LKD0_LABRO	tr|A0A498LKD0|A0A498LKD0_LABRO	2	2	2	tr|A0A498LKD0|A0A498LKD0_LABRO ERO1 alpha OS=Labeo rohita OX=84645 GN=ROHU_011378 PE=3 SV=1	1	2	2	2	2	0	1	0	1	0	1	0	2	0	1	0	1	0	1	0	2	0	1	0	1	0	1	0	7.7	7.7	7.7	46.502	404	404	0	3.9914	By MS/MS		By MS/MS		By MS/MS		By matching
tr|A0A498LKD9|A0A498LKD9_LABRO;tr|A0A498MTD1|A0A498MTD1_LABRO;tr|A0A498NXR2|A0A498NXR2_LABRO	tr|A0A498LKD9|A0A498LKD9_LABRO;tr|A0A498MTD1|A0A498MTD1_LABRO	8;6;2	8;6;2	7;6;1	tr|A0A498LKD9|A0A498LKD9_LABRO UDP-glucuronosyltransferase 2A1-like isoform X2 OS=Labeo rohita OX=84645 GN=ROHU_031919 PE=3 SV=1;tr|A0A498MTD1|A0A498MTD1_LABRO UDP-glucuronosyltransferase OS=Labeo rohita OX=84645 GN=ROHU_021779 PE=3 SV=1	3	8	8	7	5	1	3	5	7	8	7	6	5	1	3	5	7	8	7	6	4	1	3	5	6	7	6	5	10.8	10.8	9.7	95.178	827	827;326;480	0	13.156	By MS/MS	By MS/MS	By matching	By MS/MS	By MS/MS	By MS/MS	By MS/MS	By MS/MS
tr|A0A498LKF5|A0A498LKF5_LABRO	tr|A0A498LKF5|A0A498LKF5_LABRO	5	5	5	tr|A0A498LKF5|A0A498LKF5_LABRO Phosphoinositide phospholipase C OS=Labeo rohita OX=84645 GN=ROHU_007317 PE=4 SV=1	1	5	5	5	2	0	1	4	0	3	2	4	2	0	1	4	0	3	2	4	2	0	1	4	0	3	2	4	10.8	10.8	10.8	83.839	733	733	0	2.8146	By MS/MS		By matching	By MS/MS		By matching	By matching	By MS/MS
tr|A0A498LKF9|A0A498LKF9_LABRO;tr|A0A498NB67|A0A498NB67_LABRO	tr|A0A498LKF9|A0A498LKF9_LABRO;tr|A0A498NB67|A0A498NB67_LABRO	3;3	3;3	3;3	tr|A0A498LKF9|A0A498LKF9_LABRO Histamine N-methyltransferase OS=Labeo rohita OX=84645 GN=ROHU_033076 PE=4 SV=1;tr|A0A498NB67|A0A498NB67_LABRO Histamine N-methyltransferase OS=Labeo rohita OX=84645 GN=ROHU_019591 PE=4 SV=1	2	3	3	3	3	0	0	2	3	2	2	1	3	0	0	2	3	2	2	1	3	0	0	2	3	2	2	1	17.5	17.5	17.5	24.84	217	217;256	0	3.2245	By MS/MS			By matching	By MS/MS	By MS/MS	By matching	By matching
tr|A0A498LKG8|A0A498LKG8_LABRO;tr|A0A498P428|A0A498P428_LABRO;tr|A0A498NGL1|A0A498NGL1_LABRO	tr|A0A498LKG8|A0A498LKG8_LABRO;tr|A0A498P428|A0A498P428_LABRO;tr|A0A498NGL1|A0A498NGL1_LABRO	3;2;2	2;1;1	2;1;1	tr|A0A498LKG8|A0A498LKG8_LABRO Basic leucine zipper and W2 domain-containing 1-A OS=Labeo rohita OX=84645 GN=ROHU_033138 PE=3 SV=1;tr|A0A498P428|A0A498P428_LABRO Basic leucine zipper and W2 domain-containing 1-A OS=Labeo rohita OX=84645 GN=ROHU_001044 PE=3	3	3	2	2	1	1	2	2	1	1	3	1	1	1	2	1	1	1	2	1	1	1	2	1	1	1	2	1	7.2	5.5	5.5	52.568	457	457;502;836	0	7.3511	By MS/MS	By MS/MS	By MS/MS	By MS/MS	By MS/MS	By MS/MS	By MS/MS	By MS/MS
tr|A0A498LKH7|A0A498LKH7_LABRO;tr|A0A498M1V6|A0A498M1V6_LABRO	tr|A0A498LKH7|A0A498LKH7_LABRO;tr|A0A498M1V6|A0A498M1V6_LABRO	2;1	2;1	2;1	tr|A0A498LKH7|A0A498LKH7_LABRO Guanine nucleotide-binding protein subunit gamma OS=Labeo rohita OX=84645 GN=ROHU_032414 PE=3 SV=1;tr|A0A498M1V6|A0A498M1V6_LABRO Guanine nucleotide-binding protein subunit gamma OS=Labeo rohita OX=84645 GN=ROHU_009637 PE=3 S	2	2	2	2	0	2	1	2	1	1	2	1	0	2	1	2	1	1	2	1	0	2	1	2	1	1	2	1	31.9	31.9	31.9	8.1644	72	72;181	0	2.5563		By matching	By matching	By MS/MS	By MS/MS	By MS/MS	By MS/MS	By MS/MS
tr|A0A498LKI5|A0A498LKI5_LABRO;tr|A0A498MQN0|A0A498MQN0_LABRO	tr|A0A498LKI5|A0A498LKI5_LABRO;tr|A0A498MQN0|A0A498MQN0_LABRO	2;2	2;2	2;2	tr|A0A498LKI5|A0A498LKI5_LABRO Leukocyte cell-derived chemotaxin-2-like protein OS=Labeo rohita OX=84645 GN=ROHU_011942 PE=4 SV=1;tr|A0A498MQN0|A0A498MQN0_LABRO Leukocyte cell-derived chemotaxin-2-like protein OS=Labeo rohita OX=84645 GN=ROHU_023640 PE=4 S	2	2	2	2	0	0	1	2	1	2	1	1	0	0	1	2	1	2	1	1	0	0	1	2	1	2	1	1	16	16	16	21.133	200	200;219	0.00044583	2.1341			By matching	By MS/MS	By matching	By MS/MS	By matching	By MS/MS
tr|A0A498LKJ5|A0A498LKJ5_LABRO	tr|A0A498LKJ5|A0A498LKJ5_LABRO	9	9	9	tr|A0A498LKJ5|A0A498LKJ5_LABRO Nuclear receptor-interacting 1-like protein OS=Labeo rohita OX=84645 GN=ROHU_032228 PE=4 SV=1	1	9	9	9	6	1	2	6	3	8	8	7	6	1	2	6	3	8	8	7	6	1	2	6	3	8	8	7	18.1	18.1	18.1	89.776	821	821	0	63.42	By MS/MS	By matching	By MS/MS	By MS/MS	By MS/MS	By MS/MS	By MS/MS	By MS/MS
tr|A0A498LKJ7|A0A498LKJ7_LABRO	tr|A0A498LKJ7|A0A498LKJ7_LABRO	2	2	2	tr|A0A498LKJ7|A0A498LKJ7_LABRO Monocarboxylate transporter 10 OS=Labeo rohita OX=84645 GN=ROHU_012425 PE=4 SV=1	1	2	2	2	2	1	1	1	1	1	1	1	2	1	1	1	1	1	1	1	2	1	1	1	1	1	1	1	3.4	3.4	3.4	53.472	494	494	0.0008726	2.0019	By MS/MS	By matching	By matching	By MS/MS	By MS/MS	By MS/MS	By MS/MS	By matching
tr|A0A498LKL7|A0A498LKL7_LABRO	tr|A0A498LKL7|A0A498LKL7_LABRO	3	3	3	tr|A0A498LKL7|A0A498LKL7_LABRO Complex I-ASHI OS=Labeo rohita OX=84645 GN=ROHU_011497 PE=3 SV=1	1	3	3	3	1	1	1	2	2	2	2	0	1	1	1	2	2	2	2	0	1	1	1	2	2	2	2	0	17.7	17.7	17.7	22.715	198	198	0	4.1434	By MS/MS	By MS/MS	By matching	By MS/MS	By MS/MS	By MS/MS	By MS/MS
tr|A0A498LKM0|A0A498LKM0_LABRO	tr|A0A498LKM0|A0A498LKM0_LABRO	3	3	3	tr|A0A498LKM0|A0A498LKM0_LABRO Isoform X6 OS=Labeo rohita OX=84645 GN=ROHU_012445 PE=4 SV=1	1	3	3	3	2	0	0	0	1	0	0	2	2	0	0	0	1	0	0	2	2	0	0	0	1	0	0	2	41.2	41.2	41.2	10.749	97	97	0	3.5896	By MS/MS				By MS/MS			By MS/MS
tr|A0A498LKM6|A0A498LKM6_LABRO	tr|A0A498LKM6|A0A498LKM6_LABRO	8	8	8	tr|A0A498LKM6|A0A498LKM6_LABRO [Heparan sulfate]-glucosamine N-sulfotransferase OS=Labeo rohita OX=84645 GN=ROHU_011969 PE=3 SV=1	1	8	8	8	6	2	4	3	6	4	6	4	6	2	4	3	6	4	6	4	6	2	4	3	6	4	6	4	4.8	4.8	4.8	142.3	1252	1252	0	32.859	By MS/MS	By MS/MS	By MS/MS	By MS/MS	By MS/MS	By MS/MS	By MS/MS	By MS/MS
tr|A0A498LKP9|A0A498LKP9_LABRO	tr|A0A498LKP9|A0A498LKP9_LABRO	16	10	6	tr|A0A498LKP9|A0A498LKP9_LABRO EH domain-containing 3 OS=Labeo rohita OX=84645 GN=ROHU_032977 PE=4 SV=1	1	16	10	6	12	6	11	12	10	12	10	12	7	3	6	7	6	7	6	7	4	0	3	5	4	4	4	3	35.9	26.7	20.9	60.82	535	535	0	28.378	By MS/MS	By MS/MS	By MS/MS	By MS/MS	By MS/MS	By MS/MS	By MS/MS	By MS/MS
tr|A0A498LKQ6|A0A498LKQ6_LABRO;tr|A0A498NJV6|A0A498NJV6_LABRO	tr|A0A498LKQ6|A0A498LKQ6_LABRO;tr|A0A498NJV6|A0A498NJV6_LABRO	3;3	3;3	3;3	tr|A0A498LKQ6|A0A498LKQ6_LABRO Tapasin-related-like protein OS=Labeo rohita OX=84645 GN=ROHU_011826 PE=4 SV=1;tr|A0A498NJV6|A0A498NJV6_LABRO Tapasin-related-like protein OS=Labeo rohita OX=84645 GN=ROHU_016403 PE=4 SV=1	2	3	3	3	3	0	1	0	1	0	1	1	3	0	1	0	1	0	1	1	3	0	1	0	1	0	1	1	8.7	8.7	8.7	47.812	426	426;433	0	7.8094	By MS/MS		By MS/MS		By MS/MS		By matching	By MS/MS
tr|A0A498LKS7|A0A498LKS7_LABRO;tr|A0A498NWK8|A0A498NWK8_LABRO	tr|A0A498LKS7|A0A498LKS7_LABRO;tr|A0A498NWK8|A0A498NWK8_LABRO	3;3	3;3	3;3	tr|A0A498LKS7|A0A498LKS7_LABRO Heterogeneous nuclear ribonucleo H-like protein OS=Labeo rohita OX=84645 GN=ROHU_012019 PE=4 SV=1;tr|A0A498NWK8|A0A498NWK8_LABRO Heterogeneous nuclear ribonucleo H-like protein OS=Labeo rohita OX=84645 GN=ROHU_003052 PE=4 SV=	2	3	3	3	2	0	0	0	0	1	0	1	2	0	0	0	0	1	0	1	2	0	0	0	0	1	0	1	14.2	14.2	14.2	36.091	331	331;434	0	9.8162	By MS/MS					By MS/MS		By MS/MS
tr|A0A498LKS9|A0A498LKS9_LABRO	tr|A0A498LKS9|A0A498LKS9_LABRO	4	4	4	tr|A0A498LKS9|A0A498LKS9_LABRO 3-beta-hydroxysterol Delta (14)-reductase OS=Labeo rohita OX=84645 GN=ROHU_007649 PE=3 SV=1	1	4	4	4	4	2	2	2	2	3	2	4	4	2	2	2	2	3	2	4	4	2	2	2	2	3	2	4	5.9	5.9	5.9	68.49	598	598	0	6.6999	By MS/MS	By MS/MS	By MS/MS	By MS/MS	By MS/MS	By MS/MS	By MS/MS	By MS/MS
tr|A0A498LKT3|A0A498LKT3_LABRO	tr|A0A498LKT3|A0A498LKT3_LABRO	2	2	2	tr|A0A498LKT3|A0A498LKT3_LABRO Cathepsin X OS=Labeo rohita OX=84645 GN=ROHU_020112 PE=3 SV=1	1	2	2	2	2	0	2	1	2	2	2	2	2	0	2	1	2	2	2	2	2	0	2	1	2	2	2	2	8.8	8.8	8.8	31.789	285	285	0	5.1996	By MS/MS		By MS/MS	By matching	By MS/MS	By MS/MS	By MS/MS	By MS/MS
tr|A0A498LKT6|A0A498LKT6_LABRO	tr|A0A498LKT6|A0A498LKT6_LABRO	2	2	2	tr|A0A498LKT6|A0A498LKT6_LABRO Ependymin-like protein OS=Labeo rohita OX=84645 GN=ROHU_012029 PE=3 SV=1	1	2	2	2	2	1	2	2	2	2	2	2	2	1	2	2	2	2	2	2	2	1	2	2	2	2	2	2	13.9	13.9	13.9	24.049	216	216	0	8.7151	By MS/MS	By MS/MS	By MS/MS	By MS/MS	By MS/MS	By MS/MS	By MS/MS	By MS/MS
tr|A0A498P6B6|A0A498P6B6_LABRO;tr|A0A498LKV1|A0A498LKV1_LABRO	tr|A0A498P6B6|A0A498P6B6_LABRO;tr|A0A498LKV1|A0A498LKV1_LABRO	6;6	6;6	6;6	tr|A0A498P6B6|A0A498P6B6_LABRO Far upstream element-binding 2 isoform X1 OS=Labeo rohita OX=84645 GN=ROHU_013853 PE=4 SV=1;tr|A0A498LKV1|A0A498LKV1_LABRO Far upstream element-binding 2-like protein OS=Labeo rohita OX=84645 GN=ROHU_011180 PE=4 SV=1	2	6	6	6	5	1	4	3	4	4	5	3	5	1	4	3	4	4	5	3	5	1	4	3	4	4	5	3	11.5	11.5	11.5	66.75	634	634;665	0	8.1501	By MS/MS	By matching	By MS/MS	By MS/MS	By MS/MS	By MS/MS	By MS/MS	By MS/MS
tr|A0A498LKV8|A0A498LKV8_LABRO;tr|A0A0S3QR29|A0A0S3QR29_LABRO	tr|A0A498LKV8|A0A498LKV8_LABRO	5;1	5;1	5;1	tr|A0A498LKV8|A0A498LKV8_LABRO Superoxide dismutase OS=Labeo rohita OX=84645 GN=ROHU_027244 PE=3 SV=1	2	5	5	5	4	2	4	5	5	5	5	3	4	2	4	5	5	5	5	3	4	2	4	5	5	5	5	3	25.9	25.9	25.9	24.851	224	224;52	0	40.746	By MS/MS	By matching	By MS/MS	By MS/MS	By MS/MS	By MS/MS	By MS/MS	By MS/MS
tr|A0A498LKZ2|A0A498LKZ2_LABRO	tr|A0A498LKZ2|A0A498LKZ2_LABRO	5	5	5	tr|A0A498LKZ2|A0A498LKZ2_LABRO Interferon-inducible Gig1 OS=Labeo rohita OX=84645 GN=ROHU_011220 PE=4 SV=1	1	5	5	5	2	0	0	0	3	3	5	2	2	0	0	0	3	3	5	2	2	0	0	0	3	3	5	2	38.3	38.3	38.3	23.127	196	196	0	8.808	By MS/MS				By MS/MS	By MS/MS	By MS/MS	By MS/MS
tr|A0A498LL08|A0A498LL08_LABRO	tr|A0A498LL08|A0A498LL08_LABRO	4	4	4	tr|A0A498LL08|A0A498LL08_LABRO Oxysterol-binding protein OS=Labeo rohita OX=84645 GN=ROHU_011221 PE=3 SV=1	1	4	4	4	2	0	2	0	2	1	2	0	2	0	2	0	2	1	2	0	2	0	2	0	2	1	2	0	6.6	6.6	6.6	86.013	761	761	0.00046275	2.4298	By MS/MS		By MS/MS		By MS/MS	By matching	By MS/MS
tr|A0A498LL15|A0A498LL15_LABRO	tr|A0A498LL15|A0A498LL15_LABRO	3	3	3	tr|A0A498LL15|A0A498LL15_LABRO Lysosome-associated membrane glyco 2-like isoform X1 OS=Labeo rohita OX=84645 GN=ROHU_032314 PE=3 SV=1	1	3	3	3	3	0	1	2	1	1	1	1	3	0	1	2	1	1	1	1	3	0	1	2	1	1	1	1	15.3	15.3	15.3	19.308	176	176	0	3.6954	By MS/MS		By MS/MS	By MS/MS	By MS/MS	By MS/MS	By MS/MS	By MS/MS
tr|A0A498LL52|A0A498LL52_LABRO;tr|A0A498LPS0|A0A498LPS0_LABRO;tr|A0A498LM97|A0A498LM97_LABRO	tr|A0A498LL52|A0A498LL52_LABRO;tr|A0A498LPS0|A0A498LPS0_LABRO	7;4;2	7;4;2	7;4;2	tr|A0A498LL52|A0A498LL52_LABRO Ras-related Rab-2A OS=Labeo rohita OX=84645 GN=ROHU_031673 PE=4 SV=1;tr|A0A498LPS0|A0A498LPS0_LABRO Ras-related Rab-2A OS=Labeo rohita OX=84645 GN=ROHU_007310 PE=4 SV=1	3	7	7	7	6	3	6	5	6	6	6	6	6	3	6	5	6	6	6	6	6	3	6	5	6	6	6	6	41.5	41.5	41.5	23.514	212	212;167;83	0	156.02	By MS/MS	By MS/MS	By MS/MS	By MS/MS	By MS/MS	By MS/MS	By MS/MS	By MS/MS
tr|A0A498LL74|A0A498LL74_LABRO	tr|A0A498LL74|A0A498LL74_LABRO	15	13	13	tr|A0A498LL74|A0A498LL74_LABRO Annexin OS=Labeo rohita OX=84645 GN=ROHU_035313 PE=3 SV=1	1	15	13	13	13	12	14	15	13	14	14	13	11	10	12	13	12	12	12	11	11	10	12	13	12	12	12	11	7.3	6.5	6.5	252.51	2261	2261	0	323.31	By MS/MS	By MS/MS	By MS/MS	By MS/MS	By MS/MS	By MS/MS	By MS/MS	By MS/MS
tr|A0A498LL75|A0A498LL75_LABRO	tr|A0A498LL75|A0A498LL75_LABRO	6	6	6	tr|A0A498LL75|A0A498LL75_LABRO Laminin subunit alpha-2 OS=Labeo rohita OX=84645 GN=ROHU_012453 PE=4 SV=1	1	6	6	6	4	0	1	1	3	3	3	0	4	0	1	1	3	3	3	0	4	0	1	1	3	3	3	0	15.2	15.2	15.2	78.691	706	706	0	23.076	By MS/MS		By MS/MS	By matching	By MS/MS	By MS/MS	By MS/MS
tr|A0A498LL83|A0A498LL83_LABRO	tr|A0A498LL83|A0A498LL83_LABRO	5	4	4	tr|A0A498LL83|A0A498LL83_LABRO UDP-glucuronosyltransferase 2C1-like isoform X1 OS=Labeo rohita OX=84645 GN=ROHU_035372 PE=4 SV=1	1	5	4	4	3	0	1	1	2	4	3	3	2	0	1	1	1	3	2	2	2	0	1	1	1	3	2	2	7.6	5.7	5.7	106.37	935	935	0	5.0237	By MS/MS		By matching	By MS/MS	By MS/MS	By MS/MS	By MS/MS	By MS/MS
tr|A0A498LL89|A0A498LL89_LABRO	tr|A0A498LL89|A0A498LL89_LABRO	2	2	2	tr|A0A498LL89|A0A498LL89_LABRO Mitotic checkpoint BUB3 isoform X1 OS=Labeo rohita OX=84645 GN=ROHU_031598 PE=4 SV=1	1	2	2	2	1	0	1	1	1	0	2	0	1	0	1	1	1	0	2	0	1	0	1	1	1	0	2	0	8.3	8.3	8.3	36.588	326	326	0.00045558	2.3137	By MS/MS		By matching	By matching	By matching		By MS/MS
tr|A0A498M1F4|A0A498M1F4_LABRO;tr|A0A498LL96|A0A498LL96_LABRO	tr|A0A498M1F4|A0A498M1F4_LABRO;tr|A0A498LL96|A0A498LL96_LABRO	3;3	2;2	2;2	tr|A0A498M1F4|A0A498M1F4_LABRO Bile salt-activated lipase-like protein OS=Labeo rohita OX=84645 GN=ROHU_029357 PE=4 SV=1;tr|A0A498LL96|A0A498LL96_LABRO Bile salt-activated lipase-like protein OS=Labeo rohita OX=84645 GN=ROHU_031741 PE=4 SV=1	2	3	2	2	3	0	0	0	1	0	0	0	2	0	0	0	0	0	0	0	2	0	0	0	0	0	0	0	3.5	2.4	2.4	112.82	1010	1010;1110	0.00044903	2.2023	By MS/MS				By matching
tr|A0A498LLA8|A0A498LLA8_LABRO;tr|A0A498N3T2|A0A498N3T2_LABRO;tr|A0A498LZ58|A0A498LZ58_LABRO;tr|A0A498N8J4|A0A498N8J4_LABRO;tr|A0A498L5C4|A0A498L5C4_LABRO	tr|A0A498LLA8|A0A498LLA8_LABRO;tr|A0A498N3T2|A0A498N3T2_LABRO	4;4;1;1;1	3;3;1;1;1	3;3;1;1;1	tr|A0A498LLA8|A0A498LLA8_LABRO Guanine nucleotide-binding G(S) subunit alpha isoform X1 OS=Labeo rohita OX=84645 GN=ROHU_031553 PE=3 SV=1;tr|A0A498N3T2|A0A498N3T2_LABRO Negative elongation factor C D isoform X1 OS=Labeo rohita OX=84645 GN=ROHU_020113 PE=3	5	4	3	3	2	3	3	3	1	2	2	2	1	2	2	2	0	1	1	1	1	2	2	2	0	1	1	1	11.5	8.9	8.9	48.817	418	418;879;209;276;456	0.00045126	2.2397	By MS/MS	By MS/MS	By MS/MS	By matching	By matching	By matching	By MS/MS	By matching
tr|A0A498LLC5|A0A498LLC5_LABRO;tr|A0A498M3I6|A0A498M3I6_LABRO;CON__Q3SX14	tr|A0A498LLC5|A0A498LLC5_LABRO;tr|A0A498M3I6|A0A498M3I6_LABRO	30;30;1	30;30;1	29;29;1	tr|A0A498LLC5|A0A498LLC5_LABRO Actin-depolymerizing factor OS=Labeo rohita OX=84645 GN=ROHU_011763 PE=3 SV=1;tr|A0A498M3I6|A0A498M3I6_LABRO Actin-depolymerizing factor OS=Labeo rohita OX=84645 GN=ROHU_028857 PE=3 SV=1	3	30	30	29	23	10	22	19	23	22	22	20	23	10	22	19	23	22	22	20	22	9	21	19	22	21	22	19	44.8	44.8	44.8	94.063	854	854;851;781	0	189.68	By MS/MS	By MS/MS	By MS/MS	By MS/MS	By MS/MS	By MS/MS	By MS/MS	By MS/MS
tr|A0A498NBK3|A0A498NBK3_LABRO;tr|A0A498LLC9|A0A498LLC9_LABRO	tr|A0A498NBK3|A0A498NBK3_LABRO;tr|A0A498LLC9|A0A498LLC9_LABRO	2;2	2;2	2;2	tr|A0A498NBK3|A0A498NBK3_LABRO Phosphomannomutase OS=Labeo rohita OX=84645 GN=ROHU_017720 PE=3 SV=1;tr|A0A498LLC9|A0A498LLC9_LABRO Phosphomannomutase OS=Labeo rohita OX=84645 GN=ROHU_012378 PE=3 SV=1	2	2	2	2	1	0	2	0	1	1	1	1	1	0	2	0	1	1	1	1	1	0	2	0	1	1	1	1	15.2	15.2	15.2	23.925	211	211;250	0	7.4226	By MS/MS		By matching		By MS/MS	By matching	By matching	By matching
tr|A0A498LLF1|A0A498LLF1_LABRO	tr|A0A498LLF1|A0A498LLF1_LABRO	1	1	1	tr|A0A498LLF1|A0A498LLF1_LABRO Amino acid transporter OS=Labeo rohita OX=84645 GN=ROHU_035365 PE=3 SV=1	1	1	1	1	0	0	1	0	0	0	1	1	0	0	1	0	0	0	1	1	0	0	1	0	0	0	1	1	2	2	2	58.059	544	544	0.0078524	1.321			By MS/MS				By MS/MS	By matching
tr|A0A498LLF6|A0A498LLF6_LABRO	tr|A0A498LLF6|A0A498LLF6_LABRO	5	2	1	tr|A0A498LLF6|A0A498LLF6_LABRO Moesin-like isoform X1 OS=Labeo rohita OX=84645 GN=ROHU_008501 PE=4 SV=1	1	5	2	1	5	2	4	4	4	4	4	4	2	1	1	1	1	1	1	1	1	0	0	0	0	0	0	0	10.8	4.5	3.2	70.231	595	595	0	34.916	By MS/MS	By MS/MS	By MS/MS	By matching	By MS/MS	By matching	By MS/MS	By MS/MS
tr|A0A498LLJ4|A0A498LLJ4_LABRO	tr|A0A498LLJ4|A0A498LLJ4_LABRO	21	21	20	tr|A0A498LLJ4|A0A498LLJ4_LABRO Fructose-bisphosphate aldolase OS=Labeo rohita OX=84645 GN=ROHU_011109 PE=3 SV=1	1	21	21	20	19	14	17	20	19	21	21	20	19	14	17	20	19	21	21	20	18	13	16	19	18	20	20	19	69	69	67	39.53	364	364	0	323.31	By MS/MS	By MS/MS	By MS/MS	By MS/MS	By MS/MS	By MS/MS	By MS/MS	By MS/MS
tr|A0A498LLJ9|A0A498LLJ9_LABRO;tr|A0A498N747|A0A498N747_LABRO;tr|A0A498ND23|A0A498ND23_LABRO	tr|A0A498LLJ9|A0A498LLJ9_LABRO;tr|A0A498N747|A0A498N747_LABRO	3;2;1	3;2;1	3;2;1	tr|A0A498LLJ9|A0A498LLJ9_LABRO SUMO-activating enzyme subunit 1 OS=Labeo rohita OX=84645 GN=ROHU_011814 PE=3 SV=1;tr|A0A498N747|A0A498N747_LABRO SUMO-activating enzyme subunit 1 OS=Labeo rohita OX=84645 GN=ROHU_020019 PE=3 SV=1	3	3	3	3	0	0	0	2	1	0	3	0	0	0	0	2	1	0	3	0	0	0	0	2	1	0	3	0	6.9	6.9	6.9	38.969	348	348;250;217	0.0085837	1.2908				By MS/MS	By MS/MS		By MS/MS
tr|A0A498LLK3|A0A498LLK3_LABRO;tr|A0A498LML7|A0A498LML7_LABRO;tr|A0A498LQA9|A0A498LQA9_LABRO	tr|A0A498LLK3|A0A498LLK3_LABRO	3;1;1	2;0;0	2;0;0	tr|A0A498LLK3|A0A498LLK3_LABRO Lysozyme g OS=Labeo rohita OX=84645 GN=ROHU_011119 PE=3 SV=1	3	3	2	2	2	2	1	1	2	2	3	2	1	1	0	0	1	1	2	1	1	1	0	0	1	1	2	1	21.4	14.8	14.8	21.765	196	196;185;196	0	7.804	By MS/MS	By MS/MS	By matching	By matching	By matching	By matching	By MS/MS	By MS/MS
tr|A0A498LLK8|A0A498LLK8_LABRO	tr|A0A498LLK8|A0A498LLK8_LABRO	1	1	1	tr|A0A498LLK8|A0A498LLK8_LABRO Non-specific serine/threonine protein kinase OS=Labeo rohita OX=84645 GN=ROHU_011262 PE=4 SV=1	1	1	1	1	1	0	0	0	0	0	0	0	1	0	0	0	0	0	0	0	1	0	0	0	0	0	0	0	1.2	1.2	1.2	104.52	901	901	0.0056293	1.4604	By MS/MS
tr|A0A498LLL2|A0A498LLL2_LABRO;tr|A0A498LKQ3|A0A498LKQ3_LABRO;tr|A0A498LJK5|A0A498LJK5_LABRO;tr|A0A498LKR5|A0A498LKR5_LABRO	tr|A0A498LLL2|A0A498LLL2_LABRO;tr|A0A498LKQ3|A0A498LKQ3_LABRO	4;2;1;1	4;2;1;1	4;2;1;1	tr|A0A498LLL2|A0A498LLL2_LABRO Complement factor I OS=Labeo rohita OX=84645 GN=ROHU_031855 PE=4 SV=1;tr|A0A498LKQ3|A0A498LKQ3_LABRO Complement factor I OS=Labeo rohita OX=84645 GN=ROHU_031844 PE=4 SV=1	4	4	4	4	2	0	0	3	2	0	1	0	2	0	0	3	2	0	1	0	2	0	0	3	2	0	1	0	8.1	8.1	8.1	81.765	730	730;98;363;431	0	5.4901	By MS/MS			By MS/MS	By MS/MS		By MS/MS
tr|A0A498LLL5|A0A498LLL5_LABRO	tr|A0A498LLL5|A0A498LLL5_LABRO	1	1	1	tr|A0A498LLL5|A0A498LLL5_LABRO Spectrin beta non-erythrocytic 1-like protein OS=Labeo rohita OX=84645 GN=ROHU_032068 PE=4 SV=1	1	1	1	1	1	0	0	0	0	0	0	0	1	0	0	0	0	0	0	0	1	0	0	0	0	0	0	0	19.1	19.1	19.1	7.9905	68	68	0.0052398	1.4754	By MS/MS
tr|A0A498LLL7|A0A498LLL7_LABRO	tr|A0A498LLL7|A0A498LLL7_LABRO	3	3	3	tr|A0A498LLL7|A0A498LLL7_LABRO NADPH:adrenodoxin mitochondrial OS=Labeo rohita OX=84645 GN=ROHU_011450 PE=4 SV=1	1	3	3	3	2	0	0	0	0	1	1	0	2	0	0	0	0	1	1	0	2	0	0	0	0	1	1	0	4.7	4.7	4.7	70.012	638	638	0.0075039	1.347	By MS/MS					By MS/MS	By matching
tr|A0A498LLM0|A0A498LLM0_LABRO	tr|A0A498LLM0|A0A498LLM0_LABRO	8	8	8	tr|A0A498LLM0|A0A498LLM0_LABRO Aminoacyl tRNA synthase complex-interacting multifunctional 1 OS=Labeo rohita OX=84645 GN=ROHU_011272 PE=4 SV=1	1	8	8	8	5	2	2	2	5	5	3	5	5	2	2	2	5	5	3	5	5	2	2	2	5	5	3	5	37.7	37.7	37.7	32.968	302	302	0	34.903	By MS/MS	By MS/MS	By MS/MS	By MS/MS	By MS/MS	By MS/MS	By matching	By MS/MS
tr|A0A498LLM4|A0A498LLM4_LABRO	tr|A0A498LLM4|A0A498LLM4_LABRO	8	8	8	tr|A0A498LLM4|A0A498LLM4_LABRO Sulfotransferase OS=Labeo rohita OX=84645 GN=ROHU_011762 PE=3 SV=1	1	8	8	8	4	0	1	1	3	8	2	6	4	0	1	1	3	8	2	6	4	0	1	1	3	8	2	6	36.1	36.1	36.1	34.61	302	302	0	12.126	By MS/MS		By matching	By matching	By matching	By MS/MS	By MS/MS	By MS/MS
tr|A0A498LLP4|A0A498LLP4_LABRO	tr|A0A498LLP4|A0A498LLP4_LABRO	1	1	1	tr|A0A498LLP4|A0A498LLP4_LABRO Synaptosomal-associated protein OS=Labeo rohita OX=84645 GN=ROHU_027319 PE=3 SV=1	1	1	1	1	1	0	0	0	0	0	0	1	1	0	0	0	0	0	0	1	1	0	0	0	0	0	0	1	14.5	14.5	14.5	12.161	110	110	0.00045977	2.3763	By MS/MS							By MS/MS
tr|A0A498LLQ2|A0A498LLQ2_LABRO;tr|A0A498NIL3|A0A498NIL3_LABRO;tr|A0A498LG46|A0A498LG46_LABRO;tr|A0A498MSN7|A0A498MSN7_LABRO	tr|A0A498LLQ2|A0A498LLQ2_LABRO	5;2;1;1	5;2;1;1	1;1;1;1	tr|A0A498LLQ2|A0A498LLQ2_LABRO Phosphatidylinositol-binding clathrin assembly-like isoform X8 OS=Labeo rohita OX=84645 GN=ROHU_005161 PE=3 SV=1	4	5	5	1	2	0	2	2	3	3	2	3	2	0	2	2	3	3	2	3	0	0	0	0	1	0	0	0	9.3	9.3	1.2	69.995	642	642;646;444;548	0	8.7805	By MS/MS		By matching	By MS/MS	By MS/MS	By MS/MS	By MS/MS	By MS/MS
tr|A0A498LLR3|A0A498LLR3_LABRO	tr|A0A498LLR3|A0A498LLR3_LABRO	1	1	1	tr|A0A498LLR3|A0A498LLR3_LABRO Influenza virus NS1A-binding-like protein OS=Labeo rohita OX=84645 GN=ROHU_035320 PE=3 SV=1	1	1	1	1	1	0	1	1	1	1	1	1	1	0	1	1	1	1	1	1	1	0	1	1	1	1	1	1	2.8	2.8	2.8	76.108	682	682	0	3.8986	By MS/MS		By matching	By matching	By matching	By matching	By MS/MS	By MS/MS
tr|A0A498LLS3|A0A498LLS3_LABRO;tr|A0A498LZ25|A0A498LZ25_LABRO;tr|A0A498LJX6|A0A498LJX6_LABRO;tr|A0A498L957|A0A498L957_LABRO	tr|A0A498LLS3|A0A498LLS3_LABRO	6;1;1;1	6;1;1;1	4;1;0;0	tr|A0A498LLS3|A0A498LLS3_LABRO Phosphatidylinositol transfer alpha isoform-like protein OS=Labeo rohita OX=84645 GN=ROHU_011884 PE=4 SV=1	4	6	6	4	2	1	5	6	4	6	6	2	2	1	5	6	4	6	6	2	1	1	4	4	3	4	4	1	23.3	23.3	15.3	32.21	275	275;252;259;272	0	8.1625	By MS/MS	By matching	By MS/MS	By MS/MS	By MS/MS	By MS/MS	By MS/MS	By MS/MS
tr|A0A498LLS5|A0A498LLS5_LABRO	tr|A0A498LLS5|A0A498LLS5_LABRO	6	6	6	tr|A0A498LLS5|A0A498LLS5_LABRO Omega-amidase NIT2 OS=Labeo rohita OX=84645 GN=ROHU_011682 PE=4 SV=1	1	6	6	6	3	0	0	3	2	3	1	4	3	0	0	3	2	3	1	4	3	0	0	3	2	3	1	4	34.2	34.2	34.2	30.437	278	278	0	11.132	By MS/MS			By MS/MS	By MS/MS	By MS/MS	By matching	By MS/MS
tr|A0A498LLS6|A0A498LLS6_LABRO	tr|A0A498LLS6|A0A498LLS6_LABRO	6	3	3	tr|A0A498LLS6|A0A498LLS6_LABRO Eukaryotic translation initiation factor 2 subunit 3 OS=Labeo rohita OX=84645 GN=ROHU_031765 PE=4 SV=1	1	6	3	3	6	1	3	5	4	4	4	6	3	0	1	3	2	2	2	3	3	0	1	3	2	2	2	3	27.9	13.6	13.6	31.641	287	287	0	4.1213	By MS/MS	By matching	By MS/MS	By MS/MS	By MS/MS	By MS/MS	By MS/MS	By MS/MS
tr|A0A498LLT9|A0A498LLT9_LABRO	tr|A0A498LLT9|A0A498LLT9_LABRO	1	1	1	tr|A0A498LLT9|A0A498LLT9_LABRO Ubiquitin fusion degradation 1-like protein OS=Labeo rohita OX=84645 GN=ROHU_031571 PE=3 SV=1	1	1	1	1	1	1	1	1	1	1	1	1	1	1	1	1	1	1	1	1	1	1	1	1	1	1	1	1	5	5	5	34.428	303	303	0.0020799	1.7029	By MS/MS	By matching	By matching	By matching	By matching	By matching	By MS/MS	By MS/MS
tr|A0A498LLU7|A0A498LLU7_LABRO	tr|A0A498LLU7|A0A498LLU7_LABRO	2	2	2	tr|A0A498LLU7|A0A498LLU7_LABRO Growth hormone-inducible transmembrane OS=Labeo rohita OX=84645 GN=ROHU_028971 PE=3 SV=1	1	2	2	2	1	0	0	1	0	0	0	0	1	0	0	1	0	0	0	0	1	0	0	1	0	0	0	0	8.3	8.3	8.3	37.021	349	349	0.0092664	1.2253	By MS/MS			By MS/MS
tr|A0A498LLV8|A0A498LLV8_LABRO;tr|A0A498M238|A0A498M238_LABRO	tr|A0A498LLV8|A0A498LLV8_LABRO;tr|A0A498M238|A0A498M238_LABRO	3;3	3;3	3;3	tr|A0A498LLV8|A0A498LLV8_LABRO 40S ribosomal protein S26 OS=Labeo rohita OX=84645 GN=ROHU_020106 PE=3 SV=1;tr|A0A498M238|A0A498M238_LABRO Protein Wnt OS=Labeo rohita OX=84645 GN=ROHU_029884 PE=3 SV=1	2	3	3	3	3	2	3	3	3	3	3	3	3	2	3	3	3	3	3	3	3	2	3	3	3	3	3	3	31.3	31.3	31.3	12.995	115	115;434	0	13.799	By MS/MS	By MS/MS	By MS/MS	By MS/MS	By MS/MS	By MS/MS	By MS/MS	By MS/MS
tr|A0A498LLW6|A0A498LLW6_LABRO	tr|A0A498LLW6|A0A498LLW6_LABRO	9	9	9	tr|A0A498LLW6|A0A498LLW6_LABRO Transaldolase OS=Labeo rohita OX=84645 GN=ROHU_011341 PE=3 SV=1	1	9	9	9	5	0	6	5	4	9	8	6	5	0	6	5	4	9	8	6	5	0	6	5	4	9	8	6	9.5	9.5	9.5	169.52	1544	1544	0	69.45	By MS/MS		By MS/MS	By MS/MS	By MS/MS	By MS/MS	By MS/MS	By MS/MS
tr|A0A498LLW9|A0A498LLW9_LABRO	tr|A0A498LLW9|A0A498LLW9_LABRO	7	3	3	tr|A0A498LLW9|A0A498LLW9_LABRO Tubulin beta chain OS=Labeo rohita OX=84645 GN=ROHU_020114 PE=3 SV=1	1	7	3	3	7	5	5	6	5	6	5	5	3	2	2	2	2	2	2	2	3	2	2	2	2	2	2	2	15.1	10.5	10.5	51.554	457	457	0	9.7347	By MS/MS	By MS/MS	By MS/MS	By MS/MS	By MS/MS	By MS/MS	By MS/MS	By MS/MS
tr|A0A498LLX1|A0A498LLX1_LABRO;tr|A0A498MM88|A0A498MM88_LABRO	tr|A0A498LLX1|A0A498LLX1_LABRO;tr|A0A498MM88|A0A498MM88_LABRO	1;1	1;1	1;1	tr|A0A498LLX1|A0A498LLX1_LABRO Scaffold attachment factor B2-like isoform X1 OS=Labeo rohita OX=84645 GN=ROHU_035517 PE=4 SV=1;tr|A0A498MM88|A0A498MM88_LABRO Scaffold attachment factor B2-like isoform X1 OS=Labeo rohita OX=84645 GN=ROHU_036855 PE=4 SV=1	2	1	1	1	1	0	0	0	0	0	0	0	1	0	0	0	0	0	0	0	1	0	0	0	0	0	0	0	2.6	2.6	2.6	100.48	882	882;1189	0	4.6259	By MS/MS
tr|A0A498LLX7|A0A498LLX7_LABRO	tr|A0A498LLX7|A0A498LLX7_LABRO	5	3	3	tr|A0A498LLX7|A0A498LLX7_LABRO YLP motif-containing 1 isoform X3 OS=Labeo rohita OX=84645 GN=ROHU_007855 PE=3 SV=1	1	5	3	3	1	1	1	3	2	4	5	3	0	0	0	2	1	2	3	1	0	0	0	2	1	2	3	1	11.5	7.9	7.9	57.841	530	530	0	3.1235	By matching	By matching	By matching	By MS/MS	By MS/MS	By MS/MS	By MS/MS	By MS/MS
tr|A0A498MDP7|A0A498MDP7_LABRO;tr|A0A498NX36|A0A498NX36_LABRO;tr|A0A498LLY7|A0A498LLY7_LABRO;tr|A0A498N0J0|A0A498N0J0_LABRO;tr|A0A498MXY6|A0A498MXY6_LABRO	tr|A0A498MDP7|A0A498MDP7_LABRO;tr|A0A498NX36|A0A498NX36_LABRO;tr|A0A498LLY7|A0A498LLY7_LABRO	6;6;6;1;1	6;6;6;1;1	2;2;2;0;0	tr|A0A498MDP7|A0A498MDP7_LABRO Transforming-like protein OS=Labeo rohita OX=84645 GN=ROHU_008129 PE=4 SV=1;tr|A0A498NX36|A0A498NX36_LABRO Rho-related GTP-binding-B OS=Labeo rohita OX=84645 GN=ROHU_003094 PE=4 SV=1;tr|A0A498LLY7|A0A498LLY7_LABRO Semaphorin-	5	6	6	2	5	2	3	5	4	5	5	6	5	2	3	5	4	5	5	6	2	0	1	2	2	2	2	2	34.7	34.7	19.7	21.962	193	193;195;893;196;196	0	22.492	By MS/MS	By MS/MS	By MS/MS	By MS/MS	By MS/MS	By MS/MS	By MS/MS	By MS/MS
tr|A0A498LM16|A0A498LM16_LABRO	tr|A0A498LM16|A0A498LM16_LABRO	6	6	2	tr|A0A498LM16|A0A498LM16_LABRO Carboxylic ester hydrolase OS=Labeo rohita OX=84645 GN=ROHU_029358 PE=3 SV=1	1	6	6	2	4	0	0	0	6	1	0	1	4	0	0	0	6	1	0	1	1	0	0	0	2	0	0	0	15	15	6.2	52.67	481	481	0	14.434	By MS/MS				By MS/MS	By matching		By matching
tr|A0A498LM31|A0A498LM31_LABRO	tr|A0A498LM31|A0A498LM31_LABRO	5	5	5	tr|A0A498LM31|A0A498LM31_LABRO ATP-binding cassette sub-family A member 1-like isoform X1 OS=Labeo rohita OX=84645 GN=ROHU_011223 PE=3 SV=1	1	5	5	5	1	0	1	2	1	5	2	3	1	0	1	2	1	5	2	3	1	0	1	2	1	5	2	3	5.2	5.2	5.2	156.2	1404	1404	0	11.516	By matching		By MS/MS	By matching	By matching	By MS/MS	By matching	By MS/MS
tr|A0A498LM50|A0A498LM50_LABRO;tr|A0A184QTV1|A0A184QTV1_LABRO	tr|A0A498LM50|A0A498LM50_LABRO;tr|A0A184QTV1|A0A184QTV1_LABRO	15;13	15;13	11;9	tr|A0A498LM50|A0A498LM50_LABRO Natural killer enhancing factor B OS=Labeo rohita OX=84645 GN=NKEF-B PE=2 SV=1;tr|A0A184QTV1|A0A184QTV1_LABRO Natural killer cell enhancing factor OS=Labeo rohita OX=84645 GN=NKEF PE=2 SV=1	2	15	15	11	13	10	13	13	14	14	15	14	13	10	13	13	14	14	15	14	10	6	9	9	10	10	11	10	74.1	74.1	57.9	21.843	197	197;197	0	112	By MS/MS	By MS/MS	By MS/MS	By MS/MS	By MS/MS	By MS/MS	By MS/MS	By MS/MS
tr|A0A498NVX4|A0A498NVX4_LABRO;tr|A0A498LM79|A0A498LM79_LABRO	tr|A0A498NVX4|A0A498NVX4_LABRO;tr|A0A498LM79|A0A498LM79_LABRO	3;3	3;3	3;3	tr|A0A498NVX4|A0A498NVX4_LABRO Inactive pantothenic acid kinase 4 OS=Labeo rohita OX=84645 GN=ROHU_014195 PE=4 SV=1;tr|A0A498LM79|A0A498LM79_LABRO Pantothenate kinase OS=Labeo rohita OX=84645 GN=ROHU_031477 PE=3 SV=1	2	3	3	3	0	0	0	0	0	1	0	3	0	0	0	0	0	1	0	3	0	0	0	0	0	1	0	3	7.1	7.1	7.1	75.117	672	672;774	0	13.274						By MS/MS		By MS/MS
tr|A0A498LMD3|A0A498LMD3_LABRO;tr|A0A498LM76|A0A498LM76_LABRO;tr|A0A498P524|A0A498P524_LABRO;tr|A0A498NZE3|A0A498NZE3_LABRO	tr|A0A498LMD3|A0A498LMD3_LABRO;tr|A0A498LM76|A0A498LM76_LABRO	52;51;8;5	52;51;8;5	28;28;5;5	tr|A0A498LMD3|A0A498LMD3_LABRO Metavinculin OS=Labeo rohita OX=84645 GN=ROHU_031525 PE=3 SV=1;tr|A0A498LM76|A0A498LM76_LABRO Metavinculin OS=Labeo rohita OX=84645 GN=ROHU_011471 PE=3 SV=1	4	52	52	28	42	29	41	44	41	39	41	38	42	29	41	44	41	39	41	38	24	18	23	24	24	22	23	22	53.6	53.6	32.6	116.34	1066	1066;1065;175;115	0	323.31	By MS/MS	By MS/MS	By MS/MS	By MS/MS	By MS/MS	By MS/MS	By MS/MS	By MS/MS
tr|A0A498LMH4|A0A498LMH4_LABRO;tr|A0A498LMU5|A0A498LMU5_LABRO;tr|A0A498LGV9|A0A498LGV9_LABRO;tr|A0A498N5U7|A0A498N5U7_LABRO	tr|A0A498LMH4|A0A498LMH4_LABRO	8;3;2;1	1;0;0;0	1;0;0;0	tr|A0A498LMH4|A0A498LMH4_LABRO Ras-related Rab-1A OS=Labeo rohita OX=84645 GN=ROHU_011174 PE=4 SV=1	4	8	1	1	7	3	7	6	6	6	7	5	1	1	1	1	1	1	1	1	1	1	1	1	1	1	1	1	48.5	5	5	22.374	202	202;2756;269;270	0	2.6618	By MS/MS	By matching	By MS/MS	By MS/MS	By MS/MS	By MS/MS	By MS/MS	By MS/MS
tr|A0A498LMI2|A0A498LMI2_LABRO	tr|A0A498LMI2|A0A498LMI2_LABRO	2	2	2	tr|A0A498LMI2|A0A498LMI2_LABRO Thymocyte nuclear protein 1 OS=Labeo rohita OX=84645 GN=ROHU_005153 PE=4 SV=1	1	2	2	2	2	0	0	1	1	1	0	0	2	0	0	1	1	1	0	0	2	0	0	1	1	1	0	0	12.9	12.9	12.9	23.977	210	210	0	34.725	By MS/MS			By matching	By MS/MS	By matching
tr|A0A498LMI9|A0A498LMI9_LABRO	tr|A0A498LMI9|A0A498LMI9_LABRO	1	1	1	tr|A0A498LMI9|A0A498LMI9_LABRO Supervillin-like isoform X1 OS=Labeo rohita OX=84645 GN=ROHU_031256 PE=3 SV=1	1	1	1	1	0	0	0	1	0	0	0	0	0	0	0	1	0	0	0	0	0	0	0	1	0	0	0	0	0.8	0.8	0.8	237.1	2097	2097	0.00045372	2.2707				By MS/MS
tr|A0A498LMP5|A0A498LMP5_LABRO	tr|A0A498LMP5|A0A498LMP5_LABRO	3	1	1	tr|A0A498LMP5|A0A498LMP5_LABRO Phosphatidylinositol transfer alpha isoform OS=Labeo rohita OX=84645 GN=ROHU_006447 PE=4 SV=1	1	3	1	1	2	0	1	3	1	3	2	2	1	0	0	1	0	1	0	1	1	0	0	1	0	1	0	1	16.7	8.5	8.5	31.829	270	270	0	18.56	By MS/MS		By matching	By matching	By matching	By matching	By matching	By MS/MS
tr|A0A498LMQ3|A0A498LMQ3_LABRO;tr|A0A498LA61|A0A498LA61_LABRO	tr|A0A498LMQ3|A0A498LMQ3_LABRO	15;2	11;1	8;0	tr|A0A498LMQ3|A0A498LMQ3_LABRO 2-phospho-D-glycerate hydro-lyase OS=Labeo rohita OX=84645 GN=ROHU_011152 PE=3 SV=1	2	15	11	8	13	7	11	12	13	12	12	11	9	4	8	8	9	8	8	7	7	2	5	5	6	5	5	5	48.1	38.9	24.3	47.074	432	432;402	0	323.31	By MS/MS	By MS/MS	By MS/MS	By MS/MS	By MS/MS	By MS/MS	By MS/MS	By MS/MS
tr|A0A498LMQ4|A0A498LMQ4_LABRO	tr|A0A498LMQ4|A0A498LMQ4_LABRO	10	10	6	tr|A0A498LMQ4|A0A498LMQ4_LABRO Erythrocyte band 7 integral membrane-like protein OS=Labeo rohita OX=84645 GN=ROHU_012118 PE=3 SV=1	1	10	10	6	9	3	6	3	8	4	6	5	9	3	6	3	8	4	6	5	5	0	2	0	4	0	2	1	43.9	43.9	26.8	30.876	280	280	0	75.525	By MS/MS	By MS/MS	By MS/MS	By MS/MS	By MS/MS	By MS/MS	By MS/MS	By MS/MS
tr|A0A498LMR0|A0A498LMR0_LABRO;tr|A0A498LNF1|A0A498LNF1_LABRO;tr|A0A498LYF2|A0A498LYF2_LABRO	tr|A0A498LMR0|A0A498LMR0_LABRO;tr|A0A498LNF1|A0A498LNF1_LABRO;tr|A0A498LYF2|A0A498LYF2_LABRO	16;16;14	6;6;6	6;6;6	tr|A0A498LMR0|A0A498LMR0_LABRO Type I cytoskeletal 13-like protein OS=Labeo rohita OX=84645 GN=ROHU_011162 PE=4 SV=1;tr|A0A498LNF1|A0A498LNF1_LABRO Type I cytoskeletal 13-like protein OS=Labeo rohita OX=84645 GN=ROHU_009621 PE=4 SV=1;tr|A0A498LYF2|A0A498LY	3	16	6	6	12	8	9	7	12	9	9	9	5	2	1	0	3	0	1	1	5	2	1	0	3	0	1	1	25.1	14.3	14.3	50.37	446	446;446;444	0	8.7675	By MS/MS	By MS/MS	By matching	By matching	By MS/MS	By matching	By MS/MS	By matching
tr|A0A498LMR6|A0A498LMR6_LABRO	tr|A0A498LMR6|A0A498LMR6_LABRO	17	17	17	tr|A0A498LMR6|A0A498LMR6_LABRO Unconventional myosin-Id OS=Labeo rohita OX=84645 GN=ROHU_031326 PE=3 SV=1	1	17	17	17	8	2	4	4	7	10	6	8	8	2	4	4	7	10	6	8	8	2	4	4	7	10	6	8	19.7	19.7	19.7	110.03	958	958	0	20.234	By MS/MS	By matching	By MS/MS	By MS/MS	By MS/MS	By MS/MS	By MS/MS	By MS/MS
tr|A0A498LMR7|A0A498LMR7_LABRO	tr|A0A498LMR7|A0A498LMR7_LABRO	1	1	1	tr|A0A498LMR7|A0A498LMR7_LABRO Serine threonine-kinase VRK1 OS=Labeo rohita OX=84645 GN=ROHU_011422 PE=3 SV=1	1	1	1	1	1	0	0	0	0	0	0	0	1	0	0	0	0	0	0	0	1	0	0	0	0	0	0	0	3.1	3.1	3.1	51.256	459	459	0.0032868	1.6098	By MS/MS
tr|A0A498LMR9|A0A498LMR9_LABRO	tr|A0A498LMR9|A0A498LMR9_LABRO	1	1	1	tr|A0A498LMR9|A0A498LMR9_LABRO Ectonucleoside triphosphate diphosphohydrolase 1-like protein OS=Labeo rohita OX=84645 GN=ROHU_031385 PE=3 SV=1	1	1	1	1	1	0	0	1	1	1	1	1	1	0	0	1	1	1	1	1	1	0	0	1	1	1	1	1	2.8	2.8	2.8	56.275	499	499	0.0021124	1.7832	By MS/MS			By MS/MS	By MS/MS	By matching	By MS/MS	By MS/MS
tr|A0A498LMS0|A0A498LMS0_LABRO	tr|A0A498LMS0|A0A498LMS0_LABRO	6	6	6	tr|A0A498LMS0|A0A498LMS0_LABRO Golgin subfamily A member 4-like isoform X4 OS=Labeo rohita OX=84645 GN=ROHU_011086 PE=3 SV=1	1	6	6	6	1	2	3	3	2	2	2	1	1	2	3	3	2	2	2	1	1	2	3	3	2	2	2	1	2.7	2.7	2.7	364.75	3192	3192	0	3.7182	By MS/MS	By MS/MS	By MS/MS	By MS/MS	By MS/MS	By MS/MS	By MS/MS	By MS/MS
tr|A0A498LMX1|A0A498LMX1_LABRO	tr|A0A498LMX1|A0A498LMX1_LABRO	8	1	1	tr|A0A498LMX1|A0A498LMX1_LABRO Ras-related Rab-7a-like protein OS=Labeo rohita OX=84645 GN=ROHU_009895 PE=4 SV=1	1	8	1	1	6	4	5	5	6	4	7	4	0	0	0	0	0	0	1	0	0	0	0	0	0	0	1	0	47.1	8.8	8.8	23.089	204	204	0.00087912	2.0387	By matching	By matching	By matching	By matching	By matching	By matching	By MS/MS	By matching
tr|A0A498LMZ1|A0A498LMZ1_LABRO	tr|A0A498LMZ1|A0A498LMZ1_LABRO	1	1	1	tr|A0A498LMZ1|A0A498LMZ1_LABRO Transmembrane 50A OS=Labeo rohita OX=84645 GN=ROHU_011057 PE=3 SV=1	1	1	1	1	1	0	1	1	1	1	1	1	1	0	1	1	1	1	1	1	1	0	1	1	1	1	1	1	5.6	5.6	5.6	34.308	305	305	0	11.66	By MS/MS		By MS/MS	By MS/MS	By MS/MS	By MS/MS	By MS/MS	By MS/MS
tr|A0A498LMZ7|A0A498LMZ7_LABRO	tr|A0A498LMZ7|A0A498LMZ7_LABRO	4	4	4	tr|A0A498LMZ7|A0A498LMZ7_LABRO High mobility group B2-like protein OS=Labeo rohita OX=84645 GN=ROHU_031858 PE=4 SV=1	1	4	4	4	3	3	2	2	3	3	3	2	3	3	2	2	3	3	3	2	3	3	2	2	3	3	3	2	18.1	18.1	18.1	24.808	215	215	0	10.466	By MS/MS	By MS/MS	By MS/MS	By MS/MS	By MS/MS	By MS/MS	By MS/MS	By MS/MS
tr|A0A498LN13|A0A498LN13_LABRO	tr|A0A498LN13|A0A498LN13_LABRO	9	6	6	tr|A0A498LN13|A0A498LN13_LABRO Glutamine--fructose-6-phosphate transaminase (isomerizing) OS=Labeo rohita OX=84645 GN=ROHU_029472 PE=4 SV=1	1	9	6	6	6	3	4	2	6	4	7	5	5	2	2	1	4	2	5	2	5	2	2	1	4	2	5	2	17.4	11	11	77.575	691	691	0	11.835	By MS/MS	By matching	By matching	By matching	By MS/MS	By matching	By MS/MS	By MS/MS
tr|A0A498LN15|A0A498LN15_LABRO	tr|A0A498LN15|A0A498LN15_LABRO	3	3	3	tr|A0A498LN15|A0A498LN15_LABRO Coxsackievirus and adenovirus receptor-like protein OS=Labeo rohita OX=84645 GN=ROHU_035501 PE=4 SV=1	1	3	3	3	1	0	0	0	2	0	2	0	1	0	0	0	2	0	2	0	1	0	0	0	2	0	2	0	9.8	9.8	9.8	44.61	408	408	0.0032854	1.6021	By MS/MS				By MS/MS		By MS/MS
tr|A0A498LSP1|A0A498LSP1_LABRO;tr|A0A498LN44|A0A498LN44_LABRO	tr|A0A498LSP1|A0A498LSP1_LABRO;tr|A0A498LN44|A0A498LN44_LABRO	2;2	2;2	2;2	tr|A0A498LSP1|A0A498LSP1_LABRO Leucine zipper-EF-hand-containing transmembrane protein 1 OS=Labeo rohita OX=84645 GN=ROHU_030251 PE=3 SV=1;tr|A0A498LN44|A0A498LN44_LABRO Leucine zipper-EF-hand-containing transmembrane protein 1 OS=Labeo rohita OX=84645 GN=	2	2	2	2	1	0	1	2	1	2	2	1	1	0	1	2	1	2	2	1	1	0	1	2	1	2	2	1	4.9	4.9	4.9	77.253	669	669;818	0	2.703	By MS/MS		By matching	By matching	By MS/MS	By MS/MS	By MS/MS	By MS/MS
tr|A0A498LN48|A0A498LN48_LABRO	tr|A0A498LN48|A0A498LN48_LABRO	2	2	2	tr|A0A498LN48|A0A498LN48_LABRO Vesicle-associated membrane-associated B-like isoform X1 OS=Labeo rohita OX=84645 GN=ROHU_020108 PE=4 SV=1	1	2	2	2	1	0	1	1	0	1	1	1	1	0	1	1	0	1	1	1	1	0	1	1	0	1	1	1	3	3	3	51.646	461	461	0.0024845	1.6637	By MS/MS		By matching	By matching		By MS/MS	By matching	By MS/MS
tr|A0A498LN53|A0A498LN53_LABRO	tr|A0A498LN53|A0A498LN53_LABRO	4	4	4	tr|A0A498LN53|A0A498LN53_LABRO Cytochrome heme mitochondrial-like protein OS=Labeo rohita OX=84645 GN=ROHU_020117 PE=3 SV=1	1	4	4	4	4	3	4	4	3	4	4	4	4	3	4	4	3	4	4	4	4	3	4	4	3	4	4	4	15.7	15.7	15.7	37.897	343	343	0	42.015	By MS/MS	By MS/MS	By MS/MS	By MS/MS	By MS/MS	By MS/MS	By MS/MS	By MS/MS
tr|A0A498LN61|A0A498LN61_LABRO	tr|A0A498LN61|A0A498LN61_LABRO	2	1	1	tr|A0A498LN61|A0A498LN61_LABRO Ras GTPase-activating-binding 2-like protein OS=Labeo rohita OX=84645 GN=ROHU_035357 PE=4 SV=1	1	2	1	1	2	0	1	1	1	2	2	2	1	0	0	0	0	1	1	1	1	0	0	0	0	1	1	1	5.2	3.4	3.4	54.721	501	501	0	10.909	By MS/MS		By matching	By matching	By matching	By MS/MS	By MS/MS	By MS/MS
tr|A0A498LN73|A0A498LN73_LABRO	tr|A0A498LN73|A0A498LN73_LABRO	8	8	4	tr|A0A498LN73|A0A498LN73_LABRO Phosphoglycerate mutase OS=Labeo rohita OX=84645 GN=ROHU_011185 PE=3 SV=1	1	8	8	4	6	4	5	6	6	4	6	5	6	4	5	6	6	4	6	5	4	0	2	3	2	1	2	2	42.1	42.1	24	28.965	254	254	0	22.214	By MS/MS	By MS/MS	By MS/MS	By MS/MS	By MS/MS	By MS/MS	By MS/MS	By MS/MS
tr|A0A498LN76|A0A498LN76_LABRO	tr|A0A498LN76|A0A498LN76_LABRO	7	2	1	tr|A0A498LN76|A0A498LN76_LABRO ADP/ATP translocase OS=Labeo rohita OX=84645 GN=ROHU_032623 PE=3 SV=1	1	7	2	1	6	6	6	7	7	7	7	5	1	1	1	2	2	2	2	0	1	0	0	1	1	1	1	0	25.2	7.3	4.4	30.322	274	274	0.002883	1.6275	By MS/MS	By matching	By matching	By MS/MS	By MS/MS	By matching	By MS/MS	By matching
tr|A0A498LN85|A0A498LN85_LABRO	tr|A0A498LN85|A0A498LN85_LABRO	4	4	3	tr|A0A498LN85|A0A498LN85_LABRO Transmembrane protein 214 OS=Labeo rohita OX=84645 GN=ROHU_035388 PE=3 SV=1	1	4	4	3	2	1	2	0	3	2	1	0	2	1	2	0	3	2	1	0	2	0	1	0	2	1	1	0	2.5	2.5	2	168.68	1515	1515	0.00046211	2.4176	By MS/MS	By matching	By MS/MS		By MS/MS	By matching	By matching
tr|A0A498NDJ6|A0A498NDJ6_LABRO;tr|A0A498LNA1|A0A498LNA1_LABRO	tr|A0A498NDJ6|A0A498NDJ6_LABRO;tr|A0A498LNA1|A0A498LNA1_LABRO	14;14	9;9	2;2	tr|A0A498NDJ6|A0A498NDJ6_LABRO Glutathione transferase OS=Labeo rohita OX=84645 GN=ROHU_018502 PE=3 SV=1;tr|A0A498LNA1|A0A498LNA1_LABRO Glutathione transferase OS=Labeo rohita OX=84645 GN=ROHU_031798 PE=3 SV=1	2	14	9	2	11	6	9	9	10	10	11	11	6	3	6	5	6	6	8	6	1	0	1	0	0	0	1	1	60.3	41.6	8.7	25.951	219	219;219	0	28.088	By MS/MS	By MS/MS	By MS/MS	By MS/MS	By MS/MS	By MS/MS	By MS/MS	By MS/MS
tr|A0A498LNB8|A0A498LNB8_LABRO	tr|A0A498LNB8|A0A498LNB8_LABRO	3	3	3	tr|A0A498LNB8|A0A498LNB8_LABRO Acyl-synthetase family member mitochondrial OS=Labeo rohita OX=84645 GN=ROHU_031297 PE=3 SV=1	1	3	3	3	2	1	2	2	2	3	2	2	2	1	2	2	2	3	2	2	2	1	2	2	2	3	2	2	29.3	29.3	29.3	16.923	147	147	0	12.238	By MS/MS	By MS/MS	By MS/MS	By MS/MS	By MS/MS	By MS/MS	By MS/MS	By MS/MS
tr|A0A498NPH3|A0A498NPH3_LABRO;tr|A0A498LNC2|A0A498LNC2_LABRO;tr|A0A498L9K6|A0A498L9K6_LABRO;tr|A0A498MMQ6|A0A498MMQ6_LABRO;tr|A0A498NPJ7|A0A498NPJ7_LABRO	tr|A0A498NPH3|A0A498NPH3_LABRO;tr|A0A498LNC2|A0A498LNC2_LABRO;tr|A0A498L9K6|A0A498L9K6_LABRO;tr|A0A498MMQ6|A0A498MMQ6_LABRO;tr|A0A498NPJ7|A0A498NPJ7_LABRO	2;2;1;1;1	2;2;1;1;1	2;2;1;1;1	tr|A0A498NPH3|A0A498NPH3_LABRO Microtubule-associated 1S-like protein OS=Labeo rohita OX=84645 GN=ROHU_015482 PE=4 SV=1;tr|A0A498LNC2|A0A498LNC2_LABRO Microtubule-associated 1S-like protein OS=Labeo rohita OX=84645 GN=ROHU_031041 PE=4 SV=1;tr|A0A498L9K6|A0	5	2	2	2	2	0	1	0	1	0	1	0	2	0	1	0	1	0	1	0	2	0	1	0	1	0	1	0	1.4	1.4	1.4	186.74	1706	1706;1709;300;344;367	0	4.528	By MS/MS		By matching		By MS/MS		By matching
tr|A0A498LNC6|A0A498LNC6_LABRO	tr|A0A498LNC6|A0A498LNC6_LABRO	1	1	1	tr|A0A498LNC6|A0A498LNC6_LABRO Iodotyrosine dehalogenase 1 OS=Labeo rohita OX=84645 GN=ROHU_011607 PE=4 SV=1	1	1	1	1	1	0	0	0	1	0	0	0	1	0	0	0	1	0	0	0	1	0	0	0	1	0	0	0	4.4	4.4	4.4	39.299	342	342	0.0032773	1.5825	By MS/MS				By MS/MS
tr|A0A498N9G7|A0A498N9G7_LABRO;tr|A0A498LND4|A0A498LND4_LABRO	tr|A0A498N9G7|A0A498N9G7_LABRO;tr|A0A498LND4|A0A498LND4_LABRO	4;4	3;3	3;3	tr|A0A498N9G7|A0A498N9G7_LABRO Histone H2A OS=Labeo rohita OX=84645 GN=ROHU_021528 PE=3 SV=1;tr|A0A498LND4|A0A498LND4_LABRO Histone H2A OS=Labeo rohita OX=84645 GN=ROHU_017463 PE=3 SV=1	2	4	3	3	4	4	4	4	4	4	4	4	3	3	3	3	3	3	3	3	3	3	3	3	3	3	3	3	31.2	24.2	24.2	13.567	128	128;128	0	5.5556	By MS/MS	By MS/MS	By MS/MS	By MS/MS	By MS/MS	By MS/MS	By MS/MS	By MS/MS
tr|A0A498LND9|A0A498LND9_LABRO	tr|A0A498LND9|A0A498LND9_LABRO	1	1	1	tr|A0A498LND9|A0A498LND9_LABRO Presenilin OS=Labeo rohita OX=84645 GN=ROHU_011255 PE=3 SV=1	1	1	1	1	1	0	0	0	0	0	0	0	1	0	0	0	0	0	0	0	1	0	0	0	0	0	0	0	3.3	3.3	3.3	53.96	480	480	0	9.8539	By MS/MS
tr|A0A498LNH7|A0A498LNH7_LABRO	tr|A0A498LNH7|A0A498LNH7_LABRO	8	8	8	tr|A0A498LNH7|A0A498LNH7_LABRO GDH 6PGL endoplasmic bifunctional-like protein OS=Labeo rohita OX=84645 GN=ROHU_011295 PE=4 SV=1	1	8	8	8	6	0	3	2	3	3	4	2	6	0	3	2	3	3	4	2	6	0	3	2	3	3	4	2	14.4	14.4	14.4	91.146	801	801	0	7.0528	By MS/MS		By matching	By matching	By MS/MS	By MS/MS	By MS/MS	By matching
tr|A0A498LNK7|A0A498LNK7_LABRO	tr|A0A498LNK7|A0A498LNK7_LABRO	4	4	4	tr|A0A498LNK7|A0A498LNK7_LABRO Cytochrome c oxidase polypeptide Vb OS=Labeo rohita OX=84645 GN=ROHU_031445 PE=3 SV=1	1	4	4	4	4	2	3	3	4	4	4	3	4	2	3	3	4	4	4	3	4	2	3	3	4	4	4	3	14.1	14.1	14.1	24.435	213	213	0	17.153	By MS/MS	By matching	By MS/MS	By MS/MS	By MS/MS	By MS/MS	By MS/MS	By MS/MS
tr|A0A498LNL7|A0A498LNL7_LABRO	tr|A0A498LNL7|A0A498LNL7_LABRO	2	2	2	tr|A0A498LNL7|A0A498LNL7_LABRO Phosphatidylinositol 5-phosphate 4-kinase type-2 gamma OS=Labeo rohita OX=84645 GN=ROHU_031131 PE=3 SV=1	1	2	2	2	2	0	1	1	1	1	1	2	2	0	1	1	1	1	1	2	2	0	1	1	1	1	1	2	3.2	3.2	3.2	85.748	750	750	0	3.5004	By MS/MS		By matching	By matching	By matching	By matching	By matching	By MS/MS
tr|A0A498LNL8|A0A498LNL8_LABRO;tr|A0A498MTI5|A0A498MTI5_LABRO	tr|A0A498LNL8|A0A498LNL8_LABRO;tr|A0A498MTI5|A0A498MTI5_LABRO	1;1	1;1	1;1	tr|A0A498LNL8|A0A498LNL8_LABRO Striatin-4 OS=Labeo rohita OX=84645 GN=ROHU_035366 PE=4 SV=1;tr|A0A498MTI5|A0A498MTI5_LABRO Striatin-4 OS=Labeo rohita OX=84645 GN=ROHU_006650 PE=3 SV=1	2	1	1	1	1	0	0	0	0	0	0	1	1	0	0	0	0	0	0	1	1	0	0	0	0	0	0	1	4.4	4.4	4.4	47.33	435	435;696	0	3.5461	By MS/MS							By MS/MS
tr|A0A498LNM5|A0A498LNM5_LABRO	tr|A0A498LNM5|A0A498LNM5_LABRO	2	2	2	tr|A0A498LNM5|A0A498LNM5_LABRO Charged multivesicular body 2a OS=Labeo rohita OX=84645 GN=ROHU_031308 PE=3 SV=1	1	2	2	2	2	0	0	1	1	0	1	2	2	0	0	1	1	0	1	2	2	0	0	1	1	0	1	2	12.3	12.3	12.3	25.197	220	220	0	4.5468	By MS/MS			By MS/MS	By MS/MS		By matching	By matching
tr|A0A498LNN2|A0A498LNN2_LABRO;tr|A0A498LXH8|A0A498LXH8_LABRO;tr|A0A498LNT8|A0A498LNT8_LABRO	tr|A0A498LNN2|A0A498LNN2_LABRO;tr|A0A498LXH8|A0A498LXH8_LABRO;tr|A0A498LNT8|A0A498LNT8_LABRO	24;22;22	24;22;22	2;1;1	tr|A0A498LNN2|A0A498LNN2_LABRO Tubulin alpha-1C chain OS=Labeo rohita OX=84645 GN=ROHU_031151 PE=3 SV=1;tr|A0A498LXH8|A0A498LXH8_LABRO Tubulin alpha chain OS=Labeo rohita OX=84645 GN=ROHU_029981 PE=3 SV=1;tr|A0A498LNT8|A0A498LNT8_LABRO Tubulin alpha chain	3	24	24	2	19	19	20	20	20	20	18	19	19	19	20	20	20	20	18	19	1	1	1	1	1	1	1	2	63.3	63.3	3.2	99.738	896	896;438;451	0	323.31	By MS/MS	By MS/MS	By MS/MS	By MS/MS	By MS/MS	By MS/MS	By MS/MS	By MS/MS
tr|A0A498LNN6|A0A498LNN6_LABRO;tr|A0A498MR37|A0A498MR37_LABRO	tr|A0A498LNN6|A0A498LNN6_LABRO;tr|A0A498MR37|A0A498MR37_LABRO	6;6	5;5	5;5	tr|A0A498LNN6|A0A498LNN6_LABRO Malic enzyme OS=Labeo rohita OX=84645 GN=ROHU_011523 PE=3 SV=1;tr|A0A498MR37|A0A498MR37_LABRO Malic enzyme OS=Labeo rohita OX=84645 GN=ROHU_023519 PE=3 SV=1	2	6	5	5	4	1	3	6	3	3	1	4	4	1	2	5	2	2	1	3	4	1	2	5	2	2	1	3	12.4	11.2	11.2	84.577	757	757;815	0	15.212	By MS/MS	By MS/MS	By matching	By MS/MS	By MS/MS	By MS/MS	By MS/MS	By MS/MS
tr|A0A498LNN9|A0A498LNN9_LABRO;tr|A0A498NAW2|A0A498NAW2_LABRO	tr|A0A498LNN9|A0A498LNN9_LABRO;tr|A0A498NAW2|A0A498NAW2_LABRO	2;2	2;2	2;2	tr|A0A498LNN9|A0A498LNN9_LABRO Formimidoyltetrahydrofolate cyclodeaminase OS=Labeo rohita OX=84645 GN=ROHU_031470 PE=3 SV=1;tr|A0A498NAW2|A0A498NAW2_LABRO Formimidoyltetrahydrofolate cyclodeaminase OS=Labeo rohita OX=84645 GN=ROHU_005396 PE=3 SV=1	2	2	2	2	1	0	1	0	1	1	1	2	1	0	1	0	1	1	1	2	1	0	1	0	1	1	1	2	5.6	5.6	5.6	53.208	486	486;808	0	2.7116	By MS/MS		By MS/MS		By matching	By matching	By MS/MS	By MS/MS
tr|A0A498LNQ8|A0A498LNQ8_LABRO	tr|A0A498LNQ8|A0A498LNQ8_LABRO	5	3	3	tr|A0A498LNQ8|A0A498LNQ8_LABRO Chromosomal D1-like protein OS=Labeo rohita OX=84645 GN=ROHU_010678 PE=4 SV=1	1	5	3	3	4	3	3	3	4	3	4	2	2	2	2	2	2	2	3	1	2	2	2	2	2	2	3	1	14.6	10.2	10.2	29.913	274	274	0	3.8986	By MS/MS	By matching	By MS/MS	By MS/MS	By MS/MS	By MS/MS	By MS/MS	By MS/MS
tr|A0A498LNU9|A0A498LNU9_LABRO;tr|A0A498LN92|A0A498LN92_LABRO	tr|A0A498LNU9|A0A498LNU9_LABRO;tr|A0A498LN92|A0A498LN92_LABRO	3;2	1;0	1;0	tr|A0A498LNU9|A0A498LNU9_LABRO Lysozyme g OS=Labeo rohita OX=84645 GN=ROHU_011114 PE=3 SV=1;tr|A0A498LN92|A0A498LN92_LABRO Lysozyme g OS=Labeo rohita OX=84645 GN=ROHU_011113 PE=3 SV=1	2	3	1	1	2	1	2	1	2	2	2	1	1	0	0	0	0	0	0	0	1	0	0	0	0	0	0	0	25.9	11.9	11.9	20.345	185	185;185	0	12.587	By MS/MS	By matching	By matching	By matching	By matching	By matching	By matching	By matching
tr|A0A498LNW0|A0A498LNW0_LABRO	tr|A0A498LNW0|A0A498LNW0_LABRO	2	2	2	tr|A0A498LNW0|A0A498LNW0_LABRO Golgi integral membrane 4-like protein OS=Labeo rohita OX=84645 GN=ROHU_036038 PE=4 SV=1	1	2	2	2	2	0	1	1	1	1	0	1	2	0	1	1	1	1	0	1	2	0	1	1	1	1	0	1	3.6	3.6	3.6	74.533	642	642	0	2.6831	By MS/MS		By matching	By MS/MS	By matching	By MS/MS		By MS/MS
tr|A0A498LP08|A0A498LP08_LABRO	tr|A0A498LP08|A0A498LP08_LABRO	15	15	15	tr|A0A498LP08|A0A498LP08_LABRO 3-ketoacyl-peroxisomal OS=Labeo rohita OX=84645 GN=ROHU_028456 PE=3 SV=1	1	15	15	15	8	5	7	13	12	13	12	9	8	5	7	13	12	13	12	9	8	5	7	13	12	13	12	9	53.2	53.2	53.2	42.19	400	400	0	86.783	By MS/MS	By MS/MS	By MS/MS	By MS/MS	By MS/MS	By MS/MS	By MS/MS	By MS/MS
tr|A0A498NAC7|A0A498NAC7_LABRO;tr|A0A498LP17|A0A498LP17_LABRO;tr|A0A498MN60|A0A498MN60_LABRO;tr|A0A498M8C3|A0A498M8C3_LABRO	tr|A0A498NAC7|A0A498NAC7_LABRO;tr|A0A498LP17|A0A498LP17_LABRO	8;8;1;1	8;8;1;1	8;8;1;1	tr|A0A498NAC7|A0A498NAC7_LABRO WD repeat-containing 6 OS=Labeo rohita OX=84645 GN=ROHU_018479 PE=3 SV=1;tr|A0A498LP17|A0A498LP17_LABRO WD repeat-containing 6 OS=Labeo rohita OX=84645 GN=ROHU_031776 PE=3 SV=1	4	8	8	8	8	2	7	7	7	6	6	6	8	2	7	7	7	6	6	6	8	2	7	7	7	6	6	6	3.6	3.6	3.6	312.46	2855	2855;2916;403;420	0	22.603	By MS/MS	By MS/MS	By MS/MS	By MS/MS	By MS/MS	By MS/MS	By MS/MS	By MS/MS
tr|A0A498LP20|A0A498LP20_LABRO	tr|A0A498LP20|A0A498LP20_LABRO	6	6	6	tr|A0A498LP20|A0A498LP20_LABRO Sideroflexin-2 OS=Labeo rohita OX=84645 GN=ROHU_022427 PE=3 SV=1	1	6	6	6	5	0	0	0	2	0	1	1	5	0	0	0	2	0	1	1	5	0	0	0	2	0	1	1	19.9	19.9	19.9	28.634	256	256	0	6.1417	By MS/MS				By MS/MS		By matching	By matching
tr|A0A498LP25|A0A498LP25_LABRO;tr|A0A498L9R3|A0A498L9R3_LABRO	tr|A0A498LP25|A0A498LP25_LABRO	8;2	8;2	8;2	tr|A0A498LP25|A0A498LP25_LABRO EF-hand domain-containing D2 OS=Labeo rohita OX=84645 GN=ROHU_018490 PE=4 SV=1	2	8	8	8	6	3	3	6	5	5	5	4	6	3	3	6	5	5	5	4	6	3	3	6	5	5	5	4	39.7	39.7	39.7	26.425	232	232;201	0	24.087	By MS/MS	By matching	By MS/MS	By MS/MS	By MS/MS	By MS/MS	By MS/MS	By MS/MS
tr|A0A498LP33|A0A498LP33_LABRO;tr|A0A498NZJ2|A0A498NZJ2_LABRO;tr|A0A498NN45|A0A498NN45_LABRO;tr|A0A498NZF3|A0A498NZF3_LABRO;tr|A0A498NP79|A0A498NP79_LABRO	tr|A0A498LP33|A0A498LP33_LABRO;tr|A0A498NZJ2|A0A498NZJ2_LABRO;tr|A0A498NN45|A0A498NN45_LABRO;tr|A0A498NZF3|A0A498NZF3_LABRO;tr|A0A498NP79|A0A498NP79_LABRO	2;2;2;1;1	2;2;2;1;1	2;2;2;1;1	tr|A0A498LP33|A0A498LP33_LABRO C-C motif chemokine 8-like isoform X2 OS=Labeo rohita OX=84645 GN=ROHU_011365 PE=4 SV=1;tr|A0A498NZJ2|A0A498NZJ2_LABRO C-C motif chemokine 8-like isoform X1 OS=Labeo rohita OX=84645 GN=ROHU_002364 PE=4 SV=1;tr|A0A498NN45|A0A4	5	2	2	2	2	0	0	0	0	0	0	1	2	0	0	0	0	0	0	1	2	0	0	0	0	0	0	1	20.6	20.6	20.6	10.946	97	97;98;220;101;219	0.0095749	1.1878	By MS/MS							By MS/MS
tr|A0A498LP35|A0A498LP35_LABRO	tr|A0A498LP35|A0A498LP35_LABRO	5	5	1	tr|A0A498LP35|A0A498LP35_LABRO Epidermal growth factor receptor kinase substrate 8 3 isoform X1 OS=Labeo rohita OX=84645 GN=ROHU_031796 PE=3 SV=1	1	5	5	1	1	0	2	1	1	4	4	2	1	0	2	1	1	4	4	2	0	0	0	0	0	1	1	0	14.1	14.1	1.7	60.482	539	539	0	4.544	By MS/MS		By MS/MS	By matching	By matching	By MS/MS	By MS/MS	By MS/MS
tr|A0A498LP40|A0A498LP40_LABRO	tr|A0A498LP40|A0A498LP40_LABRO	4	4	4	tr|A0A498LP40|A0A498LP40_LABRO RNA transcription, translation and transport factor protein OS=Labeo rohita OX=84645 GN=ROHU_011375 PE=3 SV=1	1	4	4	4	4	0	1	1	2	1	1	0	4	0	1	1	2	1	1	0	4	0	1	1	2	1	1	0	23.6	23.6	23.6	27.834	242	242	0	6.4244	By MS/MS		By matching	By MS/MS	By MS/MS	By matching	By matching
tr|A0A498NPC5|A0A498NPC5_LABRO;tr|A0A498LP55|A0A498LP55_LABRO	tr|A0A498NPC5|A0A498NPC5_LABRO;tr|A0A498LP55|A0A498LP55_LABRO	4;4	4;4	4;4	tr|A0A498NPC5|A0A498NPC5_LABRO Guanine nucleotide-binding protein subunit gamma OS=Labeo rohita OX=84645 GN=ROHU_015480 PE=3 SV=1;tr|A0A498LP55|A0A498LP55_LABRO Guanine nucleotide-binding protein subunit gamma OS=Labeo rohita OX=84645 GN=ROHU_031043 PE=3 S	2	4	4	4	1	3	3	3	1	2	3	1	1	3	3	3	1	2	3	1	1	3	3	3	1	2	3	1	69.1	69.1	69.1	7.5387	68	68;106	0	7.3939	By MS/MS	By MS/MS	By MS/MS	By MS/MS	By matching	By MS/MS	By MS/MS	By MS/MS
tr|A0A498LP57|A0A498LP57_LABRO	tr|A0A498LP57|A0A498LP57_LABRO	4	4	4	tr|A0A498LP57|A0A498LP57_LABRO Glyoxalase I OS=Labeo rohita OX=84645 GN=ROHU_011049 PE=3 SV=1	1	4	4	4	3	0	0	3	3	3	3	2	3	0	0	3	3	3	3	2	3	0	0	3	3	3	3	2	30.9	30.9	30.9	16.589	149	149	0	7.1244	By MS/MS			By MS/MS	By MS/MS	By MS/MS	By MS/MS	By MS/MS
tr|A0A498LP59|A0A498LP59_LABRO	tr|A0A498LP59|A0A498LP59_LABRO	1	1	1	tr|A0A498LP59|A0A498LP59_LABRO Secernin-3 OS=Labeo rohita OX=84645 GN=ROHU_032525 PE=3 SV=1	1	1	1	1	1	1	1	0	1	1	1	1	1	1	1	0	1	1	1	1	1	1	1	0	1	1	1	1	3.6	3.6	3.6	47.619	418	418	0	6.2115	By MS/MS	By matching	By matching		By matching	By matching	By MS/MS	By MS/MS
tr|A0A498LP67|A0A498LP67_LABRO	tr|A0A498LP67|A0A498LP67_LABRO	2	2	2	tr|A0A498LP67|A0A498LP67_LABRO Cytoplasmic dynein 1 intermediate chain 2 isoform X4 OS=Labeo rohita OX=84645 GN=ROHU_032535 PE=3 SV=1	1	2	2	2	2	0	1	0	1	1	2	2	2	0	1	0	1	1	2	2	2	0	1	0	1	1	2	2	11.7	11.7	11.7	42.754	383	383	0	31.572	By MS/MS		By MS/MS		By MS/MS	By matching	By MS/MS	By MS/MS
tr|A0A498LP95|A0A498LP95_LABRO	tr|A0A498LP95|A0A498LP95_LABRO	6	6	6	tr|A0A498LP95|A0A498LP95_LABRO Arylesterase OS=Labeo rohita OX=84645 GN=ROHU_030826 PE=3 SV=1	1	6	6	6	5	2	3	2	2	2	2	2	5	2	3	2	2	2	2	2	5	2	3	2	2	2	2	2	15.4	15.4	15.4	57.418	506	506	0	10.593	By MS/MS	By MS/MS	By MS/MS	By matching	By MS/MS	By MS/MS	By matching	By MS/MS
tr|A0A498LPA0|A0A498LPA0_LABRO	tr|A0A498LPA0|A0A498LPA0_LABRO	6	3	3	tr|A0A498LPA0|A0A498LPA0_LABRO Carboxylic ester hydrolase OS=Labeo rohita OX=84645 GN=ROHU_029359 PE=3 SV=1	1	6	3	3	4	0	0	0	6	2	0	1	2	0	0	0	3	1	0	0	2	0	0	0	3	1	0	0	14.8	9.2	9.2	60.623	554	554	0	3.8382	By MS/MS				By MS/MS	By MS/MS		By matching
tr|A0A498LPA5|A0A498LPA5_LABRO	tr|A0A498LPA5|A0A498LPA5_LABRO	6	6	5	tr|A0A498LPA5|A0A498LPA5_LABRO Protein-serine/threonine phosphatase OS=Labeo rohita OX=84645 GN=ROHU_031279 PE=3 SV=1	1	6	6	5	3	1	2	4	5	4	6	3	3	1	2	4	5	4	6	3	3	1	1	4	4	3	5	3	18.2	18.2	15.6	51.686	473	473	0	19.363	By MS/MS	By MS/MS	By matching	By MS/MS	By MS/MS	By MS/MS	By MS/MS	By MS/MS
tr|A0A498LPC1|A0A498LPC1_LABRO	tr|A0A498LPC1|A0A498LPC1_LABRO	3	3	3	tr|A0A498LPC1|A0A498LPC1_LABRO Cytoplasmic FMR1-interacting 2 isoform X2 OS=Labeo rohita OX=84645 GN=ROHU_010702 PE=4 SV=1	1	3	3	3	2	1	1	1	1	1	2	1	2	1	1	1	1	1	2	1	2	1	1	1	1	1	2	1	4.1	4.1	4.1	104.68	901	901	0	4.2117	By MS/MS	By matching	By matching	By MS/MS	By MS/MS	By MS/MS	By MS/MS	By MS/MS
tr|A0A498LPC8|A0A498LPC8_LABRO;tr|A0A498LV78|A0A498LV78_LABRO	tr|A0A498LPC8|A0A498LPC8_LABRO;tr|A0A498LV78|A0A498LV78_LABRO	12;11	9;8	9;8	tr|A0A498LPC8|A0A498LPC8_LABRO Voltage-dependent anion-selective channel protein 2 OS=Labeo rohita OX=84645 GN=ROHU_011475 PE=3 SV=1;tr|A0A498LV78|A0A498LV78_LABRO Voltage-dependent anion-selective channel protein 2 OS=Labeo rohita OX=84645 GN=ROHU_031529	2	12	9	9	7	6	8	8	8	11	10	7	4	3	5	5	5	8	7	4	4	3	5	5	5	8	7	4	51.6	43.1	43.1	30.291	283	283;283	0	17.516	By MS/MS	By matching	By MS/MS	By MS/MS	By MS/MS	By MS/MS	By MS/MS	By MS/MS
tr|A0A498LPD0|A0A498LPD0_LABRO	tr|A0A498LPD0|A0A498LPD0_LABRO	2	2	2	tr|A0A498LPD0|A0A498LPD0_LABRO Acyl-synthetase family member mitochondrial OS=Labeo rohita OX=84645 GN=ROHU_031299 PE=4 SV=1	1	2	2	2	1	1	0	2	1	1	1	1	1	1	0	2	1	1	1	1	1	1	0	2	1	1	1	1	10	10	10	35.857	330	330	0	4.5045	By MS/MS	By matching		By MS/MS	By MS/MS	By MS/MS	By MS/MS	By MS/MS
tr|A0A498LPE2|A0A498LPE2_LABRO	tr|A0A498LPE2|A0A498LPE2_LABRO	6	2	2	tr|A0A498LPE2|A0A498LPE2_LABRO Apolipo A-I-like protein OS=Labeo rohita OX=84645 GN=ROHU_030837 PE=3 SV=1	1	6	2	2	2	2	0	5	1	5	3	5	1	0	0	2	0	2	0	1	1	0	0	2	0	2	0	1	28.7	11.8	11.8	29.124	254	254	0	6.2556	By MS/MS	By matching		By MS/MS	By matching	By MS/MS	By matching	By MS/MS
tr|A0A498LPE7|A0A498LPE7_LABRO	tr|A0A498LPE7|A0A498LPE7_LABRO	5	5	5	tr|A0A498LPE7|A0A498LPE7_LABRO Pro convertase subtilisin kexin type 1 like OS=Labeo rohita OX=84645 GN=ROHU_030876 PE=4 SV=1	1	5	5	5	0	1	4	3	3	2	5	0	0	1	4	3	3	2	5	0	0	1	4	3	3	2	5	0	8.3	8.3	8.3	89.696	794	794	0	10.451		By matching	By MS/MS	By MS/MS	By MS/MS	By MS/MS	By MS/MS
tr|A0A498LPF0|A0A498LPF0_LABRO	tr|A0A498LPF0|A0A498LPF0_LABRO	1	1	1	tr|A0A498LPF0|A0A498LPF0_LABRO Dolichyl-diphosphooligosaccharide--protein glycosyltransferase subunit KCP2 OS=Labeo rohita OX=84645 GN=ROHU_030847 PE=3 SV=1	1	1	1	1	1	0	1	1	1	1	1	1	1	0	1	1	1	1	1	1	1	0	1	1	1	1	1	1	6.7	6.7	6.7	19.703	178	178	0.0008673	1.9523	By MS/MS		By MS/MS	By MS/MS	By MS/MS	By MS/MS	By MS/MS	By MS/MS
tr|A0A498NPQ9|A0A498NPQ9_LABRO;tr|A0A498LPH0|A0A498LPH0_LABRO	tr|A0A498NPQ9|A0A498NPQ9_LABRO;tr|A0A498LPH0|A0A498LPH0_LABRO	1;1	1;1	1;1	tr|A0A498NPQ9|A0A498NPQ9_LABRO PWWP domain-containing MUM1-like protein OS=Labeo rohita OX=84645 GN=ROHU_015468 PE=4 SV=1;tr|A0A498LPH0|A0A498LPH0_LABRO PWWP domain-containing MUM1-like protein OS=Labeo rohita OX=84645 GN=ROHU_031054 PE=4 SV=1	2	1	1	1	0	1	0	1	1	1	1	0	0	1	0	1	1	1	1	0	0	1	0	1	1	1	1	0	2	2	2	50.737	444	444;593	0.0060241	1.4569		By MS/MS		By MS/MS	By matching	By MS/MS	By MS/MS
tr|A0A498LPH1|A0A498LPH1_LABRO	tr|A0A498LPH1|A0A498LPH1_LABRO	14	14	14	tr|A0A498LPH1|A0A498LPH1_LABRO 60S ribosomal protein L7a OS=Labeo rohita OX=84645 GN=ROHU_030687 PE=3 SV=1	1	14	14	14	13	8	14	10	14	12	14	12	13	8	14	10	14	12	14	12	13	8	14	10	14	12	14	12	39.1	39.1	39.1	30.015	266	266	0	306.73	By MS/MS	By MS/MS	By MS/MS	By MS/MS	By MS/MS	By MS/MS	By MS/MS	By MS/MS
tr|A0A498LPI1|A0A498LPI1_LABRO	tr|A0A498LPI1|A0A498LPI1_LABRO	26	26	26	tr|A0A498LPI1|A0A498LPI1_LABRO Coatomer subunit alpha OS=Labeo rohita OX=84645 GN=ROHU_036037 PE=4 SV=1	1	26	26	26	20	6	19	13	22	18	20	15	20	6	19	13	22	18	20	15	20	6	19	13	22	18	20	15	34.5	34.5	34.5	133.2	1182	1182	0	57.508	By MS/MS	By MS/MS	By MS/MS	By MS/MS	By MS/MS	By MS/MS	By MS/MS	By MS/MS
tr|A0A498LPI3|A0A498LPI3_LABRO	tr|A0A498LPI3|A0A498LPI3_LABRO	30	30	27	tr|A0A498LPI3|A0A498LPI3_LABRO Glutamine--fructose-6-phosphate transaminase (isomerizing) OS=Labeo rohita OX=84645 GN=ROHU_011980 PE=4 SV=1	1	30	30	27	11	4	10	15	15	27	26	26	11	4	10	15	15	27	26	26	10	3	8	14	13	25	24	23	57.3	57.3	50.7	75.792	674	674	0	193.61	By MS/MS	By MS/MS	By MS/MS	By MS/MS	By MS/MS	By MS/MS	By MS/MS	By MS/MS
tr|A0A498LPJ1|A0A498LPJ1_LABRO	tr|A0A498LPJ1|A0A498LPJ1_LABRO	9	9	7	tr|A0A498LPJ1|A0A498LPJ1_LABRO Chromosomal D1-like protein OS=Labeo rohita OX=84645 GN=ROHU_010679 PE=4 SV=1	1	9	9	7	8	6	6	8	9	8	7	6	8	6	6	8	9	8	7	6	6	5	5	7	7	7	6	5	31.5	31.5	27.7	34.499	314	314	0	75.923	By MS/MS	By MS/MS	By MS/MS	By MS/MS	By MS/MS	By MS/MS	By MS/MS	By MS/MS
tr|A0A498LPL2|A0A498LPL2_LABRO	tr|A0A498LPL2|A0A498LPL2_LABRO	3	3	3	tr|A0A498LPL2|A0A498LPL2_LABRO Ribonucloprotein OS=Labeo rohita OX=84645 GN=ROHU_012010 PE=3 SV=1	1	3	3	3	3	0	3	3	2	3	3	3	3	0	3	3	2	3	3	3	3	0	3	3	2	3	3	3	36	36	36	16.719	150	150	0	52.048	By MS/MS		By MS/MS	By MS/MS	By MS/MS	By MS/MS	By MS/MS	By MS/MS
tr|A0A498LPL3|A0A498LPL3_LABRO	tr|A0A498LPL3|A0A498LPL3_LABRO	6	6	6	tr|A0A498LPL3|A0A498LPL3_LABRO 60S ribosomal protein L12 OS=Labeo rohita OX=84645 GN=ROHU_030698 PE=3 SV=1	1	6	6	6	6	2	4	5	6	4	6	5	6	2	4	5	6	4	6	5	6	2	4	5	6	4	6	5	52.6	52.6	52.6	18.372	171	171	0	88.482	By MS/MS	By MS/MS	By MS/MS	By MS/MS	By MS/MS	By MS/MS	By MS/MS	By MS/MS
tr|A0A498LPM6|A0A498LPM6_LABRO	tr|A0A498LPM6|A0A498LPM6_LABRO	2	1	1	tr|A0A498LPM6|A0A498LPM6_LABRO Ubiquitin thioesterase OS=Labeo rohita OX=84645 GN=ROHU_012030 PE=3 SV=1	1	2	1	1	1	0	0	0	0	0	1	0	0	0	0	0	0	0	1	0	0	0	0	0	0	0	1	0	9.7	5.6	5.6	30.901	267	267	0	3.6323	By matching						By MS/MS
tr|A0A498LPN6|A0A498LPN6_LABRO	tr|A0A498LPN6|A0A498LPN6_LABRO	8	7	7	tr|A0A498LPN6|A0A498LPN6_LABRO UDP-N-acetylhexosamine pyrophosphorylase 1 OS=Labeo rohita OX=84645 GN=ROHU_030728 PE=4 SV=1	1	8	7	7	5	0	8	3	5	2	6	2	5	0	7	2	4	1	5	1	5	0	7	2	4	1	5	1	22.3	19.8	19.8	56.431	506	506	0	19.584	By MS/MS		By MS/MS	By matching	By MS/MS	By matching	By MS/MS	By matching
tr|A0A498LPQ0|A0A498LPQ0_LABRO	tr|A0A498LPQ0|A0A498LPQ0_LABRO	2	2	2	tr|A0A498LPQ0|A0A498LPQ0_LABRO Uncharacterized protein OS=Labeo rohita OX=84645 GN=ROHU_011218 PE=4 SV=1	1	2	2	2	1	1	1	1	1	1	2	1	1	1	1	1	1	1	2	1	1	1	1	1	1	1	2	1	2.7	2.7	2.7	79.116	674	674	0.00088535	2.0839	By MS/MS	By matching	By matching	By MS/MS	By matching	By MS/MS	By MS/MS	By MS/MS
tr|A0A498LPR4|A0A498LPR4_LABRO	tr|A0A498LPR4|A0A498LPR4_LABRO	2	2	2	tr|A0A498LPR4|A0A498LPR4_LABRO 60S ribosomal protein L34 OS=Labeo rohita OX=84645 GN=ROHU_011933 PE=3 SV=1	1	2	2	2	2	1	1	2	2	0	1	1	2	1	1	2	2	0	1	1	2	1	1	2	2	0	1	1	9.6	9.6	9.6	10.695	94	94	0.00045005	2.2273	By MS/MS	By MS/MS	By matching	By matching	By MS/MS		By matching	By MS/MS
tr|A0A498LPS8|A0A498LPS8_LABRO	tr|A0A498LPS8|A0A498LPS8_LABRO	2	2	2	tr|A0A498LPS8|A0A498LPS8_LABRO Unc-13-like protein OS=Labeo rohita OX=84645 GN=ROHU_030964 PE=4 SV=1	1	2	2	2	0	0	0	0	0	2	0	2	0	0	0	0	0	2	0	2	0	0	0	0	0	2	0	2	3.5	3.5	3.5	118	1031	1031	0	3.7031						By MS/MS		By MS/MS
tr|A0A498LPV0|A0A498LPV0_LABRO	tr|A0A498LPV0|A0A498LPV0_LABRO	29	29	29	tr|A0A498LPV0|A0A498LPV0_LABRO Glutamyl-tRNA synthetase OS=Labeo rohita OX=84645 GN=ROHU_010902 PE=3 SV=1	1	29	29	29	20	1	10	12	20	18	17	17	20	1	10	12	20	18	17	17	20	1	10	12	20	18	17	17	26.3	26.3	26.3	180.24	1623	1623	0	112	By MS/MS	By matching	By MS/MS	By MS/MS	By MS/MS	By MS/MS	By MS/MS	By MS/MS
tr|A0A498LPZ0|A0A498LPZ0_LABRO	tr|A0A498LPZ0|A0A498LPZ0_LABRO	7	6	3	tr|A0A498LPZ0|A0A498LPZ0_LABRO Creatine kinase OS=Labeo rohita OX=84645 GN=ROHU_011807 PE=3 SV=1	1	7	6	3	3	3	7	4	3	2	6	3	2	3	6	3	2	1	5	2	1	1	3	1	0	0	3	0	31.1	26.9	13.1	35.078	312	312	0	17.444	By MS/MS	By MS/MS	By MS/MS	By MS/MS	By MS/MS	By MS/MS	By MS/MS	By MS/MS
tr|A0A498LPZ7|A0A498LPZ7_LABRO	tr|A0A498LPZ7|A0A498LPZ7_LABRO	1	1	1	tr|A0A498LPZ7|A0A498LPZ7_LABRO SUN domain-containing 2-like protein OS=Labeo rohita OX=84645 GN=ROHU_011318 PE=4 SV=1	1	1	1	1	1	0	0	0	0	0	0	0	1	0	0	0	0	0	0	0	1	0	0	0	0	0	0	0	2.1	2.1	2.1	64.538	568	568	0.0085636	1.2807	By MS/MS
tr|A0A498LQ19|A0A498LQ19_LABRO	tr|A0A498LQ19|A0A498LQ19_LABRO	4	4	4	tr|A0A498LQ19|A0A498LQ19_LABRO Ectonucleotide pyrophosphatase phosphodiesterase family member 7-like protein OS=Labeo rohita OX=84645 GN=ROHU_031410 PE=4 SV=1	1	4	4	4	1	0	0	1	0	2	0	4	1	0	0	1	0	2	0	4	1	0	0	1	0	2	0	4	4.8	4.8	4.8	140.1	1230	1230	0	4.223	By matching			By MS/MS		By MS/MS		By MS/MS
tr|A0A498LQ23|A0A498LQ23_LABRO	tr|A0A498LQ23|A0A498LQ23_LABRO	5	5	5	tr|A0A498LQ23|A0A498LQ23_LABRO DNA damage-binding 1 OS=Labeo rohita OX=84645 GN=ROHU_011343 PE=4 SV=1	1	5	5	5	0	0	1	3	3	4	4	3	0	0	1	3	3	4	4	3	0	0	1	3	3	4	4	3	5.6	5.6	5.6	118.35	1068	1068	0	4.9034			By matching	By MS/MS	By MS/MS	By MS/MS	By MS/MS	By MS/MS
tr|A0A498LQ24|A0A498LQ24_LABRO	tr|A0A498LQ24|A0A498LQ24_LABRO	2	2	2	tr|A0A498LQ24|A0A498LQ24_LABRO Unc-93-like protein OS=Labeo rohita OX=84645 GN=ROHU_023067 PE=3 SV=1	1	2	2	2	2	0	0	0	2	0	1	0	2	0	0	0	2	0	1	0	2	0	0	0	2	0	1	0	6.6	6.6	6.6	35.306	316	316	0	3.0643	By MS/MS				By MS/MS		By matching
tr|A0A498LQ30|A0A498LQ30_LABRO	tr|A0A498LQ30|A0A498LQ30_LABRO	2	2	2	tr|A0A498LQ30|A0A498LQ30_LABRO Catechol O-methyltransferase domain-containing 1 isoform X2 OS=Labeo rohita OX=84645 GN=ROHU_011476 PE=3 SV=1	1	2	2	2	0	0	1	0	1	2	2	2	0	0	1	0	1	2	2	2	0	0	1	0	1	2	2	2	10.6	10.6	10.6	20.184	180	180	0	11.801			By matching		By MS/MS	By MS/MS	By MS/MS	By MS/MS
tr|A0A498LQ34|A0A498LQ34_LABRO	tr|A0A498LQ34|A0A498LQ34_LABRO	2	2	2	tr|A0A498LQ34|A0A498LQ34_LABRO DCC-interacting 13-alpha isoform X2 OS=Labeo rohita OX=84645 GN=ROHU_010918 PE=4 SV=1	1	2	2	2	1	0	0	0	2	1	1	1	1	0	0	0	2	1	1	1	1	0	0	0	2	1	1	1	4.4	4.4	4.4	67.258	597	597	0.00044484	2.1169	By MS/MS				By MS/MS	By matching	By matching	By matching
tr|A0A498LQ71|A0A498LQ71_LABRO	tr|A0A498LQ71|A0A498LQ71_LABRO	4	4	4	tr|A0A498LQ71|A0A498LQ71_LABRO Thimet oligopeptidase OS=Labeo rohita OX=84645 GN=ROHU_014246 PE=3 SV=1	1	4	4	4	2	2	3	2	2	4	4	2	2	2	3	2	2	4	4	2	2	2	3	2	2	4	4	2	6.4	6.4	6.4	78.13	686	686	0	4.6093	By MS/MS	By matching	By MS/MS	By matching	By MS/MS	By MS/MS	By MS/MS	By MS/MS
tr|A0A498LQ72|A0A498LQ72_LABRO	tr|A0A498LQ72|A0A498LQ72_LABRO	25	25	25	tr|A0A498LQ72|A0A498LQ72_LABRO Ribosome-binding 1-like isoform X1 OS=Labeo rohita OX=84645 GN=ROHU_030648 PE=3 SV=1	1	25	25	25	20	3	4	5	15	7	6	8	20	3	4	5	15	7	6	8	20	3	4	5	15	7	6	8	21.4	21.4	21.4	181.84	1648	1648	0	52.814	By MS/MS	By matching	By MS/MS	By MS/MS	By MS/MS	By MS/MS	By MS/MS	By MS/MS
tr|A0A498LQ81|A0A498LQ81_LABRO	tr|A0A498LQ81|A0A498LQ81_LABRO	3	3	3	tr|A0A498LQ81|A0A498LQ81_LABRO Kynurenine--oxoglutarate transaminase 1 isoform X1 OS=Labeo rohita OX=84645 GN=ROHU_030689 PE=4 SV=1	1	3	3	3	3	0	1	0	1	0	1	2	3	0	1	0	1	0	1	2	3	0	1	0	1	0	1	2	12.3	12.3	12.3	46.335	413	413	0	7.004	By MS/MS		By MS/MS		By MS/MS		By MS/MS	By matching
tr|A0A498P5X3|A0A498P5X3_LABRO;tr|A0A498LQ89|A0A498LQ89_LABRO	tr|A0A498P5X3|A0A498P5X3_LABRO;tr|A0A498LQ89|A0A498LQ89_LABRO	1;1	1;1	1;1	tr|A0A498P5X3|A0A498P5X3_LABRO O-acetyl-ADP-ribose deacetylase MACROD2-like protein OS=Labeo rohita OX=84645 GN=ROHU_000739 PE=4 SV=1;tr|A0A498LQ89|A0A498LQ89_LABRO O-acetyl-ADP-ribose deacetylase MACROD2-like protein OS=Labeo rohita OX=84645 GN=ROHU_03063	2	1	1	1	1	0	0	1	1	1	1	1	1	0	0	1	1	1	1	1	1	0	0	1	1	1	1	1	10.2	10.2	10.2	18.232	167	167;343	0.00045455	2.297	By MS/MS			By matching	By MS/MS	By matching	By MS/MS	By matching
tr|A0A498LQ99|A0A498LQ99_LABRO	tr|A0A498LQ99|A0A498LQ99_LABRO	3	3	3	tr|A0A498LQ99|A0A498LQ99_LABRO Cofilin-2-like protein OS=Labeo rohita OX=84645 GN=ROHU_030649 PE=3 SV=1	1	3	3	3	1	0	1	3	1	2	2	2	1	0	1	3	1	2	2	2	1	0	1	3	1	2	2	2	30.6	30.6	30.6	17.814	160	160	0	8.715	By matching		By MS/MS	By matching	By matching	By MS/MS	By MS/MS	By MS/MS
tr|A0A498LQA2|A0A498LQA2_LABRO	tr|A0A498LQA2|A0A498LQA2_LABRO	3	1	1	tr|A0A498LQA2|A0A498LQA2_LABRO Disabled-like protein OS=Labeo rohita OX=84645 GN=ROHU_030709 PE=4 SV=1	1	3	1	1	2	1	2	0	1	0	0	0	1	0	0	0	0	0	0	0	1	0	0	0	0	0	0	0	5.4	2.1	2.1	59.721	569	569	0.009245	1.2184	By MS/MS	By matching	By matching		By matching
tr|A0A498LQA7|A0A498LQA7_LABRO;tr|A0A498MZJ2|A0A498MZJ2_LABRO;tr|A0A498M9B0|A0A498M9B0_LABRO;tr|A0A498MV79|A0A498MV79_LABRO	tr|A0A498LQA7|A0A498LQA7_LABRO;tr|A0A498MZJ2|A0A498MZJ2_LABRO	5;4;1;1	4;3;0;1	4;3;0;1	tr|A0A498LQA7|A0A498LQA7_LABRO Kinase suppressor of Ras 1-like isoform X3 OS=Labeo rohita OX=84645 GN=ROHU_032247 PE=4 SV=1;tr|A0A498MZJ2|A0A498MZJ2_LABRO Galectin OS=Labeo rohita OX=84645 GN=ROHU_021136 PE=4 SV=1	4	5	4	4	5	3	3	4	3	3	3	3	4	2	2	3	2	2	2	2	4	2	2	3	2	2	2	2	6.4	5.6	5.6	113.78	1019	1019;157;270;913	0	56.488	By MS/MS	By MS/MS	By MS/MS	By MS/MS	By MS/MS	By MS/MS	By MS/MS	By MS/MS
tr|A0A498LQB7|A0A498LQB7_LABRO	tr|A0A498LQB7|A0A498LQB7_LABRO	8	1	1	tr|A0A498LQB7|A0A498LQB7_LABRO Alpha-actinin-1 isoform X5 OS=Labeo rohita OX=84645 GN=ROHU_011433 PE=3 SV=1	1	8	1	1	6	4	6	8	8	7	7	5	1	0	1	1	1	1	1	1	1	0	1	1	1	1	1	1	9.9	1.5	1.5	107.91	936	936	0	21.898	By MS/MS	By matching	By MS/MS	By MS/MS	By matching	By MS/MS	By MS/MS	By MS/MS
tr|A0A498NRJ2|A0A498NRJ2_LABRO;tr|A0A498LQD0|A0A498LQD0_LABRO;tr|A0A498NXD6|A0A498NXD6_LABRO	tr|A0A498NRJ2|A0A498NRJ2_LABRO;tr|A0A498LQD0|A0A498LQD0_LABRO	13;13;4	13;13;4	12;12;4	tr|A0A498NRJ2|A0A498NRJ2_LABRO Peptide-N4-N-acetyl-beta-D-glucosaminylasparagine amidase F OS=Labeo rohita OX=84645 GN=ROHU_004078 PE=3 SV=1;tr|A0A498LQD0|A0A498LQD0_LABRO Septin-7 isoform X1 OS=Labeo rohita OX=84645 GN=ROHU_037346 PE=3 SV=1	3	13	13	12	11	4	7	7	9	7	8	9	11	4	7	7	9	7	8	9	10	3	6	6	8	6	7	8	17.9	17.9	16.7	109.27	965	965;911;620	0	55.895	By MS/MS	By MS/MS	By MS/MS	By MS/MS	By MS/MS	By MS/MS	By MS/MS	By MS/MS
tr|A0A498LQI3|A0A498LQI3_LABRO;tr|A0A498P6F9|A0A498P6F9_LABRO	tr|A0A498LQI3|A0A498LQI3_LABRO	3;1	3;1	3;1	tr|A0A498LQI3|A0A498LQI3_LABRO Glutamine amidotransferase OS=Labeo rohita OX=84645 GN=ROHU_031016 PE=4 SV=1	2	3	3	3	1	0	2	2	1	3	3	3	1	0	2	2	1	3	3	3	1	0	2	2	1	3	3	3	8.1	8.1	8.1	76.944	692	692;199	0.00088456	2.0803	By matching		By matching	By matching	By matching	By MS/MS	By MS/MS	By MS/MS
tr|A0A498LQI4|A0A498LQI4_LABRO;tr|A0A498NEH9|A0A498NEH9_LABRO	tr|A0A498LQI4|A0A498LQI4_LABRO;tr|A0A498NEH9|A0A498NEH9_LABRO	2;2	2;2	2;2	tr|A0A498LQI4|A0A498LQI4_LABRO Monocarboxylate transporter 9-like protein OS=Labeo rohita OX=84645 GN=ROHU_001252 PE=4 SV=1;tr|A0A498NEH9|A0A498NEH9_LABRO Monocarboxylate transporter 9-like protein OS=Labeo rohita OX=84645 GN=ROHU_005225 PE=4 SV=1	2	2	2	2	1	0	0	1	1	0	0	1	1	0	0	1	1	0	0	1	1	0	0	1	1	0	0	1	3.5	3.5	3.5	102.64	931	931;1288	0	3.0544	By MS/MS			By MS/MS	By matching			By matching
tr|A0A498LQJ3|A0A498LQJ3_LABRO	tr|A0A498LQJ3|A0A498LQJ3_LABRO	8	3	3	tr|A0A498LQJ3|A0A498LQJ3_LABRO Dihydropyrimidinase-related protein 2 OS=Labeo rohita OX=84645 GN=ROHU_031564 PE=3 SV=1	1	8	3	3	5	1	3	4	6	3	3	3	2	0	0	2	1	0	1	2	2	0	0	2	1	0	1	2	16.1	7.7	7.7	79.991	737	737	0	18.056	By MS/MS	By matching	By matching	By MS/MS	By MS/MS	By matching	By MS/MS	By MS/MS
tr|A0A498LQK2|A0A498LQK2_LABRO	tr|A0A498LQK2|A0A498LQK2_LABRO	6	6	6	tr|A0A498LQK2|A0A498LQK2_LABRO Membrane-associated progesterone receptor component 1-like protein OS=Labeo rohita OX=84645 GN=ROHU_002893 PE=4 SV=1	1	6	6	6	4	3	4	3	6	5	4	5	4	3	4	3	6	5	4	5	4	3	4	3	6	5	4	5	46.4	46.4	46.4	20.324	179	179	0	69.434	By MS/MS	By MS/MS	By MS/MS	By MS/MS	By MS/MS	By MS/MS	By MS/MS	By MS/MS
tr|A0A498LQK4|A0A498LQK4_LABRO	tr|A0A498LQK4|A0A498LQK4_LABRO	7	5	5	tr|A0A498LQK4|A0A498LQK4_LABRO Septin-2 OS=Labeo rohita OX=84645 GN=ROHU_031574 PE=3 SV=1	1	7	5	5	5	2	4	4	5	5	4	3	4	1	2	2	3	3	2	2	4	1	2	2	3	3	2	2	34.5	26.4	26.4	38.004	333	333	0	10.106	By MS/MS	By matching	By MS/MS	By MS/MS	By MS/MS	By MS/MS	By MS/MS	By matching
tr|A0A498LQK9|A0A498LQK9_LABRO	tr|A0A498LQK9|A0A498LQK9_LABRO	5	5	5	tr|A0A498LQK9|A0A498LQK9_LABRO RuvB-like helicase OS=Labeo rohita OX=84645 GN=ROHU_030740 PE=3 SV=1	1	5	5	5	5	0	1	2	3	2	2	3	5	0	1	2	3	2	2	3	5	0	1	2	3	2	2	3	12.2	12.2	12.2	60.995	547	547	0	8.098	By MS/MS		By MS/MS	By MS/MS	By MS/MS	By MS/MS	By MS/MS	By MS/MS
tr|A0A498LQL0|A0A498LQL0_LABRO	tr|A0A498LQL0|A0A498LQL0_LABRO	9	9	9	tr|A0A498LQL0|A0A498LQL0_LABRO Mitochondrial OS=Labeo rohita OX=84645 GN=ROHU_031115 PE=3 SV=1	1	9	9	9	5	2	3	4	4	6	4	4	5	2	3	4	4	6	4	4	5	2	3	4	4	6	4	4	36	36	36	39.32	364	364	0	69.797	By MS/MS	By matching	By MS/MS	By MS/MS	By MS/MS	By MS/MS	By MS/MS	By MS/MS
tr|A0A498LQL8|A0A498LQL8_LABRO	tr|A0A498LQL8|A0A498LQL8_LABRO	2	2	2	tr|A0A498LQL8|A0A498LQL8_LABRO Mamu class II histocompatibility DR alpha chain-like protein OS=Labeo rohita OX=84645 GN=ROHU_025245 PE=4 SV=1	1	2	2	2	1	0	0	1	1	2	1	2	1	0	0	1	1	2	1	2	1	0	0	1	1	2	1	2	13.7	13.7	13.7	25.466	233	233	0	48.655	By matching			By matching	By MS/MS	By MS/MS	By matching	By MS/MS
tr|A0A498LQP8|A0A498LQP8_LABRO	tr|A0A498LQP8|A0A498LQP8_LABRO	4	4	4	tr|A0A498LQP8|A0A498LQP8_LABRO Acid phosphatase OS=Labeo rohita OX=84645 GN=ROHU_031155 PE=3 SV=1	1	4	4	4	4	1	2	3	2	4	4	3	4	1	2	3	2	4	4	3	4	1	2	3	2	4	4	3	32.1	32.1	32.1	21.917	196	196	0	26.306	By MS/MS	By matching	By MS/MS	By MS/MS	By MS/MS	By MS/MS	By MS/MS	By MS/MS
tr|A0A498LQQ7|A0A498LQQ7_LABRO	tr|A0A498LQQ7|A0A498LQQ7_LABRO	1	1	1	tr|A0A498LQQ7|A0A498LQQ7_LABRO Uncharacterized protein OS=Labeo rohita OX=84645 GN=ROHU_012370 PE=4 SV=1	1	1	1	1	1	0	0	1	0	1	1	0	1	0	0	1	0	1	1	0	1	0	0	1	0	1	1	0	4.6	4.6	4.6	53.233	497	497	0.0089286	1.2573	By MS/MS			By MS/MS		By MS/MS	By matching
tr|A0A498LQS3|A0A498LQS3_LABRO	tr|A0A498LQS3|A0A498LQS3_LABRO	125	125	73	tr|A0A498LQS3|A0A498LQS3_LABRO Collagen alpha-6(VI) chain-like protein OS=Labeo rohita OX=84645 GN=ROHU_035255 PE=4 SV=1	1	125	125	73	69	66	103	109	67	117	104	104	69	66	103	109	67	117	104	104	41	40	60	66	34	69	61	58	52	52	32.8	295.42	2637	2637	0	323.31	By MS/MS	By MS/MS	By MS/MS	By MS/MS	By MS/MS	By MS/MS	By MS/MS	By MS/MS
tr|A0A498LQS7|A0A498LQS7_LABRO	tr|A0A498LQS7|A0A498LQS7_LABRO	5	3	3	tr|A0A498LQS7|A0A498LQS7_LABRO Spectrin beta erythrocytic-like protein OS=Labeo rohita OX=84645 GN=ROHU_010895 PE=4 SV=1	1	5	3	3	4	3	3	3	4	4	4	3	2	2	2	1	2	2	2	2	2	2	2	1	2	2	2	2	21.7	13.1	13.1	25.408	221	221	0	3.6908	By MS/MS	By MS/MS	By MS/MS	By MS/MS	By MS/MS	By MS/MS	By MS/MS	By MS/MS
tr|A0A498LQW2|A0A498LQW2_LABRO;tr|A0A498LZ13|A0A498LZ13_LABRO	tr|A0A498LQW2|A0A498LQW2_LABRO;tr|A0A498LZ13|A0A498LZ13_LABRO	3;3	3;3	3;3	tr|A0A498LQW2|A0A498LQW2_LABRO Calcineurin subunit B type 1 OS=Labeo rohita OX=84645 GN=ROHU_011246 PE=3 SV=1;tr|A0A498LZ13|A0A498LZ13_LABRO Calcineurin subunit B type 1 isoform X1 OS=Labeo rohita OX=84645 GN=ROHU_010853 PE=3 SV=1	2	3	3	3	1	1	1	1	2	3	3	1	1	1	1	1	2	3	3	1	1	1	1	1	2	3	3	1	20.5	20.5	20.5	18.891	166	166;185	0	3.8133	By MS/MS	By matching	By MS/MS	By MS/MS	By MS/MS	By MS/MS	By MS/MS	By matching
tr|A0A498LQX0|A0A498LQX0_LABRO	tr|A0A498LQX0|A0A498LQX0_LABRO	2	2	2	tr|A0A498LQX0|A0A498LQX0_LABRO Dpy-30-like protein OS=Labeo rohita OX=84645 GN=ROHU_011256 PE=3 SV=1	1	2	2	2	1	0	0	0	1	0	1	0	1	0	0	0	1	0	1	0	1	0	0	0	1	0	1	0	44.3	44.3	44.3	11.972	106	106	0	6.6949	By MS/MS				By matching		By MS/MS
tr|A0A498LQX9|A0A498LQX9_LABRO	tr|A0A498LQX9|A0A498LQX9_LABRO	8	8	8	tr|A0A498LQX9|A0A498LQX9_LABRO Cytochrome P450 2U1 OS=Labeo rohita OX=84645 GN=ROHU_011266 PE=3 SV=1	1	8	8	8	5	6	8	8	6	8	7	6	5	6	8	8	6	8	7	6	5	6	8	8	6	8	7	6	16.1	16.1	16.1	88.377	794	794	0	69.237	By MS/MS	By MS/MS	By MS/MS	By MS/MS	By MS/MS	By MS/MS	By MS/MS	By MS/MS
tr|A0A498LR06|A0A498LR06_LABRO	tr|A0A498LR06|A0A498LR06_LABRO	2	2	2	tr|A0A498LR06|A0A498LR06_LABRO 3,5-cyclic-GMP phosphodiesterase OS=Labeo rohita OX=84645 GN=ROHU_030956 PE=3 SV=1	1	2	2	2	0	1	1	1	0	2	2	0	0	1	1	1	0	2	2	0	0	1	1	1	0	2	2	0	3.7	3.7	3.7	75.167	673	673	0	2.7814		By matching	By matching	By MS/MS		By matching	By MS/MS
tr|A0A498LR17|A0A498LR17_LABRO	tr|A0A498LR17|A0A498LR17_LABRO	4	4	4	tr|A0A498LR17|A0A498LR17_LABRO Nap-like protein OS=Labeo rohita OX=84645 GN=ROHU_010769 PE=3 SV=1	1	4	4	4	3	0	2	2	4	4	2	3	3	0	2	2	4	4	2	3	3	0	2	2	4	4	2	3	17.1	17.1	17.1	33.802	286	286	0	7.5975	By MS/MS		By MS/MS	By MS/MS	By MS/MS	By MS/MS	By MS/MS	By MS/MS
tr|A0A498LR20|A0A498LR20_LABRO	tr|A0A498LR20|A0A498LR20_LABRO	16	16	16	tr|A0A498LR20|A0A498LR20_LABRO Protein-arginine deiminase OS=Labeo rohita OX=84645 GN=ROHU_011316 PE=3 SV=1	1	16	16	16	12	7	11	14	14	7	12	7	12	7	11	14	14	7	12	7	12	7	11	14	14	7	12	7	34.5	34.5	34.5	69.905	621	621	0	147.89	By MS/MS	By MS/MS	By MS/MS	By MS/MS	By MS/MS	By MS/MS	By MS/MS	By MS/MS
tr|A0A498MG96|A0A498MG96_LABRO;tr|A0A498LR21|A0A498LR21_LABRO	tr|A0A498MG96|A0A498MG96_LABRO;tr|A0A498LR21|A0A498LR21_LABRO	1;1	1;1	1;1	tr|A0A498MG96|A0A498MG96_LABRO Thyroid hormone receptor-associated 3-like protein OS=Labeo rohita OX=84645 GN=ROHU_007364 PE=3 SV=1;tr|A0A498LR21|A0A498LR21_LABRO Thyroid hormone receptor-associated 3-like protein OS=Labeo rohita OX=84645 GN=ROHU_035241 PE	2	1	1	1	0	0	1	0	1	0	1	0	0	0	1	0	1	0	1	0	0	0	1	0	1	0	1	0	1	1	1	162.23	1439	1439;1488	0.0012898	1.891			By matching		By MS/MS		By MS/MS
tr|A0A498N5R7|A0A498N5R7_LABRO;tr|A0A498LR24|A0A498LR24_LABRO	tr|A0A498N5R7|A0A498N5R7_LABRO;tr|A0A498LR24|A0A498LR24_LABRO	3;3	3;3	3;3	tr|A0A498N5R7|A0A498N5R7_LABRO Twinkle mitochondrial-like protein OS=Labeo rohita OX=84645 GN=ROHU_022432 PE=4 SV=1;tr|A0A498LR24|A0A498LR24_LABRO Twinkle mitochondrial-like protein OS=Labeo rohita OX=84645 GN=ROHU_030917 PE=4 SV=1	2	3	3	3	3	0	1	3	3	3	3	3	3	0	1	3	3	3	3	3	3	0	1	3	3	3	3	3	6	6	6	92.661	837	837;841	0	16.708	By MS/MS		By matching	By MS/MS	By MS/MS	By MS/MS	By MS/MS	By MS/MS
tr|A0A498NDP3|A0A498NDP3_LABRO;tr|A0A498LR73|A0A498LR73_LABRO	tr|A0A498NDP3|A0A498NDP3_LABRO;tr|A0A498LR73|A0A498LR73_LABRO	4;4	3;3	3;3	tr|A0A498NDP3|A0A498NDP3_LABRO Signal transducer and activator of transcription OS=Labeo rohita OX=84645 GN=ROHU_005395 PE=3 SV=1;tr|A0A498LR73|A0A498LR73_LABRO Signal transducer and activator of transcription OS=Labeo rohita OX=84645 GN=ROHU_031471 PE=3 S	2	4	3	3	3	1	1	0	1	2	2	1	2	1	1	0	1	2	2	0	2	1	1	0	1	2	2	0	6.1	5	5	84.083	722	722;722	0	5.1188	By MS/MS	By matching	By matching		By MS/MS	By MS/MS	By MS/MS	By matching
tr|A0A498LR76|A0A498LR76_LABRO;tr|A0A498N773|A0A498N773_LABRO;tr|A0A498LP94|A0A498LP94_LABRO;tr|A0A498LDI9|A0A498LDI9_LABRO	tr|A0A498LR76|A0A498LR76_LABRO;tr|A0A498N773|A0A498N773_LABRO;tr|A0A498LP94|A0A498LP94_LABRO;tr|A0A498LDI9|A0A498LDI9_LABRO	4;3;3;2	4;3;3;2	4;3;3;2	tr|A0A498LR76|A0A498LR76_LABRO RNA helicase OS=Labeo rohita OX=84645 GN=ROHU_030800 PE=3 SV=1;tr|A0A498N773|A0A498N773_LABRO RNA helicase OS=Labeo rohita OX=84645 GN=ROHU_036331 PE=3 SV=1;tr|A0A498LP94|A0A498LP94_LABRO RNA helicase OS=Labeo rohita OX=84645	4	4	4	4	4	2	3	3	2	3	3	2	4	2	3	3	2	3	3	2	4	2	3	3	2	3	3	2	6.4	6.4	6.4	77.082	703	703;489;1344;494	0	6.3105	By MS/MS	By matching	By MS/MS	By MS/MS	By MS/MS	By MS/MS	By MS/MS	By MS/MS
tr|A0A498LR93|A0A498LR93_LABRO	tr|A0A498LR93|A0A498LR93_LABRO	1	1	1	tr|A0A498LR93|A0A498LR93_LABRO Complex I-AGGG OS=Labeo rohita OX=84645 GN=ROHU_030316 PE=3 SV=1	1	1	1	1	1	0	0	0	0	0	0	1	1	0	0	0	0	0	0	1	1	0	0	0	0	0	0	1	10.5	10.5	10.5	13.336	114	114	0	2.8131	By MS/MS							By matching
tr|A0A498LR94|A0A498LR94_LABRO	tr|A0A498LR94|A0A498LR94_LABRO	4	4	4	tr|A0A498LR94|A0A498LR94_LABRO 40S ribosomal protein S23 OS=Labeo rohita OX=84645 GN=ROHU_010920 PE=3 SV=1	1	4	4	4	3	2	2	4	4	4	3	3	3	2	2	4	4	4	3	3	3	2	2	4	4	4	3	3	40.6	40.6	40.6	15.848	143	143	0	15.579	By MS/MS	By MS/MS	By MS/MS	By MS/MS	By MS/MS	By MS/MS	By MS/MS	By MS/MS
tr|A0A498LR99|A0A498LR99_LABRO	tr|A0A498LR99|A0A498LR99_LABRO	24	24	11	tr|A0A498LR99|A0A498LR99_LABRO Glutamate dehydrogenase (NAD(P)(+)) OS=Labeo rohita OX=84645 GN=ROHU_031283 PE=3 SV=1	1	24	24	11	17	14	18	20	17	22	20	23	17	14	18	20	17	22	20	23	8	7	7	10	8	11	10	11	53.1	53.1	30.3	60.053	542	542	0	73.79	By MS/MS	By MS/MS	By MS/MS	By MS/MS	By MS/MS	By MS/MS	By MS/MS	By MS/MS
tr|A0A498LRA4|A0A498LRA4_LABRO;tr|A0A023UH53|A0A023UH53_LABRO	tr|A0A498LRA4|A0A498LRA4_LABRO	8;1	8;1	7;1	tr|A0A498LRA4|A0A498LRA4_LABRO Trypsin-2-like protein OS=Labeo rohita OX=84645 GN=ROHU_005031 PE=4 SV=1	2	8	8	7	8	3	7	7	8	6	7	6	8	3	7	7	8	6	7	6	7	3	7	6	7	6	7	5	66.9	66.9	52.1	26.033	242	242;145	0	254.21	By MS/MS	By MS/MS	By MS/MS	By MS/MS	By MS/MS	By MS/MS	By MS/MS	By MS/MS
tr|A0A498LRA6|A0A498LRA6_LABRO	tr|A0A498LRA6|A0A498LRA6_LABRO	8	8	8	tr|A0A498LRA6|A0A498LRA6_LABRO 40S ribosomal protein S19 OS=Labeo rohita OX=84645 GN=ROHU_030830 PE=3 SV=1	1	8	8	8	7	4	6	6	6	5	6	6	7	4	6	6	6	5	6	6	7	4	6	6	6	5	6	6	42.9	42.9	42.9	15.928	147	147	0	16.503	By MS/MS	By MS/MS	By MS/MS	By MS/MS	By MS/MS	By MS/MS	By MS/MS	By MS/MS
tr|A0A498LRC0|A0A498LRC0_LABRO	tr|A0A498LRC0|A0A498LRC0_LABRO	5	5	5	tr|A0A498LRC0|A0A498LRC0_LABRO Beta-N-acetylhexosaminidase OS=Labeo rohita OX=84645 GN=ROHU_031303 PE=3 SV=1	1	5	5	5	1	0	0	2	3	1	1	0	1	0	0	2	3	1	1	0	1	0	0	2	3	1	1	0	11.8	11.8	11.8	54.31	484	484	0	2.5961	By MS/MS			By MS/MS	By MS/MS	By matching	By MS/MS
tr|A0A498LRE4|A0A498LRE4_LABRO;tr|A0A498LAQ0|A0A498LAQ0_LABRO	tr|A0A498LRE4|A0A498LRE4_LABRO	5;1	5;1	5;1	tr|A0A498LRE4|A0A498LRE4_LABRO Basal cell adhesion molecule-like isoform X2 OS=Labeo rohita OX=84645 GN=ROHU_030831 PE=4 SV=1	2	5	5	5	4	0	0	1	3	0	2	0	4	0	0	1	3	0	2	0	4	0	0	1	3	0	2	0	14.8	14.8	14.8	61.456	561	561;101	0	8.4966	By MS/MS			By MS/MS	By MS/MS		By matching
tr|A0A498LRE7|A0A498LRE7_LABRO;tr|A0A498LN14|A0A498LN14_LABRO	tr|A0A498LRE7|A0A498LRE7_LABRO	5;1	5;1	5;1	tr|A0A498LRE7|A0A498LRE7_LABRO Equilibrative nucleoside transporter 1-like isoform X1 OS=Labeo rohita OX=84645 GN=ROHU_011761 PE=3 SV=1	2	5	5	5	2	4	4	3	3	3	4	2	2	4	4	3	3	3	4	2	2	4	4	3	3	3	4	2	8.6	8.6	8.6	63.748	580	580;162	0	6.7137	By MS/MS	By MS/MS	By MS/MS	By MS/MS	By MS/MS	By MS/MS	By MS/MS	By MS/MS
tr|A0A498LRF7|A0A498LRF7_LABRO	tr|A0A498LRF7|A0A498LRF7_LABRO	2	2	2	tr|A0A498LRF7|A0A498LRF7_LABRO Aldehyde dehydrogenase OS=Labeo rohita OX=84645 GN=ROHU_005190 PE=3 SV=1	1	2	2	2	1	0	0	0	1	2	0	1	1	0	0	0	1	2	0	1	1	0	0	0	1	2	0	1	4.3	4.3	4.3	54.623	488	488	0.0021133	1.7856	By MS/MS				By MS/MS	By MS/MS		By MS/MS
tr|A0A498LRG8|A0A498LRG8_LABRO	tr|A0A498LRG8|A0A498LRG8_LABRO	1	1	1	tr|A0A498LRG8|A0A498LRG8_LABRO Vitronectin-like protein OS=Labeo rohita OX=84645 GN=ROHU_028627 PE=4 SV=1	1	1	1	1	1	0	0	0	1	1	0	0	1	0	0	0	1	1	0	0	1	0	0	0	1	1	0	0	3.3	3.3	3.3	51.218	449	449	0.00086881	1.963	By MS/MS				By matching	By MS/MS
tr|A0A498LRI3|A0A498LRI3_LABRO;tr|A0A498LE04|A0A498LE04_LABRO;tr|A0A498MKI4|A0A498MKI4_LABRO	tr|A0A498LRI3|A0A498LRI3_LABRO;tr|A0A498LE04|A0A498LE04_LABRO;tr|A0A498MKI4|A0A498MKI4_LABRO	2;1;1	2;1;1	2;1;1	tr|A0A498LRI3|A0A498LRI3_LABRO Golgi apparatus protein 1 OS=Labeo rohita OX=84645 GN=ROHU_035272 PE=4 SV=1;tr|A0A498LE04|A0A498LE04_LABRO Golgi apparatus protein 1 OS=Labeo rohita OX=84645 GN=ROHU_035791 PE=4 SV=1;tr|A0A498MKI4|A0A498MKI4_LABRO Zinc finger	3	2	2	2	1	0	0	1	0	1	2	2	1	0	0	1	0	1	2	2	1	0	0	1	0	1	2	2	2.1	2.1	2.1	131.51	1150	1150;648;1494	0	7.1315	By matching			By matching		By MS/MS	By MS/MS	By MS/MS
tr|A0A498LRJ7|A0A498LRJ7_LABRO	tr|A0A498LRJ7|A0A498LRJ7_LABRO	3	3	3	tr|A0A498LRJ7|A0A498LRJ7_LABRO Acetyl-CoA carboxylase kinase OS=Labeo rohita OX=84645 GN=ROHU_030691 PE=3 SV=1	1	3	3	3	2	0	0	0	0	1	1	2	2	0	0	0	0	1	1	2	2	0	0	0	0	1	1	2	9.9	9.9	9.9	65.005	573	573	0	4.3445	By MS/MS					By matching	By MS/MS	By MS/MS
tr|A0A498P097|A0A498P097_LABRO;tr|A0A498LRK7|A0A498LRK7_LABRO	tr|A0A498P097|A0A498P097_LABRO;tr|A0A498LRK7|A0A498LRK7_LABRO	12;12	12;12	12;12	tr|A0A498P097|A0A498P097_LABRO Cystathionine gamma-lyase OS=Labeo rohita OX=84645 GN=ROHU_002118 PE=4 SV=1;tr|A0A498LRK7|A0A498LRK7_LABRO Cystathionine gamma-lyase OS=Labeo rohita OX=84645 GN=ROHU_011681 PE=3 SV=1	2	12	12	12	7	3	5	8	6	11	6	9	7	3	5	8	6	11	6	9	7	3	5	8	6	11	6	9	21.5	21.5	21.5	82.974	754	754;1387	0	57.506	By MS/MS	By MS/MS	By MS/MS	By MS/MS	By MS/MS	By MS/MS	By MS/MS	By MS/MS
tr|A0A498LRK8|A0A498LRK8_LABRO;tr|A0A498MJ07|A0A498MJ07_LABRO;tr|A0A498M7W0|A0A498M7W0_LABRO	tr|A0A498LRK8|A0A498LRK8_LABRO	8;3;1	8;3;1	8;3;1	tr|A0A498LRK8|A0A498LRK8_LABRO Carnitine O-acetyltransferase-like protein OS=Labeo rohita OX=84645 GN=ROHU_030701 PE=3 SV=1	3	8	8	8	4	3	3	4	3	5	5	5	4	3	3	4	3	5	5	5	4	3	3	4	3	5	5	5	13.6	13.6	13.6	71.089	631	631;630;579	0	5.908	By MS/MS	By MS/MS	By MS/MS	By MS/MS	By MS/MS	By MS/MS	By MS/MS	By MS/MS
tr|A0A498LRL0|A0A498LRL0_LABRO	tr|A0A498LRL0|A0A498LRL0_LABRO	18	17	17	tr|A0A498LRL0|A0A498LRL0_LABRO Long-chain-fatty-acid--ligase 5 OS=Labeo rohita OX=84645 GN=ROHU_031393 PE=3 SV=1	1	18	17	17	3	2	2	6	2	14	8	14	3	1	1	5	1	13	7	13	3	1	1	5	1	13	7	13	32.4	30.7	30.7	72.151	649	649	0	51.186	By matching	By matching	By matching	By MS/MS	By matching	By MS/MS	By MS/MS	By MS/MS
tr|A0A498LRL2|A0A498LRL2_LABRO	tr|A0A498LRL2|A0A498LRL2_LABRO	4	4	4	tr|A0A498LRL2|A0A498LRL2_LABRO Ran GTPase-activating 1-like isoform X1 OS=Labeo rohita OX=84645 GN=ROHU_030291 PE=4 SV=1	1	4	4	4	1	0	0	2	3	1	0	0	1	0	0	2	3	1	0	0	1	0	0	2	3	1	0	0	10.9	10.9	10.9	58.408	540	540	0	3.2527	By MS/MS			By MS/MS	By MS/MS	By MS/MS
tr|A0A498N4T6|A0A498N4T6_LABRO;tr|A0A498LRM3|A0A498LRM3_LABRO	tr|A0A498N4T6|A0A498N4T6_LABRO;tr|A0A498LRM3|A0A498LRM3_LABRO	1;1	1;1	1;1	tr|A0A498N4T6|A0A498N4T6_LABRO Metalloproteinase inhibitor 3 OS=Labeo rohita OX=84645 GN=ROHU_020214 PE=3 SV=1;tr|A0A498LRM3|A0A498LRM3_LABRO Metalloproteinase inhibitor 3 OS=Labeo rohita OX=84645 GN=ROHU_031940 PE=3 SV=1	2	1	1	1	0	0	0	0	0	1	0	1	0	0	0	0	0	1	0	1	0	0	0	0	0	1	0	1	5.2	5.2	5.2	24.543	212	212;212	0.0063745	1.4287						By MS/MS		By MS/MS
tr|A0A498LRM7|A0A498LRM7_LABRO	tr|A0A498LRM7|A0A498LRM7_LABRO	6	4	4	tr|A0A498LRM7|A0A498LRM7_LABRO Uracil-DNA glycosylase OS=Labeo rohita OX=84645 GN=UNG PE=3 SV=1	1	6	4	4	3	2	2	3	5	6	4	3	2	0	1	1	3	4	3	1	2	0	1	1	3	4	3	1	4.8	3.6	3.6	155.09	1343	1343	0	5.3065	By MS/MS	By matching	By matching	By matching	By MS/MS	By MS/MS	By MS/MS	By MS/MS
tr|A0A498LRM8|A0A498LRM8_LABRO	tr|A0A498LRM8|A0A498LRM8_LABRO	2	2	2	tr|A0A498LRM8|A0A498LRM8_LABRO Serine/threonine-protein phosphatase 2A activator OS=Labeo rohita OX=84645 GN=ROHU_030702 PE=3 SV=1	1	2	2	2	0	0	0	1	1	2	1	1	0	0	0	1	1	2	1	1	0	0	0	1	1	2	1	1	13.2	13.2	13.2	33.781	295	295	0	2.5337				By matching	By MS/MS	By MS/MS	By MS/MS	By MS/MS
tr|A0A498LRM9|A0A498LRM9_LABRO	tr|A0A498LRM9|A0A498LRM9_LABRO	7	7	7	tr|A0A498LRM9|A0A498LRM9_LABRO Epidermal growth factor receptor kinase substrate 8 2 isoform X2 OS=Labeo rohita OX=84645 GN=ROHU_030451 PE=3 SV=1	1	7	7	7	6	0	4	3	6	6	6	6	6	0	4	3	6	6	6	6	6	0	4	3	6	6	6	6	13.9	13.9	13.9	80.806	717	717	0	31.605	By MS/MS		By MS/MS	By MS/MS	By MS/MS	By MS/MS	By MS/MS	By MS/MS
tr|A0A498LRP5|A0A498LRP5_LABRO	tr|A0A498LRP5|A0A498LRP5_LABRO	2	2	2	tr|A0A498LRP5|A0A498LRP5_LABRO Tripartite motif-containing 16-like protein OS=Labeo rohita OX=84645 GN=ROHU_030741 PE=4 SV=1	1	2	2	2	1	0	1	1	1	1	1	2	1	0	1	1	1	1	1	2	1	0	1	1	1	1	1	2	13.1	13.1	13.1	22.342	199	199	0.0020947	1.7367	By MS/MS		By matching	By MS/MS	By matching	By matching	By MS/MS	By matching
tr|A0A498P193|A0A498P193_LABRO;tr|A0A498LRQ0|A0A498LRQ0_LABRO	tr|A0A498P193|A0A498P193_LABRO;tr|A0A498LRQ0|A0A498LRQ0_LABRO	1;1	1;1	1;1	tr|A0A498P193|A0A498P193_LABRO Tetraspanin OS=Labeo rohita OX=84645 GN=ROHU_001185 PE=3 SV=1;tr|A0A498LRQ0|A0A498LRQ0_LABRO Tetraspanin OS=Labeo rohita OX=84645 GN=ROHU_037340 PE=3 SV=1	2	1	1	1	1	0	1	1	1	1	1	0	1	0	1	1	1	1	1	0	1	0	1	1	1	1	1	0	2.2	2.2	2.2	82.987	740	740;993	0.0052653	1.5013	By matching		By matching	By matching	By matching	By matching	By MS/MS
tr|A0A498LRR3|A0A498LRR3_LABRO;tr|A0A498M5R8|A0A498M5R8_LABRO;tr|A0A498LWX4|A0A498LWX4_LABRO	tr|A0A498LRR3|A0A498LRR3_LABRO	38;1;1	2;0;0	2;0;0	tr|A0A498LRR3|A0A498LRR3_LABRO Villin-1 OS=Labeo rohita OX=84645 GN=ROHU_037319 PE=3 SV=1	3	38	2	2	30	11	27	24	28	31	30	29	1	1	1	2	1	2	2	2	1	1	1	2	1	2	2	2	65.2	4.7	4.7	94.289	836	836;917;1060	0	3.2614	By MS/MS	By matching	By MS/MS	By MS/MS	By MS/MS	By MS/MS	By MS/MS	By MS/MS
tr|A0A498LRS0|A0A498LRS0_LABRO;tr|A0A498P1X4|A0A498P1X4_LABRO;tr|A0A498LT69|A0A498LT69_LABRO	tr|A0A498LRS0|A0A498LRS0_LABRO;tr|A0A498P1X4|A0A498P1X4_LABRO;tr|A0A498LT69|A0A498LT69_LABRO	7;6;6	2;1;1	2;1;1	tr|A0A498LRS0|A0A498LRS0_LABRO von Willebrand factor A domain-containing 5A-like protein OS=Labeo rohita OX=84645 GN=ROHU_030432 PE=4 SV=1;tr|A0A498P1X4|A0A498P1X4_LABRO von Willebrand factor A domain-containing 5A-like protein OS=Labeo rohita OX=84645 GN=	3	7	2	2	6	2	6	6	6	6	6	6	2	0	1	1	2	1	2	1	2	0	1	1	2	1	2	1	6	1.6	1.6	169.46	1548	1548;1884;3585	0	5.5363	By MS/MS	By matching	By matching	By matching	By MS/MS	By matching	By MS/MS	By MS/MS
tr|A0A498LRW8|A0A498LRW8_LABRO	tr|A0A498LRW8|A0A498LRW8_LABRO	6	6	6	tr|A0A498LRW8|A0A498LRW8_LABRO Spectrin beta erythrocytic-like protein OS=Labeo rohita OX=84645 GN=ROHU_010896 PE=4 SV=1	1	6	6	6	0	5	3	1	1	2	2	0	0	5	3	1	1	2	2	0	0	5	3	1	1	2	2	0	3.8	3.8	3.8	185.71	1595	1595	0	5.5533		By MS/MS	By MS/MS	By matching	By MS/MS	By matching	By MS/MS
tr|A0A498NJS8|A0A498NJS8_LABRO;tr|A0A498LRX4|A0A498LRX4_LABRO	tr|A0A498NJS8|A0A498NJS8_LABRO;tr|A0A498LRX4|A0A498LRX4_LABRO	3;3	2;2	2;2	tr|A0A498NJS8|A0A498NJS8_LABRO SLAM family member 7-like isoform X1 OS=Labeo rohita OX=84645 GN=ROHU_004693 PE=4 SV=1;tr|A0A498LRX4|A0A498LRX4_LABRO Ubiquitin-like domain-containing CTD phosphatase 1 OS=Labeo rohita OX=84645 GN=ROHU_011657 PE=4 SV=1	2	3	2	2	0	3	0	0	0	0	0	0	0	2	0	0	0	0	0	0	0	2	0	0	0	0	0	0	13.1	9.6	9.6	27.942	251	251;660	0.0021088	1.7746		By MS/MS
tr|A0A498LRX7|A0A498LRX7_LABRO;tr|A0A498N3Z1|A0A498N3Z1_LABRO	tr|A0A498LRX7|A0A498LRX7_LABRO;tr|A0A498N3Z1|A0A498N3Z1_LABRO	2;1	2;1	2;1	tr|A0A498LRX7|A0A498LRX7_LABRO Dehydrogenase reductase SDR family member 11-like protein OS=Labeo rohita OX=84645 GN=ROHU_010795 PE=3 SV=1;tr|A0A498N3Z1|A0A498N3Z1_LABRO Dehydrogenase reductase SDR family member 11-like protein OS=Labeo rohita OX=84645 GN=	2	2	2	2	0	0	0	0	0	0	2	0	0	0	0	0	0	0	2	0	0	0	0	0	0	0	2	0	13.3	13.3	13.3	27.624	255	255;456	0.00086806	1.9542							By MS/MS
tr|A0A498LS30|A0A498LS30_LABRO	tr|A0A498LS30|A0A498LS30_LABRO	1	1	1	tr|A0A498LS30|A0A498LS30_LABRO F-box only 44-like isoform X1 OS=Labeo rohita OX=84645 GN=ROHU_030204 PE=4 SV=1	1	1	1	1	1	0	0	0	0	1	0	1	1	0	0	0	0	1	0	1	1	0	0	0	0	1	0	1	2.1	2.1	2.1	77.356	653	653	0	6.7065	By MS/MS					By MS/MS		By MS/MS
tr|A0A498LS35|A0A498LS35_LABRO	tr|A0A498LS35|A0A498LS35_LABRO	9	9	9	tr|A0A498LS35|A0A498LS35_LABRO 40S ribosomal S16 OS=Labeo rohita OX=84645 GN=ROHU_030328 PE=3 SV=1	1	9	9	9	8	4	5	7	7	7	7	6	8	4	5	7	7	7	7	6	8	4	5	7	7	7	7	6	57.5	57.5	57.5	16.37	146	146	0	24.066	By MS/MS	By matching	By MS/MS	By MS/MS	By MS/MS	By MS/MS	By MS/MS	By MS/MS
tr|A0A498LS50|A0A498LS50_LABRO	tr|A0A498LS50|A0A498LS50_LABRO	3	3	3	tr|A0A498LS50|A0A498LS50_LABRO FERM domain-containing 6-like isoform X1 OS=Labeo rohita OX=84645 GN=ROHU_030592 PE=4 SV=1	1	3	3	3	1	0	1	2	1	1	2	0	1	0	1	2	1	1	2	0	1	0	1	2	1	1	2	0	5	5	5	84.742	741	741	0	4.486	By MS/MS		By MS/MS	By MS/MS	By MS/MS	By MS/MS	By MS/MS
tr|A0A498LS70|A0A498LS70_LABRO	tr|A0A498LS70|A0A498LS70_LABRO	1	1	1	tr|A0A498LS70|A0A498LS70_LABRO TraB domain-containing OS=Labeo rohita OX=84645 GN=ROHU_030368 PE=4 SV=1	1	1	1	1	1	0	0	0	0	0	0	0	1	0	0	0	0	0	0	0	1	0	0	0	0	0	0	0	2.8	2.8	2.8	39.014	351	351	0.0060096	1.452	By MS/MS
tr|A0A498LS94|A0A498LS94_LABRO;tr|A0A498NP51|A0A498NP51_LABRO	tr|A0A498LS94|A0A498LS94_LABRO;tr|A0A498NP51|A0A498NP51_LABRO	3;3	3;3	3;3	tr|A0A498LS94|A0A498LS94_LABRO Carboxylesterase notum2-like protein OS=Labeo rohita OX=84645 GN=ROHU_031059 PE=3 SV=1;tr|A0A498NP51|A0A498NP51_LABRO Carboxylesterase notum2-like protein OS=Labeo rohita OX=84645 GN=ROHU_015559 PE=3 SV=1	2	3	3	3	1	1	2	2	1	2	2	2	1	1	2	2	1	2	2	2	1	1	2	2	1	2	2	2	4.8	4.8	4.8	95.536	857	857;889	0	3.8645	By matching	By matching	By MS/MS	By MS/MS	By MS/MS	By MS/MS	By matching	By MS/MS
tr|A0A498LSA0|A0A498LSA0_LABRO	tr|A0A498LSA0|A0A498LSA0_LABRO	3	3	2	tr|A0A498LSA0|A0A498LSA0_LABRO Cytochrome P450 2B4-like isoform X1 OS=Labeo rohita OX=84645 GN=ROHU_031929 PE=3 SV=1	1	3	3	2	2	1	2	1	2	3	2	2	2	1	2	1	2	3	2	2	1	0	1	0	1	2	1	1	9.2	9.2	6.6	51.996	456	456	0	5.2156	By MS/MS	By matching	By MS/MS	By MS/MS	By MS/MS	By MS/MS	By MS/MS	By MS/MS
tr|A0A498LSC4|A0A498LSC4_LABRO	tr|A0A498LSC4|A0A498LSC4_LABRO	9	9	9	tr|A0A498LSC4|A0A498LSC4_LABRO Mitochondrial amidoxime-reducing component 1-like protein OS=Labeo rohita OX=84645 GN=ROHU_030045 PE=4 SV=1	1	9	9	9	8	3	5	4	6	7	6	6	8	3	5	4	6	7	6	6	8	3	5	4	6	7	6	6	38.4	38.4	38.4	30.45	268	268	0	35.472	By MS/MS	By MS/MS	By MS/MS	By MS/MS	By MS/MS	By MS/MS	By MS/MS	By MS/MS
tr|A0A498LSC6|A0A498LSC6_LABRO	tr|A0A498LSC6|A0A498LSC6_LABRO	3	3	3	tr|A0A498LSC6|A0A498LSC6_LABRO Epididymal secretory protein E1 OS=Labeo rohita OX=84645 GN=ROHU_030084 PE=3 SV=1	1	3	3	3	2	0	1	0	1	0	2	2	2	0	1	0	1	0	2	2	2	0	1	0	1	0	2	2	21.5	21.5	21.5	16.478	149	149	0.00044603	2.1397	By MS/MS		By matching		By MS/MS		By MS/MS	By matching
tr|A0A498LSD3|A0A498LSD3_LABRO	tr|A0A498LSD3|A0A498LSD3_LABRO	3	3	3	tr|A0A498LSD3|A0A498LSD3_LABRO Ubiquinone biosynthesis monooxygenase COQ6, mitochondrial OS=Labeo rohita OX=84645 GN=COQ6 PE=3 SV=1	1	3	3	3	2	0	0	0	0	1	0	3	2	0	0	0	0	1	0	3	2	0	0	0	0	1	0	3	11.2	11.2	11.2	49.123	448	448	0	3.1914	By MS/MS					By MS/MS		By MS/MS
tr|A0A498LSD6|A0A498LSD6_LABRO	tr|A0A498LSD6|A0A498LSD6_LABRO	8	8	8	tr|A0A498LSD6|A0A498LSD6_LABRO Cytochrome P450 2J6-like protein OS=Labeo rohita OX=84645 GN=ROHU_031109 PE=3 SV=1	1	8	8	8	3	1	0	0	3	5	3	4	3	1	0	0	3	5	3	4	3	1	0	0	3	5	3	4	10.3	10.3	10.3	166.99	1459	1459	0	10.745	By MS/MS	By matching			By MS/MS	By MS/MS	By matching	By MS/MS
tr|A0A498LSD8|A0A498LSD8_LABRO	tr|A0A498LSD8|A0A498LSD8_LABRO	2	2	2	tr|A0A498LSD8|A0A498LSD8_LABRO Golgin subfamily B member 1-like protein OS=Labeo rohita OX=84645 GN=ROHU_037327 PE=4 SV=1	1	2	2	2	2	0	1	2	2	2	1	2	2	0	1	2	2	2	1	2	2	0	1	2	2	2	1	2	0.7	0.7	0.7	413.2	3603	3603	0	3.1468	By MS/MS		By matching	By matching	By matching	By MS/MS	By matching	By MS/MS
tr|A0A498LSE6|A0A498LSE6_LABRO	tr|A0A498LSE6|A0A498LSE6_LABRO	34	34	34	tr|A0A498LSE6|A0A498LSE6_LABRO Kinectin-like isoform X2 OS=Labeo rohita OX=84645 GN=ROHU_037299 PE=3 SV=1	1	34	34	34	28	5	20	19	24	24	24	25	28	5	20	19	24	24	24	25	28	5	20	19	24	24	24	25	25.8	25.8	25.8	185.67	1653	1653	0	184.63	By MS/MS	By MS/MS	By MS/MS	By MS/MS	By MS/MS	By MS/MS	By MS/MS	By MS/MS
tr|A0A498LSF8|A0A498LSF8_LABRO	tr|A0A498LSF8|A0A498LSF8_LABRO	5	5	5	tr|A0A498LSF8|A0A498LSF8_LABRO Cysteinyl-tRNA synthetase OS=Labeo rohita OX=84645 GN=ROHU_011547 PE=3 SV=1	1	5	5	5	2	0	0	2	3	3	2	0	2	0	0	2	3	3	2	0	2	0	0	2	3	3	2	0	9.1	9.1	9.1	91.306	804	804	0	14.135	By MS/MS			By MS/MS	By MS/MS	By MS/MS	By MS/MS
tr|A0A498LSG3|A0A498LSG3_LABRO	tr|A0A498LSG3|A0A498LSG3_LABRO	4	4	4	tr|A0A498LSG3|A0A498LSG3_LABRO CDK5 regulatory subunit-associated 3 OS=Labeo rohita OX=84645 GN=ROHU_031331 PE=3 SV=1	1	4	4	4	3	0	1	0	2	1	0	1	3	0	1	0	2	1	0	1	3	0	1	0	2	1	0	1	5.7	5.7	5.7	78.318	688	688	0	2.866	By MS/MS		By matching		By MS/MS	By MS/MS		By MS/MS
tr|A0A498LSH0|A0A498LSH0_LABRO	tr|A0A498LSH0|A0A498LSH0_LABRO	5	5	5	tr|A0A498LSH0|A0A498LSH0_LABRO Heterogeneous nuclear ribonucleo A1-like protein OS=Labeo rohita OX=84645 GN=ROHU_031139 PE=4 SV=1	1	5	5	5	3	0	4	3	4	5	5	4	3	0	4	3	4	5	5	4	3	0	4	3	4	5	5	4	21.1	21.1	21.1	27.884	266	266	0	19.053	By MS/MS		By MS/MS	By MS/MS	By MS/MS	By MS/MS	By MS/MS	By MS/MS
tr|A0A498LSM2|A0A498LSM2_LABRO;tr|A0A498LI42|A0A498LI42_LABRO	tr|A0A498LSM2|A0A498LSM2_LABRO;tr|A0A498LI42|A0A498LI42_LABRO	4;2	4;2	4;2	tr|A0A498LSM2|A0A498LSM2_LABRO Serine/arginine-rich splicing factor 2 OS=Labeo rohita OX=84645 GN=ROHU_031401 PE=3 SV=1;tr|A0A498LI42|A0A498LI42_LABRO Serine/arginine-rich splicing factor 2 OS=Labeo rohita OX=84645 GN=ROHU_012283 PE=3 SV=1	2	4	4	4	4	1	2	1	1	2	3	4	4	1	2	1	1	2	3	4	4	1	2	1	1	2	3	4	40.3	40.3	40.3	13.838	119	119;109	0	6.1142	By MS/MS	By matching	By matching	By matching	By MS/MS	By MS/MS	By MS/MS	By MS/MS
tr|A0A498LSN9|A0A498LSN9_LABRO;tr|A0A498MB36|A0A498MB36_LABRO	tr|A0A498LSN9|A0A498LSN9_LABRO;tr|A0A498MB36|A0A498MB36_LABRO	12;12	12;12	12;12	tr|A0A498LSN9|A0A498LSN9_LABRO Aldehyde dehydrogenase OS=Labeo rohita OX=84645 GN=ROHU_030532 PE=3 SV=1;tr|A0A498MB36|A0A498MB36_LABRO Fatty aldehyde dehydrogenase-like protein OS=Labeo rohita OX=84645 GN=ROHU_028626 PE=3 SV=1	2	12	12	12	7	2	7	7	7	10	8	9	7	2	7	7	7	10	8	9	7	2	7	7	7	10	8	9	35.4	35.4	35.4	59.04	528	528;927	0	76.108	By MS/MS	By matching	By MS/MS	By MS/MS	By MS/MS	By MS/MS	By MS/MS	By MS/MS
tr|A0A498LSP0|A0A498LSP0_LABRO	tr|A0A498LSP0|A0A498LSP0_LABRO	1	1	1	tr|A0A498LSP0|A0A498LSP0_LABRO Septin-5-like isoform X2 OS=Labeo rohita OX=84645 GN=ROHU_028637 PE=3 SV=1	1	1	1	1	1	1	1	1	0	1	1	1	1	1	1	1	0	1	1	1	1	1	1	1	0	1	1	1	2.7	2.7	2.7	75.657	658	658	0.0024865	1.6784	By MS/MS	By matching	By matching	By MS/MS		By MS/MS	By MS/MS	By matching
tr|A0A498LZN2|A0A498LZN2_LABRO;tr|A0A498LSQ2|A0A498LSQ2_LABRO	tr|A0A498LZN2|A0A498LZN2_LABRO;tr|A0A498LSQ2|A0A498LSQ2_LABRO	1;1	1;1	1;1	tr|A0A498LZN2|A0A498LZN2_LABRO RecQ-mediated genome instability protein 1 OS=Labeo rohita OX=84645 GN=ROHU_029467 PE=3 SV=1;tr|A0A498LSQ2|A0A498LSQ2_LABRO RecQ-mediated genome instability protein 1 OS=Labeo rohita OX=84645 GN=ROHU_031226 PE=3 SV=1	2	1	1	1	0	0	0	1	0	0	0	0	0	0	0	1	0	0	0	0	0	0	0	1	0	0	0	0	2.3	2.3	2.3	62.174	558	558;558	0.009935	1.1816				By MS/MS
tr|A0A498LSR9|A0A498LSR9_LABRO;tr|A0A498MPC7|A0A498MPC7_LABRO	tr|A0A498LSR9|A0A498LSR9_LABRO;tr|A0A498MPC7|A0A498MPC7_LABRO	2;2	2;2	2;2	tr|A0A498LSR9|A0A498LSR9_LABRO Claudin-15-like protein OS=Labeo rohita OX=84645 GN=ROHU_010583 PE=3 SV=1;tr|A0A498MPC7|A0A498MPC7_LABRO Claudin OS=Labeo rohita OX=84645 GN=ROHU_024061 PE=3 SV=1	2	2	2	2	2	0	0	0	1	0	1	1	2	0	0	0	1	0	1	1	2	0	0	0	1	0	1	1	10.9	10.9	10.9	17.801	165	165;221	0.0056338	1.4654	By MS/MS				By MS/MS		By matching	By matching
tr|A0A498MWG0|A0A498MWG0_LABRO;tr|A0A498LST3|A0A498LST3_LABRO	tr|A0A498MWG0|A0A498MWG0_LABRO;tr|A0A498LST3|A0A498LST3_LABRO	4;4	4;4	4;4	tr|A0A498MWG0|A0A498MWG0_LABRO Dual specificity mitogen-activated kinase kinase 6 OS=Labeo rohita OX=84645 GN=ROHU_022397 PE=4 SV=1;tr|A0A498LST3|A0A498LST3_LABRO Dual specificity mitogen-activated kinase kinase 6 isoform X1 OS=Labeo rohita OX=84645 GN=ROH	2	4	4	4	3	0	0	3	2	1	1	0	3	0	0	3	2	1	1	0	3	0	0	3	2	1	1	0	16.5	16.5	16.5	39.354	351	351;357	0	19.41	By MS/MS			By MS/MS	By MS/MS	By MS/MS	By MS/MS
tr|A0A498LSW6|A0A498LSW6_LABRO	tr|A0A498LSW6|A0A498LSW6_LABRO	2	2	2	tr|A0A498LSW6|A0A498LSW6_LABRO Eukaryotic translation initiation factor 4B-like isoform X3 OS=Labeo rohita OX=84645 GN=ROHU_013772 PE=4 SV=1	1	2	2	2	2	0	1	1	1	1	1	0	2	0	1	1	1	1	1	0	2	0	1	1	1	1	1	0	7.3	7.3	7.3	52.242	453	453	0.00045809	2.358	By MS/MS		By matching	By matching	By matching	By MS/MS	By MS/MS
tr|A0A498LSX2|A0A498LSX2_LABRO	tr|A0A498LSX2|A0A498LSX2_LABRO	8	3	3	tr|A0A498LSX2|A0A498LSX2_LABRO ADP-ribosylation factor 4 OS=Labeo rohita OX=84645 GN=ROHU_010923 PE=3 SV=1	1	8	3	3	6	1	5	6	6	6	7	6	2	0	1	1	2	2	2	2	2	0	1	1	2	2	2	2	50.6	21.7	21.7	20.482	180	180	0	7.0857	By MS/MS	By matching	By MS/MS	By MS/MS	By MS/MS	By MS/MS	By MS/MS	By MS/MS
tr|A0A498LSY1|A0A498LSY1_LABRO;tr|A0A498NKC1|A0A498NKC1_LABRO	tr|A0A498LSY1|A0A498LSY1_LABRO;tr|A0A498NKC1|A0A498NKC1_LABRO	2;2	2;2	2;2	tr|A0A498LSY1|A0A498LSY1_LABRO Glutamine synthetase OS=Labeo rohita OX=84645 GN=ROHU_029956 PE=3 SV=1;tr|A0A498NKC1|A0A498NKC1_LABRO Glutamine synthetase OS=Labeo rohita OX=84645 GN=ROHU_016203 PE=3 SV=1	2	2	2	2	2	0	0	1	0	1	1	1	2	0	0	1	0	1	1	1	2	0	0	1	0	1	1	1	1.7	1.7	1.7	174.85	1568	1568;1627	0.00086994	1.9806	By MS/MS			By matching		By MS/MS	By MS/MS	By MS/MS
tr|A0A498LT02|A0A498LT02_LABRO	tr|A0A498LT02|A0A498LT02_LABRO	6	6	6	tr|A0A498LT02|A0A498LT02_LABRO Trypsin-3-like protein OS=Labeo rohita OX=84645 GN=ROHU_030814 PE=4 SV=1	1	6	6	6	6	2	5	4	5	4	4	5	6	2	5	4	5	4	4	5	6	2	5	4	5	4	4	5	23.4	23.4	23.4	52.122	483	483	0	52.775	By MS/MS	By MS/MS	By MS/MS	By MS/MS	By MS/MS	By MS/MS	By MS/MS	By MS/MS
tr|A0A498LT11|A0A498LT11_LABRO	tr|A0A498LT11|A0A498LT11_LABRO	4	4	4	tr|A0A498LT11|A0A498LT11_LABRO Non-specific serine/threonine protein kinase OS=Labeo rohita OX=84645 GN=ROHU_030997 PE=4 SV=1	1	4	4	4	1	1	0	3	2	2	3	2	1	1	0	3	2	2	3	2	1	1	0	3	2	2	3	2	17	17	17	43.338	393	393	0	6.1472	By MS/MS	By matching		By MS/MS	By MS/MS	By MS/MS	By MS/MS	By MS/MS
tr|A0A498LT17|A0A498LT17_LABRO	tr|A0A498LT17|A0A498LT17_LABRO	10	10	10	tr|A0A498LT17|A0A498LT17_LABRO Apolipo Eb-like protein OS=Labeo rohita OX=84645 GN=ROHU_030834 PE=3 SV=1	1	10	10	10	6	1	1	1	7	5	1	6	6	1	1	1	7	5	1	6	6	1	1	1	7	5	1	6	38.8	38.8	38.8	31.691	281	281	0	17.013	By MS/MS	By matching	By matching	By matching	By MS/MS	By MS/MS	By matching	By MS/MS
tr|A0A498LT27|A0A498LT27_LABRO;tr|A0A498MPP9|A0A498MPP9_LABRO	tr|A0A498LT27|A0A498LT27_LABRO;tr|A0A498MPP9|A0A498MPP9_LABRO	5;4	5;4	5;4	tr|A0A498LT27|A0A498LT27_LABRO 26S proteasome regulatory subunit RPN11 OS=Labeo rohita OX=84645 GN=ROHU_010830 PE=4 SV=1;tr|A0A498MPP9|A0A498MPP9_LABRO 26S proteasome regulatory subunit RPN11 OS=Labeo rohita OX=84645 GN=ROHU_023536 PE=4 SV=1	2	5	5	5	4	1	4	2	5	5	4	3	4	1	4	2	5	5	4	3	4	1	4	2	5	5	4	3	27	27	27	31.554	285	285;274	0	5.5987	By MS/MS	By matching	By matching	By matching	By MS/MS	By MS/MS	By MS/MS	By MS/MS
tr|A0A498LT46|A0A498LT46_LABRO	tr|A0A498LT46|A0A498LT46_LABRO	16	16	11	tr|A0A498LT46|A0A498LT46_LABRO Glutathione transferase OS=Labeo rohita OX=84645 GN=ROHU_018501 PE=3 SV=1	1	16	16	11	14	8	10	9	12	9	8	12	14	8	10	9	12	9	8	12	9	5	7	5	8	5	5	7	58.3	58.3	42.1	29.331	252	252	0	88.715	By MS/MS	By MS/MS	By MS/MS	By MS/MS	By MS/MS	By MS/MS	By MS/MS	By MS/MS
tr|A0A498NNN6|A0A498NNN6_LABRO;tr|A0A498LT55|A0A498LT55_LABRO	tr|A0A498NNN6|A0A498NNN6_LABRO;tr|A0A498LT55|A0A498LT55_LABRO	7;7	7;7	5;5	tr|A0A498NNN6|A0A498NNN6_LABRO ELAV 1 isoform X1 OS=Labeo rohita OX=84645 GN=ROHU_015476 PE=4 SV=1;tr|A0A498LT55|A0A498LT55_LABRO ELAV 1 isoform X1 OS=Labeo rohita OX=84645 GN=ROHU_031047 PE=4 SV=1	2	7	7	5	6	2	4	4	6	5	6	6	6	2	4	4	6	5	6	6	4	2	4	3	5	4	5	4	24.6	24.6	17.7	38.461	345	345;464	0	26.585	By MS/MS	By MS/MS	By MS/MS	By MS/MS	By MS/MS	By MS/MS	By MS/MS	By MS/MS
tr|A0A498NVF8|A0A498NVF8_LABRO;tr|A0A498LT79|A0A498LT79_LABRO	tr|A0A498NVF8|A0A498NVF8_LABRO;tr|A0A498LT79|A0A498LT79_LABRO	6;6	6;6	6;6	tr|A0A498NVF8|A0A498NVF8_LABRO Elastin OS=Labeo rohita OX=84645 GN=ROHU_003384 PE=3 SV=1;tr|A0A498LT79|A0A498LT79_LABRO Elastin-like protein OS=Labeo rohita OX=84645 GN=ROHU_010773 PE=4 SV=1	2	6	6	6	3	2	3	4	3	2	2	2	3	2	3	4	3	2	2	2	3	2	3	4	3	2	2	2	19.5	19.5	19.5	61.626	676	676;802	0	19.324	By MS/MS	By MS/MS	By MS/MS	By MS/MS	By MS/MS	By MS/MS	By MS/MS	By MS/MS
tr|A0A498LT82|A0A498LT82_LABRO	tr|A0A498LT82|A0A498LT82_LABRO	3	3	3	tr|A0A498LT82|A0A498LT82_LABRO Trans-2-enoyl-mitochondrial OS=Labeo rohita OX=84645 GN=ROHU_010475 PE=4 SV=1	1	3	3	3	1	0	1	1	1	1	1	3	1	0	1	1	1	1	1	3	1	0	1	1	1	1	1	3	5.7	5.7	5.7	98.469	880	880	0	9.7327	By matching		By matching	By matching	By MS/MS	By MS/MS	By matching	By MS/MS
tr|A0A498LTB6|A0A498LTB6_LABRO	tr|A0A498LTB6|A0A498LTB6_LABRO	10	5	5	tr|A0A498LTB6|A0A498LTB6_LABRO Rab GDP dissociation inhibitor OS=Labeo rohita OX=84645 GN=ROHU_020365 PE=3 SV=1	1	10	5	5	6	4	7	9	8	8	9	5	2	1	2	4	3	3	4	1	2	1	2	4	3	3	4	1	28.4	16.8	16.8	50.447	447	447	0	10.657	By MS/MS	By matching	By MS/MS	By MS/MS	By MS/MS	By matching	By MS/MS	By matching
tr|A0A498LTC9|A0A498LTC9_LABRO	tr|A0A498LTC9|A0A498LTC9_LABRO	5	5	5	tr|A0A498LTC9|A0A498LTC9_LABRO Acid sphingomyelinase-like phosphodiesterase 3b OS=Labeo rohita OX=84645 GN=ROHU_010476 PE=3 SV=1	1	5	5	5	2	2	3	3	2	2	4	1	2	2	3	3	2	2	4	1	2	2	3	3	2	2	4	1	21.5	21.5	21.5	48.37	423	423	0	29.551	By MS/MS	By MS/MS	By MS/MS	By MS/MS	By MS/MS	By MS/MS	By MS/MS	By MS/MS
tr|A0A498LTD9|A0A498LTD9_LABRO	tr|A0A498LTD9|A0A498LTD9_LABRO	1	1	1	tr|A0A498LTD9|A0A498LTD9_LABRO Coatomer subunit zeta OS=Labeo rohita OX=84645 GN=ROHU_031137 PE=3 SV=1	1	1	1	1	1	0	1	1	1	1	1	0	1	0	1	1	1	1	1	0	1	0	1	1	1	1	1	0	8.1	8.1	8.1	14.314	123	123	0.0085537	1.2671	By MS/MS		By MS/MS	By matching	By MS/MS	By MS/MS	By MS/MS
tr|A0A498M2X3|A0A498M2X3_LABRO;tr|A0A498LTE2|A0A498LTE2_LABRO	tr|A0A498M2X3|A0A498M2X3_LABRO;tr|A0A498LTE2|A0A498LTE2_LABRO	4;4	4;4	4;4	tr|A0A498M2X3|A0A498M2X3_LABRO AIG1-type G domain-containing protein OS=Labeo rohita OX=84645 GN=ROHU_009157 PE=3 SV=1;tr|A0A498LTE2|A0A498LTE2_LABRO AIG1-type G domain-containing protein OS=Labeo rohita OX=84645 GN=ROHU_009784 PE=3 SV=1	2	4	4	4	1	0	0	0	1	0	3	0	1	0	0	0	1	0	3	0	1	0	0	0	1	0	3	0	10.3	10.3	10.3	60.426	526	526;526	0	5.0286	By MS/MS				By MS/MS		By MS/MS
tr|A0A498LTE7|A0A498LTE7_LABRO	tr|A0A498LTE7|A0A498LTE7_LABRO	3	3	3	tr|A0A498LTE7|A0A498LTE7_LABRO Mitochondrial import inner membrane translocase subunit OS=Labeo rohita OX=84645 GN=ROHU_030755 PE=3 SV=1	1	3	3	3	1	0	2	0	1	2	0	3	1	0	2	0	1	2	0	3	1	0	2	0	1	2	0	3	34.9	34.9	34.9	9.6357	86	86	0	3.9432	By MS/MS		By MS/MS		By MS/MS	By MS/MS		By MS/MS
tr|A0A498LTG0|A0A498LTG0_LABRO;tr|A0A498MJ94|A0A498MJ94_LABRO;tr|A0A498N164|A0A498N164_LABRO	tr|A0A498LTG0|A0A498LTG0_LABRO	9;3;3	4;1;1	4;1;1	tr|A0A498LTG0|A0A498LTG0_LABRO Myosin light polypeptide 6 isoform X1 OS=Labeo rohita OX=84645 GN=ROHU_029897 PE=4 SV=1	3	9	4	4	9	8	9	9	9	9	9	8	4	3	4	4	4	4	4	4	4	3	4	4	4	4	4	4	34.9	16.7	16.7	27.714	252	252;193;196	0	62.066	By MS/MS	By MS/MS	By MS/MS	By MS/MS	By MS/MS	By MS/MS	By MS/MS	By MS/MS
tr|A0A498LTI4|A0A498LTI4_LABRO;tr|A0A498NBP8|A0A498NBP8_LABRO;tr|A0A498L3V5|A0A498L3V5_LABRO;tr|A0A0A7DM38|A0A0A7DM38_LABRO;tr|A0A498M6N3|A0A498M6N3_LABRO;tr|A0A498LWE4|A0A498LWE4_LABRO;tr|A0A7D7KNM9|A0A7D7KNM9_LABRO;tr|A0A0A7DLS3|A0A0A7DLS3_LABRO;tr|A0A498NWC8|A0A498NWC8_LABRO;tr|A0A498LWH6|A0A498LWH6_LABRO	tr|A0A498LTI4|A0A498LTI4_LABRO	33;7;7;6;2;2;1;1;1;1	33;7;7;6;2;2;1;1;1;1	11;0;0;1;0;0;0;0;0;0	tr|A0A498LTI4|A0A498LTI4_LABRO Heat shock cognate 71 kDa OS=Labeo rohita OX=84645 GN=ROHU_010736 PE=3 SV=1	10	33	33	11	27	18	29	28	27	28	27	27	27	18	29	28	27	28	27	27	9	5	10	8	9	9	10	8	57.2	57.2	23.6	71.211	649	649;638;638;106;99;863;83;121;198;284	0	297.24	By MS/MS	By MS/MS	By MS/MS	By MS/MS	By MS/MS	By MS/MS	By MS/MS	By MS/MS
tr|A0A498MBT0|A0A498MBT0_LABRO;tr|A0A498LTI6|A0A498LTI6_LABRO	tr|A0A498MBT0|A0A498MBT0_LABRO;tr|A0A498LTI6|A0A498LTI6_LABRO	3;3	3;3	3;3	tr|A0A498MBT0|A0A498MBT0_LABRO Unconventional myosin-VIIa-like protein OS=Labeo rohita OX=84645 GN=ROHU_008053 PE=3 SV=1;tr|A0A498LTI6|A0A498LTI6_LABRO Unconventional myosin-VIIa-like protein OS=Labeo rohita OX=84645 GN=ROHU_031617 PE=3 SV=1	2	3	3	3	0	0	0	0	0	1	2	1	0	0	0	0	0	1	2	1	0	0	0	0	0	1	2	1	1.8	1.8	1.8	204.81	1790	1790;1790	0.0074892	1.3408						By MS/MS	By MS/MS	By MS/MS
tr|A0A498LTJ0|A0A498LTJ0_LABRO	tr|A0A498LTJ0|A0A498LTJ0_LABRO	2	1	1	tr|A0A498LTJ0|A0A498LTJ0_LABRO Fatty acid-binding brain OS=Labeo rohita OX=84645 GN=ROHU_013427 PE=3 SV=1	1	2	1	1	2	1	2	1	2	1	2	1	1	0	1	0	1	0	1	0	1	0	1	0	1	0	1	0	18.9	10.1	10.1	16.148	148	148	0.0078585	1.3252	By MS/MS	By matching	By MS/MS	By matching	By MS/MS	By matching	By MS/MS	By matching
tr|A0A498LTK5|A0A498LTK5_LABRO;tr|A0A498LPX7|A0A498LPX7_LABRO	tr|A0A498LTK5|A0A498LTK5_LABRO;tr|A0A498LPX7|A0A498LPX7_LABRO	4;2	4;2	4;2	tr|A0A498LTK5|A0A498LTK5_LABRO TAR DNA-binding protein 43 OS=Labeo rohita OX=84645 GN=ROHU_029908 PE=4 SV=1;tr|A0A498LPX7|A0A498LPX7_LABRO TAR DNA-binding protein 43 OS=Labeo rohita OX=84645 GN=ROHU_011298 PE=4 SV=1	2	4	4	4	2	0	1	1	2	2	2	1	2	0	1	1	2	2	2	1	2	0	1	1	2	2	2	1	13.9	13.9	13.9	44.061	402	402;390	0	5.1248	By MS/MS		By MS/MS	By MS/MS	By MS/MS	By MS/MS	By MS/MS	By MS/MS
tr|A0A498LTL5|A0A498LTL5_LABRO	tr|A0A498LTL5|A0A498LTL5_LABRO	3	3	3	tr|A0A498LTL5|A0A498LTL5_LABRO Microsomal signal peptidase 25 kDa subunit OS=Labeo rohita OX=84645 GN=ROHU_029948 PE=3 SV=1	1	3	3	3	1	1	2	2	3	2	2	1	1	1	2	2	3	2	2	1	1	1	2	2	3	2	2	1	24	24	24	17.19	150	150	0	3.5951	By MS/MS	By matching	By MS/MS	By MS/MS	By MS/MS	By MS/MS	By MS/MS	By matching
tr|A0A498LTL8|A0A498LTL8_LABRO	tr|A0A498LTL8|A0A498LTL8_LABRO	2	2	2	tr|A0A498LTL8|A0A498LTL8_LABRO Vesicle-associated membrane 8-like protein OS=Labeo rohita OX=84645 GN=ROHU_010404 PE=4 SV=1	1	2	2	2	1	0	0	0	1	0	1	1	1	0	0	0	1	0	1	1	1	0	0	0	1	0	1	1	20.5	20.5	20.5	13.828	122	122	0	2.5263	By matching				By MS/MS		By matching	By MS/MS
tr|A0A498LTL9|A0A498LTL9_LABRO;tr|A0A498N5Q3|A0A498N5Q3_LABRO;tr|A0A498N0E5|A0A498N0E5_LABRO	tr|A0A498LTL9|A0A498LTL9_LABRO;tr|A0A498N5Q3|A0A498N5Q3_LABRO	3;3;1	3;3;1	3;3;1	tr|A0A498LTL9|A0A498LTL9_LABRO Putative low-specificity L-threonine aldolase 2 OS=Labeo rohita OX=84645 GN=ROHU_030928 PE=3 SV=1;tr|A0A498N5Q3|A0A498N5Q3_LABRO Putative low-specificity L-threonine aldolase 2 OS=Labeo rohita OX=84645 GN=ROHU_022422 PE=3 SV=	3	3	3	3	3	0	1	1	1	1	2	3	3	0	1	1	1	1	2	3	3	0	1	1	1	1	2	3	11.6	11.6	11.6	45.076	414	414;414;354	0	2.8494	By MS/MS		By matching	By MS/MS	By matching	By MS/MS	By MS/MS	By MS/MS
tr|A0A498LTN4|A0A498LTN4_LABRO	tr|A0A498LTN4|A0A498LTN4_LABRO	2	2	2	tr|A0A498LTN4|A0A498LTN4_LABRO Ubiquitin-conjugating enzyme E2 variant 1 OS=Labeo rohita OX=84645 GN=ROHU_029968 PE=4 SV=1	1	2	2	2	2	2	2	2	2	2	2	2	2	2	2	2	2	2	2	2	2	2	2	2	2	2	2	2	11.6	11.6	11.6	16.674	147	147	0.00046062	2.3867	By MS/MS	By MS/MS	By MS/MS	By MS/MS	By MS/MS	By MS/MS	By MS/MS	By MS/MS
tr|A0A498LTN7|A0A498LTN7_LABRO;tr|A0A498MQX0|A0A498MQX0_LABRO	tr|A0A498LTN7|A0A498LTN7_LABRO;tr|A0A498MQX0|A0A498MQX0_LABRO	7;7	5;5	3;3	tr|A0A498LTN7|A0A498LTN7_LABRO Calcium/calmodulin-dependent protein kinase OS=Labeo rohita OX=84645 GN=ROHU_030948 PE=3 SV=1;tr|A0A498MQX0|A0A498MQX0_LABRO Calcium/calmodulin-dependent protein kinase OS=Labeo rohita OX=84645 GN=ROHU_022404 PE=3 SV=1	2	7	5	3	5	4	3	6	6	6	5	5	3	2	1	4	4	4	3	3	2	2	1	3	3	3	2	2	16.6	12	7.1	61.428	549	549;560	0	12.481	By MS/MS	By MS/MS	By MS/MS	By MS/MS	By MS/MS	By MS/MS	By MS/MS	By MS/MS
tr|A0A498LTP4|A0A498LTP4_LABRO	tr|A0A498LTP4|A0A498LTP4_LABRO	2	2	2	tr|A0A498LTP4|A0A498LTP4_LABRO Heterogeneous nuclear ribonucleo D0-like isoform X1 OS=Labeo rohita OX=84645 GN=ROHU_010405 PE=4 SV=1	1	2	2	2	1	1	1	2	2	2	1	0	1	1	1	2	2	2	1	0	1	1	1	2	2	2	1	0	6	6	6	39.094	348	348	0	2.9148	By MS/MS	By MS/MS	By MS/MS	By MS/MS	By MS/MS	By MS/MS	By MS/MS
tr|A0A498LTS6|A0A498LTS6_LABRO	tr|A0A498LTS6|A0A498LTS6_LABRO	6	6	6	tr|A0A498LTS6|A0A498LTS6_LABRO 60S ribosomal protein L38 OS=Labeo rohita OX=84645 GN=ROHU_037379 PE=3 SV=1	1	6	6	6	5	1	5	5	5	5	5	5	5	1	5	5	5	5	5	5	5	1	5	5	5	5	5	5	42.2	42.2	42.2	9.6403	83	83	0	14.351	By MS/MS	By matching	By MS/MS	By MS/MS	By MS/MS	By MS/MS	By MS/MS	By MS/MS
tr|A0A498LTT6|A0A498LTT6_LABRO	tr|A0A498LTT6|A0A498LTT6_LABRO	16	16	16	tr|A0A498LTT6|A0A498LTT6_LABRO Nidogen-2 isoform X1 OS=Labeo rohita OX=84645 GN=ROHU_011376 PE=4 SV=1	1	16	16	16	10	5	12	7	9	8	13	7	10	5	12	7	9	8	13	7	10	5	12	7	9	8	13	7	23.7	23.7	23.7	230.52	2089	2089	0	96.126	By MS/MS	By MS/MS	By MS/MS	By MS/MS	By MS/MS	By MS/MS	By MS/MS	By MS/MS
tr|A0A498LTT9|A0A498LTT9_LABRO	tr|A0A498LTT9|A0A498LTT9_LABRO	6	6	6	tr|A0A498LTT9|A0A498LTT9_LABRO Fumarate hydratase, mitochondrial OS=Labeo rohita OX=84645 GN=ROHU_035317 PE=3 SV=1	1	6	6	6	5	2	2	4	4	5	4	4	5	2	2	4	4	5	4	4	5	2	2	4	4	5	4	4	20.2	20.2	20.2	56.002	521	521	0	39.518	By MS/MS	By matching	By MS/MS	By MS/MS	By MS/MS	By MS/MS	By MS/MS	By MS/MS
tr|A0A498LTU4|A0A498LTU4_LABRO	tr|A0A498LTU4|A0A498LTU4_LABRO	4	2	2	tr|A0A498LTU4|A0A498LTU4_LABRO Fatty acid-binding brain-like protein OS=Labeo rohita OX=84645 GN=ROHU_011386 PE=3 SV=1	1	4	2	2	3	1	3	2	3	2	2	2	2	0	1	0	1	0	0	1	2	0	1	0	1	0	0	1	34.8	18.2	18.2	14.996	132	132	0	2.9784	By MS/MS	By matching	By matching	By matching	By MS/MS	By matching	By matching	By matching
tr|A0A498LTU8|A0A498LTU8_LABRO	tr|A0A498LTU8|A0A498LTU8_LABRO	9	9	9	tr|A0A498LTU8|A0A498LTU8_LABRO Cytochrome c oxidase subunit 4 OS=Labeo rohita OX=84645 GN=ROHU_011334 PE=3 SV=1	1	9	9	9	7	6	5	5	7	6	7	5	7	6	5	5	7	6	7	5	7	6	5	5	7	6	7	5	43.8	43.8	43.8	19.569	169	169	0	33.391	By MS/MS	By MS/MS	By MS/MS	By MS/MS	By MS/MS	By MS/MS	By MS/MS	By MS/MS
tr|A0A498LTV0|A0A498LTV0_LABRO	tr|A0A498LTV0|A0A498LTV0_LABRO	2	2	2	tr|A0A498LTV0|A0A498LTV0_LABRO Cytoplasmic FMR1-interacting 2 isoform X2 OS=Labeo rohita OX=84645 GN=ROHU_010703 PE=4 SV=1	1	2	2	2	2	1	2	2	2	2	2	2	2	1	2	2	2	2	2	2	2	1	2	2	2	2	2	2	7.3	7.3	7.3	38.525	330	330	0	6.1672	By MS/MS	By matching	By MS/MS	By MS/MS	By MS/MS	By MS/MS	By MS/MS	By MS/MS
tr|A0A498LTV6|A0A498LTV6_LABRO	tr|A0A498LTV6|A0A498LTV6_LABRO	1	1	1	tr|A0A498LTV6|A0A498LTV6_LABRO Derlin OS=Labeo rohita OX=84645 GN=ROHU_030802 PE=3 SV=1	1	1	1	1	1	0	1	1	1	1	1	1	1	0	1	1	1	1	1	1	1	0	1	1	1	1	1	1	6.3	6.3	6.3	19.816	174	174	0.0099085	1.1544	By matching		By matching	By matching	By matching	By MS/MS	By MS/MS	By MS/MS
tr|A0A498LTY2|A0A498LTY2_LABRO	tr|A0A498LTY2|A0A498LTY2_LABRO	2	2	2	tr|A0A498LTY2|A0A498LTY2_LABRO Apolipo C-II-like protein OS=Labeo rohita OX=84645 GN=ROHU_030832 PE=4 SV=1	1	2	2	2	1	0	0	1	2	2	1	1	1	0	0	1	2	2	1	1	1	0	0	1	2	2	1	1	23.6	23.6	23.6	13.555	123	123	0	12.835	By MS/MS			By matching	By MS/MS	By MS/MS	By MS/MS	By MS/MS
tr|A0A498LTY5|A0A498LTY5_LABRO	tr|A0A498LTY5|A0A498LTY5_LABRO	2	2	2	tr|A0A498LTY5|A0A498LTY5_LABRO Glycine N-acyltransferase-like protein OS=Labeo rohita OX=84645 GN=ROHU_030646 PE=3 SV=1	1	2	2	2	0	0	0	1	0	2	2	0	0	0	0	1	0	2	2	0	0	0	0	1	0	2	2	0	3.4	3.4	3.4	86.701	757	757	0	2.4434				By matching		By MS/MS	By MS/MS
tr|A0A498LTY8|A0A498LTY8_LABRO	tr|A0A498LTY8|A0A498LTY8_LABRO	1	1	1	tr|A0A498LTY8|A0A498LTY8_LABRO Leucine-rich repeat transmembrane FLRT2-like protein OS=Labeo rohita OX=84645 GN=ROHU_011426 PE=4 SV=1	1	1	1	1	0	0	0	0	0	1	0	0	0	0	0	0	0	1	0	0	0	0	0	0	0	1	0	0	1.5	1.5	1.5	73.866	662	662	1	-2						By MS/MS
tr|A0A498LTZ7|A0A498LTZ7_LABRO	tr|A0A498LTZ7|A0A498LTZ7_LABRO	15	15	15	tr|A0A498LTZ7|A0A498LTZ7_LABRO Arginine--tRNA ligase, cytoplasmic OS=Labeo rohita OX=84645 GN=ROHU_010560 PE=3 SV=1	1	15	15	15	11	5	10	10	13	12	11	12	11	5	10	10	13	12	11	12	11	5	10	10	13	12	11	12	33.7	33.7	33.7	67.159	588	588	0	27.686	By MS/MS	By matching	By MS/MS	By MS/MS	By MS/MS	By MS/MS	By MS/MS	By MS/MS
tr|A0A498LTZ8|A0A498LTZ8_LABRO	tr|A0A498LTZ8|A0A498LTZ8_LABRO	8	8	8	tr|A0A498LTZ8|A0A498LTZ8_LABRO D-beta-hydroxybutyrate mitochondrial-like protein OS=Labeo rohita OX=84645 GN=ROHU_029797 PE=3 SV=1	1	8	8	8	2	2	3	4	3	6	5	6	2	2	3	4	3	6	5	6	2	2	3	4	3	6	5	6	32.9	32.9	32.9	40.152	359	359	0	37.25	By MS/MS	By MS/MS	By MS/MS	By MS/MS	By MS/MS	By MS/MS	By MS/MS	By MS/MS
tr|A0A498LU22|A0A498LU22_LABRO	tr|A0A498LU22|A0A498LU22_LABRO	3	3	3	tr|A0A498LU22|A0A498LU22_LABRO Cytochrome b5 OS=Labeo rohita OX=84645 GN=ROHU_029808 PE=3 SV=1	1	3	3	3	3	1	1	3	3	3	3	2	3	1	1	3	3	3	3	2	3	1	1	3	3	3	3	2	38.4	38.4	38.4	12.533	112	112	0	12.852	By MS/MS	By matching	By MS/MS	By MS/MS	By MS/MS	By MS/MS	By MS/MS	By MS/MS
tr|A0A498LU25|A0A498LU25_LABRO	tr|A0A498LU25|A0A498LU25_LABRO	5	5	5	tr|A0A498LU25|A0A498LU25_LABRO Nucleoside diphosphate kinase OS=Labeo rohita OX=84645 GN=ROHU_030128 PE=3 SV=1	1	5	5	5	1	2	3	5	1	3	5	1	1	2	3	5	1	3	5	1	1	2	3	5	1	3	5	1	36.6	36.6	36.6	17.354	153	153	0	5.4669	By MS/MS	By MS/MS	By matching	By MS/MS	By MS/MS	By MS/MS	By MS/MS	By MS/MS
tr|A0A498LU52|A0A498LU52_LABRO	tr|A0A498LU52|A0A498LU52_LABRO	1	1	1	tr|A0A498LU52|A0A498LU52_LABRO Paladin isoform X2 OS=Labeo rohita OX=84645 GN=ROHU_011486 PE=4 SV=1	1	1	1	1	0	0	1	1	1	1	1	0	0	0	1	1	1	1	1	0	0	0	1	1	1	1	1	0	2	2	2	99.369	863	863	0.0096228	1.2077			By matching	By MS/MS	By matching	By matching	By MS/MS
tr|A0A498LU62|A0A498LU62_LABRO	tr|A0A498LU62|A0A498LU62_LABRO	2	2	2	tr|A0A498LU62|A0A498LU62_LABRO Transport Sec31A-like protein OS=Labeo rohita OX=84645 GN=ROHU_011496 PE=3 SV=1	1	2	2	2	2	0	0	0	1	1	0	2	2	0	0	0	1	1	0	2	2	0	0	0	1	1	0	2	2.9	2.9	2.9	110.32	1018	1018	0	6.4487	By MS/MS				By MS/MS	By MS/MS		By MS/MS
tr|A0A498LU80|A0A498LU80_LABRO;tr|A0A498L4L3|A0A498L4L3_LABRO	tr|A0A498LU80|A0A498LU80_LABRO;tr|A0A498L4L3|A0A498L4L3_LABRO	10;8	10;8	10;8	tr|A0A498LU80|A0A498LU80_LABRO Acetyl-coenzyme A synthetase OS=Labeo rohita OX=84645 GN=ROHU_030178 PE=3 SV=1;tr|A0A498L4L3|A0A498L4L3_LABRO Acetyl-coenzyme A cytoplasmic-like isoform X2 OS=Labeo rohita OX=84645 GN=ROHU_035034 PE=3 SV=1	2	10	10	10	8	1	4	4	6	7	7	6	8	1	4	4	6	7	7	6	8	1	4	4	6	7	7	6	18	18	18	91.296	811	811;559	0	60.166	By MS/MS	By MS/MS	By MS/MS	By MS/MS	By MS/MS	By MS/MS	By MS/MS	By MS/MS
tr|A0A498LU93|A0A498LU93_LABRO	tr|A0A498LU93|A0A498LU93_LABRO	7	7	7	tr|A0A498LU93|A0A498LU93_LABRO Glycine N-methyltransferase OS=Labeo rohita OX=84645 GN=ROHU_010460 PE=4 SV=1	1	7	7	7	3	1	3	5	4	7	4	5	3	1	3	5	4	7	4	5	3	1	3	5	4	7	4	5	54.1	54.1	54.1	25.47	222	222	0	23.103	By MS/MS	By matching	By MS/MS	By MS/MS	By MS/MS	By MS/MS	By MS/MS	By MS/MS
tr|A0A498LUB5|A0A498LUB5_LABRO	tr|A0A498LUB5|A0A498LUB5_LABRO	5	5	5	tr|A0A498LUB5|A0A498LUB5_LABRO ATP-binding cassette sub-family G member 4 OS=Labeo rohita OX=84645 GN=ROHU_030743 PE=3 SV=1	1	5	5	5	3	4	5	5	5	5	5	3	3	4	5	5	5	5	5	3	3	4	5	5	5	5	5	3	3.7	3.7	3.7	136.45	1231	1231	0	6.4994	By MS/MS	By matching	By MS/MS	By MS/MS	By MS/MS	By MS/MS	By MS/MS	By MS/MS
tr|A0A498LUC6|A0A498LUC6_LABRO;CON__H-INV:HIT000016045	tr|A0A498LUC6|A0A498LUC6_LABRO	43;3	43;3	33;0	tr|A0A498LUC6|A0A498LUC6_LABRO Keratin 8 OS=Labeo rohita OX=84645 GN=ROHU_030169 PE=3 SV=1	2	43	43	33	37	29	37	38	40	38	35	34	37	29	37	38	40	38	35	34	29	20	28	29	30	30	26	26	58.7	58.7	50.1	57.533	521	521;99	0	323.31	By MS/MS	By MS/MS	By MS/MS	By MS/MS	By MS/MS	By MS/MS	By MS/MS	By MS/MS
tr|A0A498LUF5|A0A498LUF5_LABRO	tr|A0A498LUF5|A0A498LUF5_LABRO	6	6	6	tr|A0A498LUF5|A0A498LUF5_LABRO Zinc finger ZPR1 OS=Labeo rohita OX=84645 GN=ROHU_029909 PE=3 SV=1	1	6	6	6	3	0	0	3	2	4	3	3	3	0	0	3	2	4	3	3	3	0	0	3	2	4	3	3	16.3	16.3	16.3	59.225	529	529	0	25.893	By MS/MS			By MS/MS	By MS/MS	By MS/MS	By MS/MS	By MS/MS
tr|A0A498LUF6|A0A498LUF6_LABRO	tr|A0A498LUF6|A0A498LUF6_LABRO	6	6	6	tr|A0A498LUF6|A0A498LUF6_LABRO Methylglutaconyl-mitochondrial OS=Labeo rohita OX=84645 GN=ROHU_010417 PE=3 SV=1	1	6	6	6	4	1	2	4	5	4	4	2	4	1	2	4	5	4	4	2	4	1	2	4	5	4	4	2	31.8	31.8	31.8	27.233	255	255	0	31.589	By MS/MS	By matching	By MS/MS	By MS/MS	By MS/MS	By MS/MS	By MS/MS	By MS/MS
tr|A0A498LUF9|A0A498LUF9_LABRO	tr|A0A498LUF9|A0A498LUF9_LABRO	7	7	7	tr|A0A498LUF9|A0A498LUF9_LABRO Syndecan binding 2 OS=Labeo rohita OX=84645 GN=ROHU_030199 PE=4 SV=1	1	7	7	7	5	1	4	3	4	4	4	4	5	1	4	3	4	4	4	4	5	1	4	3	4	4	4	4	41	41	41	30.786	283	283	0	26.845	By MS/MS	By MS/MS	By MS/MS	By MS/MS	By MS/MS	By MS/MS	By MS/MS	By MS/MS
tr|A0A498LUG3|A0A498LUG3_LABRO	tr|A0A498LUG3|A0A498LUG3_LABRO	3	3	3	tr|A0A498LUG3|A0A498LUG3_LABRO Alanyl-tRNA editing Aarsd1 OS=Labeo rohita OX=84645 GN=ROHU_029733 PE=3 SV=1	1	3	3	3	3	0	0	1	1	1	1	0	3	0	0	1	1	1	1	0	3	0	0	1	1	1	1	0	13.3	13.3	13.3	46.406	421	421	0	8.1781	By MS/MS			By matching	By MS/MS	By MS/MS	By MS/MS
tr|A0A498LUH0|A0A498LUH0_LABRO	tr|A0A498LUH0|A0A498LUH0_LABRO	10	10	10	tr|A0A498LUH0|A0A498LUH0_LABRO Angiotensin-converting enzyme OS=Labeo rohita OX=84645 GN=ROHU_029724 PE=3 SV=1	1	10	10	10	2	1	0	4	1	5	0	6	2	1	0	4	1	5	0	6	2	1	0	4	1	5	0	6	12.2	12.2	12.2	147.76	1283	1283	0	14.252	By MS/MS	By MS/MS		By matching	By matching	By MS/MS		By MS/MS
tr|A0A498LUI2|A0A498LUI2_LABRO	tr|A0A498LUI2|A0A498LUI2_LABRO	8	8	1	tr|A0A498LUI2|A0A498LUI2_LABRO Serine/threonine-protein phosphatase OS=Labeo rohita OX=84645 GN=ROHU_010447 PE=3 SV=1	1	8	8	1	5	1	7	6	7	6	7	7	5	1	7	6	7	6	7	7	1	0	1	0	1	1	1	1	12.4	12.4	1.5	98.984	874	874	0	69.722	By MS/MS	By matching	By MS/MS	By MS/MS	By MS/MS	By MS/MS	By MS/MS	By MS/MS
tr|A0A498LUJ4|A0A498LUJ4_LABRO	tr|A0A498LUJ4|A0A498LUJ4_LABRO	7	7	7	tr|A0A498LUJ4|A0A498LUJ4_LABRO Heterogeneous nuclear ribonucleo D-like protein OS=Labeo rohita OX=84645 GN=ROHU_010406 PE=4 SV=1	1	7	7	7	4	2	6	3	4	5	4	1	4	2	6	3	4	5	4	1	4	2	6	3	4	5	4	1	25.9	25.9	25.9	35.677	316	316	0	11.485	By MS/MS	By matching	By MS/MS	By MS/MS	By MS/MS	By MS/MS	By MS/MS	By MS/MS
tr|A0A498LUL2|A0A498LUL2_LABRO	tr|A0A498LUL2|A0A498LUL2_LABRO	2	2	2	tr|A0A498LUL2|A0A498LUL2_LABRO Tyrosine-protein kinase OS=Labeo rohita OX=84645 GN=ROHU_010426 PE=3 SV=1	1	2	2	2	2	0	0	0	0	0	0	0	2	0	0	0	0	0	0	0	2	0	0	0	0	0	0	0	5.5	5.5	5.5	67.648	586	586	0	4.5018	By MS/MS
tr|A0A498LUM0|A0A498LUM0_LABRO	tr|A0A498LUM0|A0A498LUM0_LABRO	3	3	3	tr|A0A498LUM0|A0A498LUM0_LABRO ATPase ASNA1 OS=Labeo rohita OX=84645 GN=ASNA1 PE=3 SV=1	1	3	3	3	2	1	2	2	3	2	3	1	2	1	2	2	3	2	3	1	2	1	2	2	3	2	3	1	4.5	4.5	4.5	101.44	903	903	0	6.2479	By MS/MS	By matching	By matching	By matching	By MS/MS	By MS/MS	By matching	By matching
tr|A0A498P3L8|A0A498P3L8_LABRO;tr|A0A498LUM4|A0A498LUM4_LABRO	tr|A0A498P3L8|A0A498P3L8_LABRO;tr|A0A498LUM4|A0A498LUM4_LABRO	1;1	1;1	1;1	tr|A0A498P3L8|A0A498P3L8_LABRO Chitinase domain-containing 1 OS=Labeo rohita OX=84645 GN=ROHU_001184 PE=4 SV=1;tr|A0A498LUM4|A0A498LUM4_LABRO Chitinase domain-containing 1 OS=Labeo rohita OX=84645 GN=ROHU_030457 PE=4 SV=1	2	1	1	1	1	0	0	0	0	0	0	0	1	0	0	0	0	0	0	0	1	0	0	0	0	0	0	0	3.3	3.3	3.3	44.224	391	391;441	0.0012903	1.8941	By MS/MS
tr|A0A498LUN9|A0A498LUN9_LABRO	tr|A0A498LUN9|A0A498LUN9_LABRO	14	14	9	tr|A0A498LUN9|A0A498LUN9_LABRO Malate dehydrogenase OS=Labeo rohita OX=84645 GN=ROHU_011259 PE=3 SV=1	1	14	14	9	13	6	10	14	12	13	13	13	13	6	10	14	12	13	13	13	8	4	6	9	8	8	8	8	51.4	51.4	36.9	36.338	333	333	0	65.532	By MS/MS	By MS/MS	By MS/MS	By MS/MS	By MS/MS	By MS/MS	By MS/MS	By MS/MS
tr|A0A498LUS7|A0A498LUS7_LABRO	tr|A0A498LUS7|A0A498LUS7_LABRO	3	3	3	tr|A0A498LUS7|A0A498LUS7_LABRO Uncharacterized protein OS=Labeo rohita OX=84645 GN=ROHU_010637 PE=4 SV=1	1	3	3	3	3	0	0	0	0	0	0	0	3	0	0	0	0	0	0	0	3	0	0	0	0	0	0	0	18.8	18.8	18.8	22.351	197	197	0	4.204	By MS/MS
tr|A0A498LUU1|A0A498LUU1_LABRO	tr|A0A498LUU1|A0A498LUU1_LABRO	6	1	1	tr|A0A498LUU1|A0A498LUU1_LABRO Elastase-1-like protein OS=Labeo rohita OX=84645 GN=ROHU_030014 PE=4 SV=1	1	6	1	1	5	3	4	4	6	4	3	3	0	0	1	0	1	0	0	0	0	0	1	0	1	0	0	0	51.3	7.3	7.3	20.499	191	191	0.0024732	1.6324	By matching	By matching	By MS/MS	By matching	By matching	By matching	By matching	By matching
tr|A0A498LUU9|A0A498LUU9_LABRO;tr|A0A498LQU1|A0A498LQU1_LABRO	tr|A0A498LUU9|A0A498LUU9_LABRO	6;2	6;2	6;2	tr|A0A498LUU9|A0A498LUU9_LABRO N-acyl-aromatic-L-amino acid amidohydrolase (Carboxylate-forming) B-like protein OS=Labeo rohita OX=84645 GN=ROHU_011227 PE=3 SV=1	2	6	6	6	2	0	0	1	0	2	1	5	2	0	0	1	0	2	1	5	2	0	0	1	0	2	1	5	20.3	20.3	20.3	52.946	469	469;184	0	17.047	By matching			By MS/MS		By MS/MS	By MS/MS	By MS/MS
tr|A0A498LV15|A0A498LV15_LABRO	tr|A0A498LV15|A0A498LV15_LABRO	14	14	14	tr|A0A498LV15|A0A498LV15_LABRO 40S ribosomal protein S3a OS=Labeo rohita OX=84645 GN=RPS3A PE=3 SV=1	1	14	14	14	12	7	12	12	11	9	11	12	12	7	12	12	11	9	11	12	12	7	12	12	11	9	11	12	51.7	51.7	51.7	30.215	267	267	0	93.343	By MS/MS	By MS/MS	By MS/MS	By MS/MS	By MS/MS	By MS/MS	By MS/MS	By MS/MS
tr|A0A498LV18|A0A498LV18_LABRO	tr|A0A498LV18|A0A498LV18_LABRO	1	1	1	tr|A0A498LV18|A0A498LV18_LABRO Sodium calcium exchanger 2-like protein OS=Labeo rohita OX=84645 GN=ROHU_037283 PE=3 SV=1	1	1	1	1	0	0	0	1	0	0	0	0	0	0	0	1	0	0	0	0	0	0	0	1	0	0	0	0	2.8	2.8	2.8	70.016	635	635	0	3.1076				By MS/MS
tr|A0A498LV26|A0A498LV26_LABRO	tr|A0A498LV26|A0A498LV26_LABRO	4	4	4	tr|A0A498LV26|A0A498LV26_LABRO Endothelin-converting enzyme 2-like isoform X3 OS=Labeo rohita OX=84645 GN=ROHU_029939 PE=3 SV=1	1	4	4	4	2	2	4	3	4	1	3	1	2	2	4	3	4	1	3	1	2	2	4	3	4	1	3	1	5.3	5.3	5.3	129.86	1137	1137	0	11.037	By MS/MS	By MS/MS	By MS/MS	By MS/MS	By MS/MS	By MS/MS	By MS/MS	By MS/MS
tr|A0A498LV43|A0A498LV43_LABRO	tr|A0A498LV43|A0A498LV43_LABRO	10	10	10	tr|A0A498LV43|A0A498LV43_LABRO Cathepsin D OS=Labeo rohita OX=84645 GN=ROHU_026445 PE=3 SV=1	1	10	10	10	6	4	8	8	8	9	9	8	6	4	8	8	8	9	9	8	6	4	8	8	8	9	9	8	33.8	33.8	33.8	43.013	396	396	0	112.2	By MS/MS	By MS/MS	By MS/MS	By MS/MS	By MS/MS	By MS/MS	By MS/MS	By MS/MS
tr|A0A498LV99|A0A498LV99_LABRO	tr|A0A498LV99|A0A498LV99_LABRO	1	1	1	tr|A0A498LV99|A0A498LV99_LABRO Non-specific serine/threonine protein kinase OS=Labeo rohita OX=84645 GN=ROHU_029970 PE=3 SV=1	1	1	1	1	0	0	0	0	0	0	1	0	0	0	0	0	0	0	1	0	0	0	0	0	0	0	1	0	10.1	10.1	10.1	24.847	218	218	0	4.4187							By MS/MS
tr|A0A498LVA3|A0A498LVA3_LABRO	tr|A0A498LVA3|A0A498LVA3_LABRO	5	5	5	tr|A0A498LVA3|A0A498LVA3_LABRO Retinol-binding 4-A-like protein OS=Labeo rohita OX=84645 GN=ROHU_029715 PE=3 SV=1	1	5	5	5	3	1	1	3	1	1	1	3	3	1	1	3	1	1	1	3	3	1	1	3	1	1	1	3	36.5	36.5	36.5	22.016	192	192	0	32.484	By MS/MS	By matching	By matching	By MS/MS	By MS/MS	By MS/MS	By MS/MS	By MS/MS
tr|A0A498LVF1|A0A498LVF1_LABRO	tr|A0A498LVF1|A0A498LVF1_LABRO	5	5	5	tr|A0A498LVF1|A0A498LVF1_LABRO Kv channel-interacting 1-like isoform X2 OS=Labeo rohita OX=84645 GN=ROHU_010541 PE=4 SV=1	1	5	5	5	5	3	3	4	3	5	5	4	5	3	3	4	3	5	5	4	5	3	3	4	3	5	5	4	19.6	19.6	19.6	50.057	443	443	0	63.517	By MS/MS	By MS/MS	By MS/MS	By MS/MS	By MS/MS	By MS/MS	By MS/MS	By MS/MS
tr|A0A498LVN1|A0A498LVN1_LABRO	tr|A0A498LVN1|A0A498LVN1_LABRO	2	2	2	tr|A0A498LVN1|A0A498LVN1_LABRO Myosin-1 isoform X3 OS=Labeo rohita OX=84645 GN=ROHU_029507 PE=3 SV=1	1	2	2	2	1	0	0	2	0	2	2	2	1	0	0	2	0	2	2	2	1	0	0	2	0	2	2	2	3.9	3.9	3.9	85.88	773	773	0	27.862	By matching			By matching		By MS/MS	By MS/MS	By MS/MS
tr|A0A498LVN3|A0A498LVN3_LABRO	tr|A0A498LVN3|A0A498LVN3_LABRO	7	7	7	tr|A0A498LVN3|A0A498LVN3_LABRO Aflatoxin B1 aldehyde reductase member 4-like protein OS=Labeo rohita OX=84645 GN=ROHU_010207 PE=4 SV=1	1	7	7	7	3	2	3	5	6	5	3	4	3	2	3	5	6	5	3	4	3	2	3	5	6	5	3	4	35.4	35.4	35.4	32.402	288	288	0	19.608	By MS/MS	By MS/MS	By MS/MS	By MS/MS	By MS/MS	By MS/MS	By MS/MS	By MS/MS
tr|A0A498LVN4|A0A498LVN4_LABRO	tr|A0A498LVN4|A0A498LVN4_LABRO	27	27	27	tr|A0A498LVN4|A0A498LVN4_LABRO Nidogen-1 OS=Labeo rohita OX=84645 GN=ROHU_031438 PE=4 SV=1	1	27	27	27	21	13	16	18	19	20	22	18	21	13	16	18	19	20	22	18	21	13	16	18	19	20	22	18	30.2	30.2	30.2	136.36	1230	1230	0	187.25	By MS/MS	By MS/MS	By MS/MS	By MS/MS	By MS/MS	By MS/MS	By MS/MS	By MS/MS
tr|A0A498LVN5|A0A498LVN5_LABRO	tr|A0A498LVN5|A0A498LVN5_LABRO	6	6	6	tr|A0A498LVN5|A0A498LVN5_LABRO Ribosomal protein L15 OS=Labeo rohita OX=84645 GN=ROHU_029627 PE=3 SV=1	1	6	6	6	6	2	4	4	5	3	4	4	6	2	4	4	5	3	4	4	6	2	4	4	5	3	4	4	32.8	32.8	32.8	24.093	204	204	0	11.501	By MS/MS	By matching	By MS/MS	By MS/MS	By MS/MS	By MS/MS	By MS/MS	By MS/MS
tr|A0A498LVP1|A0A498LVP1_LABRO	tr|A0A498LVP1|A0A498LVP1_LABRO	3	2	2	tr|A0A498LVP1|A0A498LVP1_LABRO Alpha-1,3-mannosyl-glyco 4-beta-N-acetylglucosaminyltransferase B-like protein OS=Labeo rohita OX=84645 GN=ROHU_029517 PE=4 SV=1	1	3	2	2	3	0	0	2	2	0	3	1	2	0	0	1	1	0	2	0	2	0	0	1	1	0	2	0	6.2	4.2	4.2	72.927	643	643	0.0008881	2.1046	By MS/MS			By matching	By matching		By MS/MS	By matching
tr|A0A498LVR7|A0A498LVR7_LABRO	tr|A0A498LVR7|A0A498LVR7_LABRO	82	82	82	tr|A0A498LVR7|A0A498LVR7_LABRO Basement membrane-specific heparan sulfate proteoglycan core-like protein OS=Labeo rohita OX=84645 GN=ROHU_029862 PE=3 SV=1	1	82	82	82	54	45	64	72	47	66	63	59	54	45	64	72	47	66	63	59	54	45	64	72	47	66	63	59	27.3	27.3	27.3	492.24	4480	4480	0	323.31	By MS/MS	By MS/MS	By MS/MS	By MS/MS	By MS/MS	By MS/MS	By MS/MS	By MS/MS
tr|A0A498LVS1|A0A498LVS1_LABRO	tr|A0A498LVS1|A0A498LVS1_LABRO	61	9	9	tr|A0A498LVS1|A0A498LVS1_LABRO Collagen alpha-6(VI) chain-like protein OS=Labeo rohita OX=84645 GN=ROHU_011061 PE=4 SV=1	1	61	9	9	34	27	44	44	36	56	44	55	6	1	1	1	3	8	1	9	6	1	1	1	3	8	1	9	24.5	3.8	3.8	287.45	2558	2558	0	205.49	By MS/MS	By matching	By MS/MS	By MS/MS	By MS/MS	By MS/MS	By MS/MS	By MS/MS
tr|A0A498LVS6|A0A498LVS6_LABRO	tr|A0A498LVS6|A0A498LVS6_LABRO	34	34	34	tr|A0A498LVS6|A0A498LVS6_LABRO Annexin OS=Labeo rohita OX=84645 GN=ROHU_029528 PE=3 SV=1	1	34	34	34	26	19	28	28	22	25	25	23	26	19	28	28	22	25	25	23	26	19	28	28	22	25	25	23	58.5	58.5	58.5	76.311	673	673	0	117.14	By MS/MS	By MS/MS	By MS/MS	By MS/MS	By MS/MS	By MS/MS	By MS/MS	By MS/MS
tr|A0A498LVS8|A0A498LVS8_LABRO	tr|A0A498LVS8|A0A498LVS8_LABRO	2	2	2	tr|A0A498LVS8|A0A498LVS8_LABRO Calcineurin B homologous 1 OS=Labeo rohita OX=84645 GN=ROHU_011053 PE=4 SV=1	1	2	2	2	1	2	2	1	2	2	2	2	1	2	2	1	2	2	2	2	1	2	2	1	2	2	2	2	10.3	10.3	10.3	22.49	195	195	0	2.953	By MS/MS	By matching	By MS/MS	By MS/MS	By MS/MS	By MS/MS	By MS/MS	By MS/MS
tr|A0A498LVT1|A0A498LVT1_LABRO	tr|A0A498LVT1|A0A498LVT1_LABRO	10	6	2	tr|A0A498LVT1|A0A498LVT1_LABRO Guanine nucleotide-binding G(I) subunit alpha-1 OS=Labeo rohita OX=84645 GN=ROHU_030312 PE=4 SV=1	1	10	6	2	7	5	6	8	8	9	10	8	5	1	2	4	4	5	6	5	2	1	1	1	1	1	2	2	35	23.7	7.9	40.297	354	354	0	14	By MS/MS	By matching	By matching	By MS/MS	By MS/MS	By MS/MS	By MS/MS	By MS/MS
tr|A0A498LVU1|A0A498LVU1_LABRO;tr|A0A498M3M6|A0A498M3M6_LABRO	tr|A0A498LVU1|A0A498LVU1_LABRO;tr|A0A498M3M6|A0A498M3M6_LABRO	12;11	2;1	1;1	tr|A0A498LVU1|A0A498LVU1_LABRO DNA ligase OS=Labeo rohita OX=84645 GN=ROHU_029636 PE=3 SV=1;tr|A0A498M3M6|A0A498M3M6_LABRO DNA ligase OS=Labeo rohita OX=84645 GN=ROHU_037126 PE=3 SV=1	2	12	2	1	10	10	10	10	10	10	12	9	1	1	1	1	1	1	2	1	1	1	1	1	1	1	1	1	6.7	1	0.5	232.74	2103	2103;2214	1	-2	By matching	By matching	By matching	By matching	By MS/MS	By matching	By MS/MS	By matching
tr|A0A498LVU3|A0A498LVU3_LABRO	tr|A0A498LVU3|A0A498LVU3_LABRO	2	2	2	tr|A0A498LVU3|A0A498LVU3_LABRO Non-specific serine/threonine protein kinase OS=Labeo rohita OX=84645 GN=ROHU_029409 PE=3 SV=1	1	2	2	2	1	1	1	1	1	1	1	2	1	1	1	1	1	1	1	2	1	1	1	1	1	1	1	2	3.3	3.3	3.3	125.63	1092	1092	0	2.5986	By MS/MS	By matching	By MS/MS	By MS/MS	By MS/MS	By MS/MS	By MS/MS	By MS/MS
tr|A0A498LVV3|A0A498LVV3_LABRO	tr|A0A498LVV3|A0A498LVV3_LABRO	8	2	2	tr|A0A498LVV3|A0A498LVV3_LABRO Structural maintenance of chromosomes protein OS=Labeo rohita OX=84645 GN=ROHU_029902 PE=3 SV=1	1	8	2	2	6	1	4	4	4	3	3	3	1	1	1	1	2	1	0	1	1	1	1	1	2	1	0	1	8	1.5	1.5	143.22	1232	1232	0.0085703	1.2836	By MS/MS	By MS/MS	By MS/MS	By matching	By MS/MS	By matching	By matching	By matching
tr|A0A498LVV4|A0A498LVV4_LABRO	tr|A0A498LVV4|A0A498LVV4_LABRO	6	6	6	tr|A0A498LVV4|A0A498LVV4_LABRO KH domain-RNA-signal transduction-associated 1-like protein OS=Labeo rohita OX=84645 GN=ROHU_035254 PE=3 SV=1	1	6	6	6	5	3	3	2	4	4	3	4	5	3	3	2	4	4	3	4	5	3	3	2	4	4	3	4	13.8	13.8	13.8	41.094	376	376	0	117.29	By MS/MS	By MS/MS	By MS/MS	By MS/MS	By MS/MS	By MS/MS	By MS/MS	By MS/MS
tr|A0A498LVW9|A0A498LVW9_LABRO	tr|A0A498LVW9|A0A498LVW9_LABRO	2	2	2	tr|A0A498LVW9|A0A498LVW9_LABRO MARCKS-related-like protein OS=Labeo rohita OX=84645 GN=ROHU_035256 PE=3 SV=1	1	2	2	2	1	0	0	1	2	1	1	1	1	0	0	1	2	1	1	1	1	0	0	1	2	1	1	1	19.6	19.6	19.6	22.445	219	219	0	100.81	By MS/MS			By MS/MS	By MS/MS	By MS/MS	By MS/MS	By MS/MS
tr|A0A498LVX5|A0A498LVX5_LABRO;tr|A0A498N6E0|A0A498N6E0_LABRO;tr|A0A498LWI1|A0A498LWI1_LABRO	tr|A0A498LVX5|A0A498LVX5_LABRO	14;1;1	14;1;1	14;1;1	tr|A0A498LVX5|A0A498LVX5_LABRO Synaptopodin-2-like protein OS=Labeo rohita OX=84645 GN=ROHU_029666 PE=3 SV=1	3	14	14	14	10	0	3	14	12	11	11	9	10	0	3	14	12	11	11	9	10	0	3	14	12	11	11	9	28.7	28.7	28.7	85.351	778	778;1178;1462	0	308.9	By MS/MS		By MS/MS	By MS/MS	By MS/MS	By MS/MS	By MS/MS	By MS/MS
tr|A0A498LVZ4|A0A498LVZ4_LABRO	tr|A0A498LVZ4|A0A498LVZ4_LABRO	1	1	1	tr|A0A498LVZ4|A0A498LVZ4_LABRO KN motif and ankyrin repeat domain-containing 3-like protein OS=Labeo rohita OX=84645 GN=ROHU_029430 PE=4 SV=1	1	1	1	1	1	0	0	0	0	0	0	0	1	0	0	0	0	0	0	0	1	0	0	0	0	0	0	0	1.3	1.3	1.3	101.76	940	940	0.00046382	2.4357	By MS/MS
tr|A0A498LVZ6|A0A498LVZ6_LABRO	tr|A0A498LVZ6|A0A498LVZ6_LABRO	4	4	4	tr|A0A498LVZ6|A0A498LVZ6_LABRO Proteasome subunit alpha type-1 OS=Labeo rohita OX=84645 GN=ROHU_008391 PE=3 SV=1	1	4	4	4	3	2	3	3	4	4	4	3	3	2	3	3	4	4	4	3	3	2	3	3	4	4	4	3	17.1	17.1	17.1	20.129	181	181	0	3.3885	By MS/MS	By MS/MS	By MS/MS	By MS/MS	By MS/MS	By MS/MS	By MS/MS	By MS/MS
tr|A0A498LVZ9|A0A498LVZ9_LABRO	tr|A0A498LVZ9|A0A498LVZ9_LABRO	2	2	2	tr|A0A498LVZ9|A0A498LVZ9_LABRO Maleylacetoacetate isomerase OS=Labeo rohita OX=84645 GN=ROHU_030052 PE=3 SV=1	1	2	2	2	1	0	0	0	0	2	0	2	1	0	0	0	0	2	0	2	1	0	0	0	0	2	0	2	9.7	9.7	9.7	36.698	321	321	0.0021377	1.8492	By MS/MS					By MS/MS		By MS/MS
tr|A0A498LW12|A0A498LW12_LABRO	tr|A0A498LW12|A0A498LW12_LABRO	7	7	7	tr|A0A498LW12|A0A498LW12_LABRO Nuclease-sensitive element-binding 1-like isoform X1 OS=Labeo rohita OX=84645 GN=ROHU_037250 PE=4 SV=1	1	7	7	7	5	1	3	5	6	4	4	2	5	1	3	5	6	4	4	2	5	1	3	5	6	4	4	2	38.8	38.8	38.8	35.363	312	312	0	54.366	By MS/MS	By matching	By MS/MS	By MS/MS	By MS/MS	By MS/MS	By MS/MS	By MS/MS
tr|A0A498LW32|A0A498LW32_LABRO	tr|A0A498LW32|A0A498LW32_LABRO	1	1	1	tr|A0A498LW32|A0A498LW32_LABRO Complex I-B14.5a OS=Labeo rohita OX=84645 GN=ROHU_037251 PE=3 SV=1	1	1	1	1	1	0	0	1	1	1	1	1	1	0	0	1	1	1	1	1	1	0	0	1	1	1	1	1	5.5	5.5	5.5	18.089	164	164	0	2.8886	By MS/MS			By MS/MS	By MS/MS	By MS/MS	By MS/MS	By MS/MS
tr|A0A498LW50|A0A498LW50_LABRO;tr|A0A498P0X6|A0A498P0X6_LABRO;tr|A0A498N599|A0A498N599_LABRO;tr|A0A498NZY3|A0A498NZY3_LABRO;tr|A0A498N9Q4|A0A498N9Q4_LABRO	tr|A0A498LW50|A0A498LW50_LABRO;tr|A0A498P0X6|A0A498P0X6_LABRO;tr|A0A498N599|A0A498N599_LABRO;tr|A0A498NZY3|A0A498NZY3_LABRO;tr|A0A498N9Q4|A0A498N9Q4_LABRO	2;1;1;1;1	2;1;1;1;1	1;1;1;1;0	tr|A0A498LW50|A0A498LW50_LABRO Desmoglein-2-like protein OS=Labeo rohita OX=84645 GN=ROHU_037268 PE=4 SV=1;tr|A0A498P0X6|A0A498P0X6_LABRO Desmoglein-2-like protein OS=Labeo rohita OX=84645 GN=ROHU_001684 PE=4 SV=1;tr|A0A498N599|A0A498N599_LABRO Desmoglein-	5	2	2	1	2	0	0	0	0	0	0	1	2	0	0	0	0	0	0	1	1	0	0	0	0	0	0	0	2.3	2.3	0.7	111.76	1005	1005;215;266;416;745	0	2.7902	By MS/MS							By matching
tr|A0A498LW71|A0A498LW71_LABRO	tr|A0A498LW71|A0A498LW71_LABRO	114	114	103	tr|A0A498LW71|A0A498LW71_LABRO Talin-1 isoform X1 OS=Labeo rohita OX=84645 GN=ROHU_010429 PE=4 SV=1	1	114	114	103	86	56	89	94	92	93	96	84	86	56	89	94	92	93	96	84	79	50	83	84	84	83	86	76	62.8	62.8	58.5	265.6	2491	2491	0	323.31	By MS/MS	By MS/MS	By MS/MS	By MS/MS	By MS/MS	By MS/MS	By MS/MS	By MS/MS
tr|A0A498LYN7|A0A498LYN7_LABRO;tr|A0A498LW72|A0A498LW72_LABRO	tr|A0A498LYN7|A0A498LYN7_LABRO;tr|A0A498LW72|A0A498LW72_LABRO	1;1	1;1	1;1	tr|A0A498LYN7|A0A498LYN7_LABRO Sepiapterin reductase OS=Labeo rohita OX=84645 GN=ROHU_037216 PE=3 SV=1;tr|A0A498LW72|A0A498LW72_LABRO Sepiapterin reductase OS=Labeo rohita OX=84645 GN=ROHU_030277 PE=3 SV=1	2	1	1	1	1	0	0	0	1	0	1	1	1	0	0	0	1	0	1	1	1	0	0	0	1	0	1	1	8.8	8.8	8.8	28.245	261	261;261	0	4.3605	By MS/MS				By MS/MS		By matching	By matching
tr|A0A498LW95|A0A498LW95_LABRO	tr|A0A498LW95|A0A498LW95_LABRO	4	4	4	tr|A0A498LW95|A0A498LW95_LABRO Histidine triad nucleotide-binding 1 OS=Labeo rohita OX=84645 GN=ROHU_010449 PE=4 SV=1	1	4	4	4	4	0	2	3	3	3	2	3	4	0	2	3	3	3	2	3	4	0	2	3	3	3	2	3	57.9	57.9	57.9	13.704	126	126	0	52.934	By MS/MS		By matching	By MS/MS	By MS/MS	By MS/MS	By MS/MS	By MS/MS
tr|A0A498LWA2|A0A498LWA2_LABRO	tr|A0A498LWA2|A0A498LWA2_LABRO	2	2	2	tr|A0A498LWA2|A0A498LWA2_LABRO 3-hydroxy-3-methylglutaryl coenzyme A synthase OS=Labeo rohita OX=84645 GN=ROHU_010428 PE=3 SV=1	1	2	2	2	0	0	1	0	0	0	0	2	0	0	1	0	0	0	0	2	0	0	1	0	0	0	0	2	4.2	4.2	4.2	57.072	518	518	0.00088496	2.0816			By matching					By MS/MS
tr|A0A498P6U3|A0A498P6U3_LABRO;tr|A0A498LWA5|A0A498LWA5_LABRO;tr|A0A498P4U0|A0A498P4U0_LABRO	tr|A0A498P6U3|A0A498P6U3_LABRO;tr|A0A498LWA5|A0A498LWA5_LABRO;tr|A0A498P4U0|A0A498P4U0_LABRO	1;1;1	1;1;1	1;1;1	tr|A0A498P6U3|A0A498P6U3_LABRO CDP-diacylglycerol--inositol 3-phosphatidyltransferase-like protein OS=Labeo rohita OX=84645 GN=ROHU_000366 PE=3 SV=1;tr|A0A498LWA5|A0A498LWA5_LABRO CDP-diacylglycerol--inositol 3-phosphatidyltransferase-like protein OS=Labeo	3	1	1	1	1	1	1	0	1	1	1	1	1	1	1	0	1	1	1	1	1	1	1	0	1	1	1	1	2.1	2.1	2.1	58.289	528	528;528;807	0.00088067	2.0445	By MS/MS	By matching	By MS/MS		By matching	By matching	By MS/MS	By matching
tr|A0A498LWA9|A0A498LWA9_LABRO	tr|A0A498LWA9|A0A498LWA9_LABRO	4	4	4	tr|A0A498LWA9|A0A498LWA9_LABRO Dynein light intermediate chain OS=Labeo rohita OX=84645 GN=ROHU_010072 PE=3 SV=1	1	4	4	4	1	0	0	1	1	2	3	1	1	0	0	1	1	2	3	1	1	0	0	1	1	2	3	1	11.4	11.4	11.4	75.219	684	684	0	5.5231	By MS/MS			By MS/MS	By MS/MS	By MS/MS	By MS/MS	By MS/MS
tr|A0A498LWD3|A0A498LWD3_LABRO	tr|A0A498LWD3|A0A498LWD3_LABRO	14	14	14	tr|A0A498LWD3|A0A498LWD3_LABRO Tetratricopeptide repeat 25 OS=Labeo rohita OX=84645 GN=ROHU_029291 PE=4 SV=1	1	14	14	14	13	2	5	8	9	8	8	11	13	2	5	8	9	8	8	11	13	2	5	8	9	8	8	11	17.8	17.8	17.8	104.22	931	931	0	69.234	By MS/MS	By matching	By MS/MS	By MS/MS	By MS/MS	By MS/MS	By MS/MS	By MS/MS
tr|A0A498NIJ2|A0A498NIJ2_LABRO;tr|A0A498MKG0|A0A498MKG0_LABRO;tr|A0A498LWE0|A0A498LWE0_LABRO	tr|A0A498NIJ2|A0A498NIJ2_LABRO;tr|A0A498MKG0|A0A498MKG0_LABRO;tr|A0A498LWE0|A0A498LWE0_LABRO	1;1;1	1;1;1	1;1;1	tr|A0A498NIJ2|A0A498NIJ2_LABRO Importin subunit alpha OS=Labeo rohita OX=84645 GN=ROHU_016788 PE=3 SV=1;tr|A0A498MKG0|A0A498MKG0_LABRO Importin subunit alpha OS=Labeo rohita OX=84645 GN=ROHU_025152 PE=3 SV=1;tr|A0A498LWE0|A0A498LWE0_LABRO Importin subunit	3	1	1	1	0	0	0	0	0	0	1	0	0	0	0	0	0	0	1	0	0	0	0	0	0	0	1	0	3.8	3.8	3.8	56.275	502	502;524;537	0	5.019							By MS/MS
tr|A0A498LWE3|A0A498LWE3_LABRO	tr|A0A498LWE3|A0A498LWE3_LABRO	7	7	7	tr|A0A498LWE3|A0A498LWE3_LABRO LIM and SH3 domain protein 1 OS=Labeo rohita OX=84645 GN=ROHU_029262 PE=4 SV=1	1	7	7	7	5	0	1	3	5	5	4	6	5	0	1	3	5	5	4	6	5	0	1	3	5	5	4	6	53	53	53	22.652	200	200	0	12.252	By MS/MS		By matching	By MS/MS	By MS/MS	By MS/MS	By MS/MS	By MS/MS
tr|A0A498LWE7|A0A498LWE7_LABRO	tr|A0A498LWE7|A0A498LWE7_LABRO	11	11	11	tr|A0A498LWE7|A0A498LWE7_LABRO Electron transfer flavoprotein-ubiquinone oxidoreductase OS=Labeo rohita OX=84645 GN=ROHU_029510 PE=4 SV=1	1	11	11	11	7	0	4	4	6	6	6	7	7	0	4	4	6	6	6	7	7	0	4	4	6	6	6	7	32.1	32.1	32.1	63.686	574	574	0	22.7	By MS/MS		By MS/MS	By MS/MS	By MS/MS	By MS/MS	By MS/MS	By MS/MS
tr|A0A498LWF7|A0A498LWF7_LABRO	tr|A0A498LWF7|A0A498LWF7_LABRO	7	7	7	tr|A0A498LWF7|A0A498LWF7_LABRO Signal transducer and activator of transcription OS=Labeo rohita OX=84645 GN=ROHU_029282 PE=3 SV=1	1	7	7	7	6	2	2	4	2	3	5	3	6	2	2	4	2	3	5	3	6	2	2	4	2	3	5	3	17.1	17.1	17.1	91.698	801	801	0	64.064	By MS/MS	By matching	By matching	By MS/MS	By MS/MS	By MS/MS	By MS/MS	By matching
tr|A0A498MUD2|A0A498MUD2_LABRO;tr|A0A498LWG3|A0A498LWG3_LABRO	tr|A0A498MUD2|A0A498MUD2_LABRO;tr|A0A498LWG3|A0A498LWG3_LABRO	3;3	3;3	3;3	tr|A0A498MUD2|A0A498MUD2_LABRO KH domain-RNA-signal transduction-associated 1-like protein OS=Labeo rohita OX=84645 GN=ROHU_025154 PE=3 SV=1;tr|A0A498LWG3|A0A498LWG3_LABRO KH domain-RNA-signal transduction-associated 1-like protein OS=Labeo rohita OX=84645	2	3	3	3	3	1	1	1	1	1	1	2	3	1	1	1	1	1	1	2	3	1	1	1	1	1	1	2	11.9	11.9	11.9	35.449	319	319;352	0	3.6436	By MS/MS	By matching	By MS/MS	By matching	By MS/MS	By MS/MS	By MS/MS	By MS/MS
tr|A0A498LWG6|A0A498LWG6_LABRO	tr|A0A498LWG6|A0A498LWG6_LABRO	23	23	23	tr|A0A498LWG6|A0A498LWG6_LABRO ATP-citrate (pro-S-)-lyase OS=Labeo rohita OX=84645 GN=ROHU_029292 PE=3 SV=1	1	23	23	23	12	2	12	10	13	16	12	16	12	2	12	10	13	16	12	16	12	2	12	10	13	16	12	16	25.2	25.2	25.2	117.94	1075	1075	0	48.283	By MS/MS	By matching	By MS/MS	By MS/MS	By MS/MS	By MS/MS	By MS/MS	By MS/MS
tr|A0A498LWG8|A0A498LWG8_LABRO	tr|A0A498LWG8|A0A498LWG8_LABRO	4	4	4	tr|A0A498LWG8|A0A498LWG8_LABRO Glutathione peroxidase OS=Labeo rohita OX=84645 GN=ROHU_029530 PE=3 SV=1	1	4	4	4	4	3	4	0	3	1	3	1	4	3	4	0	3	1	3	1	4	3	4	0	3	1	3	1	30.6	30.6	30.6	17.182	147	147	0	4.1596	By MS/MS	By MS/MS	By MS/MS		By MS/MS	By MS/MS	By MS/MS	By matching
tr|A0A498LWH2|A0A498LWH2_LABRO	tr|A0A498LWH2|A0A498LWH2_LABRO	12	12	11	tr|A0A498LWH2|A0A498LWH2_LABRO Carboxypeptidase B OS=Labeo rohita OX=84645 GN=ROHU_029782 PE=3 SV=1	1	12	12	11	12	6	7	7	10	8	9	7	12	6	7	7	10	8	9	7	11	6	7	7	10	8	9	7	26.6	26.6	25.5	78.281	699	699	0	232	By MS/MS	By MS/MS	By MS/MS	By MS/MS	By MS/MS	By MS/MS	By MS/MS	By MS/MS
tr|A0A498LWI4|A0A498LWI4_LABRO	tr|A0A498LWI4|A0A498LWI4_LABRO	4	4	4	tr|A0A498LWI4|A0A498LWI4_LABRO Macrophage migration inhibitory factor OS=Labeo rohita OX=84645 GN=ROHU_029519 PE=3 SV=1	1	4	4	4	3	2	2	2	2	2	2	3	3	2	2	2	2	2	2	3	3	2	2	2	2	2	2	3	40.9	40.9	40.9	12.379	115	115	0	60.241	By MS/MS	By MS/MS	By MS/MS	By MS/MS	By MS/MS	By MS/MS	By MS/MS	By MS/MS
tr|A0A498LWK4|A0A498LWK4_LABRO	tr|A0A498LWK4|A0A498LWK4_LABRO	5	5	5	tr|A0A498LWK4|A0A498LWK4_LABRO RING finger protein 157-like isoform X1 OS=Labeo rohita OX=84645 GN=ROHU_031402 PE=4 SV=1	1	5	5	5	4	0	1	1	4	1	1	0	4	0	1	1	4	1	1	0	4	0	1	1	4	1	1	0	6.9	6.9	6.9	113.42	1019	1019	0	9.9396	By MS/MS		By matching	By matching	By MS/MS	By matching	By MS/MS
tr|A0A498LWK8|A0A498LWK8_LABRO	tr|A0A498LWK8|A0A498LWK8_LABRO	30	23	17	tr|A0A498LWK8|A0A498LWK8_LABRO Intermediate filament ON3-like isoform X2 OS=Labeo rohita OX=84645 GN=ROHU_030170 PE=3 SV=1	1	30	23	17	24	20	21	20	28	21	18	23	18	13	14	14	21	16	12	17	14	9	8	9	15	11	7	13	48.3	39.7	31	55.905	522	522	0	187.94	By MS/MS	By MS/MS	By MS/MS	By MS/MS	By MS/MS	By MS/MS	By MS/MS	By MS/MS
tr|A0A498LWL0|A0A498LWL0_LABRO	tr|A0A498LWL0|A0A498LWL0_LABRO	1	1	1	tr|A0A498LWL0|A0A498LWL0_LABRO Proteasome activator complex subunit 3 OS=Labeo rohita OX=84645 GN=ROHU_031314 PE=3 SV=1	1	1	1	1	0	0	0	0	0	0	1	0	0	0	0	0	0	0	1	0	0	0	0	0	0	0	1	0	5.9	5.9	5.9	29.317	256	256	0.00087566	2.0237							By MS/MS
tr|A0A498LWM7|A0A498LWM7_LABRO	tr|A0A498LWM7|A0A498LWM7_LABRO	8	8	5	tr|A0A498LWM7|A0A498LWM7_LABRO 26S proteasome non-ATPase regulatory subunit 11B OS=Labeo rohita OX=84645 GN=ROHU_031324 PE=3 SV=1	1	8	8	5	8	0	3	3	4	5	5	6	8	0	3	3	4	5	5	6	5	0	1	2	3	3	4	4	27.6	27.6	17.3	38.645	341	341	0	12.47	By MS/MS		By MS/MS	By MS/MS	By MS/MS	By MS/MS	By MS/MS	By MS/MS
tr|A0A498LWM8|A0A498LWM8_LABRO	tr|A0A498LWM8|A0A498LWM8_LABRO	1	1	1	tr|A0A498LWM8|A0A498LWM8_LABRO Ubiquitin-like-specific protease ESD4 OS=Labeo rohita OX=84645 GN=ROHU_029935 PE=4 SV=1	1	1	1	1	1	0	1	1	1	1	1	1	1	0	1	1	1	1	1	1	1	0	1	1	1	1	1	1	3.1	3.1	3.1	54.788	478	478	0.0021213	1.823	By MS/MS		By MS/MS	By matching	By matching	By MS/MS	By MS/MS	By MS/MS
tr|A0A498LWN1|A0A498LWN1_LABRO	tr|A0A498LWN1|A0A498LWN1_LABRO	4	4	4	tr|A0A498LWN1|A0A498LWN1_LABRO Phosphoinositide phospholipase C OS=Labeo rohita OX=84645 GN=ROHU_029432 PE=4 SV=1	1	4	4	4	3	1	0	0	3	2	0	3	3	1	0	0	3	2	0	3	3	1	0	0	3	2	0	3	2.9	2.9	2.9	225.77	2034	2034	0	5.2953	By MS/MS	By matching			By MS/MS	By MS/MS		By MS/MS
tr|A0A498LWN3|A0A498LWN3_LABRO	tr|A0A498LWN3|A0A498LWN3_LABRO	2	2	2	tr|A0A498LWN3|A0A498LWN3_LABRO Peptidylprolyl isomerase OS=Labeo rohita OX=84645 GN=ROHU_030200 PE=4 SV=1	1	2	2	2	2	1	1	2	2	2	2	2	2	1	1	2	2	2	2	2	2	1	1	2	2	2	2	2	23.1	23.1	23.1	11.907	108	108	0	5.3264	By MS/MS	By MS/MS	By MS/MS	By MS/MS	By MS/MS	By MS/MS	By MS/MS	By MS/MS
tr|A0A498LWN4|A0A498LWN4_LABRO	tr|A0A498LWN4|A0A498LWN4_LABRO	1	1	1	tr|A0A498LWN4|A0A498LWN4_LABRO Dimethylargininase OS=Labeo rohita OX=84645 GN=ROHU_013813 PE=3 SV=1	1	1	1	1	1	0	1	0	1	0	0	1	1	0	1	0	1	0	0	1	1	0	1	0	1	0	0	1	16.2	16.2	16.2	10.7	99	99	0	2.9315	By MS/MS		By MS/MS		By matching			By MS/MS
tr|A0A498LWN5|A0A498LWN5_LABRO	tr|A0A498LWN5|A0A498LWN5_LABRO	120	120	120	tr|A0A498LWN5|A0A498LWN5_LABRO Spectrin alpha non-erythrocytic 1 isoform X4 OS=Labeo rohita OX=84645 GN=ROHU_029382 PE=3 SV=1	1	120	120	120	101	59	83	83	103	83	94	72	101	59	83	83	103	83	94	72	101	59	83	83	103	83	94	72	59.8	59.8	59.8	279.87	2430	2430	0	323.31	By MS/MS	By MS/MS	By MS/MS	By MS/MS	By MS/MS	By MS/MS	By MS/MS	By MS/MS
tr|A0A498LWP3|A0A498LWP3_LABRO	tr|A0A498LWP3|A0A498LWP3_LABRO	2	2	2	tr|A0A498LWP3|A0A498LWP3_LABRO Serine/threonine-protein kinase TOR OS=Labeo rohita OX=84645 GN=ROHU_029411 PE=3 SV=1	1	2	2	2	1	0	1	1	1	2	2	1	1	0	1	1	1	2	2	1	1	0	1	1	1	2	2	1	1.9	1.9	1.9	156.31	1388	1388	0	10.387	By MS/MS		By MS/MS	By MS/MS	By MS/MS	By MS/MS	By MS/MS	By MS/MS
tr|A0A498LWR2|A0A498LWR2_LABRO	tr|A0A498LWR2|A0A498LWR2_LABRO	1	1	1	tr|A0A498LWR2|A0A498LWR2_LABRO Dipeptidyl peptidase 9 isoform X1 OS=Labeo rohita OX=84645 GN=ROHU_029431 PE=4 SV=1	1	1	1	1	1	0	0	1	1	1	1	1	1	0	0	1	1	1	1	1	1	0	0	1	1	1	1	1	2.3	2.3	2.3	89.427	783	783	0.0020842	1.7116	By matching			By matching	By matching	By MS/MS	By matching	By MS/MS
tr|A0A498LWS5|A0A498LWS5_LABRO	tr|A0A498LWS5|A0A498LWS5_LABRO	13	13	13	tr|A0A498LWS5|A0A498LWS5_LABRO NADH dehydrogenase [ubiquinone] flavoprotein 1, mitochondrial OS=Labeo rohita OX=84645 GN=ROHU_031364 PE=3 SV=1	1	13	13	13	9	4	3	8	9	11	10	10	9	4	3	8	9	11	10	10	9	4	3	8	9	11	10	10	41.4	41.4	41.4	53.958	495	495	0	83.692	By MS/MS	By MS/MS	By MS/MS	By MS/MS	By MS/MS	By MS/MS	By MS/MS	By MS/MS
tr|A0A498LWT1|A0A498LWT1_LABRO;tr|A0A498LT20|A0A498LT20_LABRO	tr|A0A498LWT1|A0A498LWT1_LABRO	3;1	3;1	3;1	tr|A0A498LWT1|A0A498LWT1_LABRO Asparaginase OS=Labeo rohita OX=84645 GN=ROHU_030030 PE=4 SV=1	2	3	3	3	3	0	0	0	3	1	0	0	3	0	0	0	3	1	0	0	3	0	0	0	3	1	0	0	5.2	5.2	5.2	67.147	613	613;560	0	5.1366	By MS/MS				By MS/MS	By matching
tr|A0A498LWU4|A0A498LWU4_LABRO	tr|A0A498LWU4|A0A498LWU4_LABRO	4	4	4	tr|A0A498LWU4|A0A498LWU4_LABRO Neutral alpha-glucosidase C-like protein OS=Labeo rohita OX=84645 GN=ROHU_030050 PE=3 SV=1	1	4	4	4	3	0	1	3	3	3	3	3	3	0	1	3	3	3	3	3	3	0	1	3	3	3	3	3	11	11	11	70.137	621	621	0	37.558	By MS/MS		By MS/MS	By MS/MS	By MS/MS	By MS/MS	By MS/MS	By MS/MS
tr|A0A498LWV6|A0A498LWV6_LABRO	tr|A0A498LWV6|A0A498LWV6_LABRO	3	3	3	tr|A0A498LWV6|A0A498LWV6_LABRO Mitochondrial 18 kDa protein OS=Labeo rohita OX=84645 GN=ROHU_004616 PE=3 SV=1	1	3	3	3	2	0	2	2	3	3	3	2	2	0	2	2	3	3	3	2	2	0	2	2	3	3	3	2	29.4	29.4	29.4	15.44	143	143	0	6.3202	By MS/MS		By MS/MS	By MS/MS	By MS/MS	By MS/MS	By MS/MS	By MS/MS
tr|A0A498LWY6|A0A498LWY6_LABRO	tr|A0A498LWY6|A0A498LWY6_LABRO	1	1	1	tr|A0A498LWY6|A0A498LWY6_LABRO Pre-mRNA-splicing factor 3 OS=Labeo rohita OX=84645 GN=ROHU_010458 PE=4 SV=1	1	1	1	1	1	0	0	0	0	0	0	0	1	0	0	0	0	0	0	0	1	0	0	0	0	0	0	0	2.2	2.2	2.2	78.158	691	691	0.0060193	1.4548	By MS/MS
tr|A0A498LX14|A0A498LX14_LABRO	tr|A0A498LX14|A0A498LX14_LABRO	5	5	5	tr|A0A498LX14|A0A498LX14_LABRO Anion exchange protein OS=Labeo rohita OX=84645 GN=ROHU_029234 PE=3 SV=1	1	5	5	5	0	4	4	0	3	0	1	0	0	4	4	0	3	0	1	0	0	4	4	0	3	0	1	0	6.9	6.9	6.9	89.115	792	792	0	5.2099		By MS/MS	By MS/MS		By matching		By matching
tr|A0A498LX35|A0A498LX35_LABRO;tr|A0A498P2B8|A0A498P2B8_LABRO	tr|A0A498LX35|A0A498LX35_LABRO	13;6	13;6	13;6	tr|A0A498LX35|A0A498LX35_LABRO Prohibitin OS=Labeo rohita OX=84645 GN=ROHU_029254 PE=3 SV=1	2	13	13	13	12	8	10	12	10	12	12	12	12	8	10	12	10	12	12	12	12	8	10	12	10	12	12	12	69	69	69	29.611	271	271;135	0	123.88	By MS/MS	By MS/MS	By MS/MS	By MS/MS	By MS/MS	By MS/MS	By MS/MS	By MS/MS
tr|A0A498LX61|A0A498LX61_LABRO;tr|A0A498NNT4|A0A498NNT4_LABRO	tr|A0A498LX61|A0A498LX61_LABRO;tr|A0A498NNT4|A0A498NNT4_LABRO	1;1	1;1	1;1	tr|A0A498LX61|A0A498LX61_LABRO Solute carrier family 15 member 1-like protein OS=Labeo rohita OX=84645 GN=ROHU_031078 PE=3 SV=1;tr|A0A498NNT4|A0A498NNT4_LABRO Solute carrier family 15 member 1-like protein OS=Labeo rohita OX=84645 GN=ROHU_015541 PE=3 SV=1	2	1	1	1	0	0	0	0	0	1	0	0	0	0	0	0	0	1	0	0	0	0	0	0	0	1	0	0	1.9	1.9	1.9	71.155	638	638;964	0	2.4625						By MS/MS
tr|A0A498LX76|A0A498LX76_LABRO;tr|A0A498P3K2|A0A498P3K2_LABRO	tr|A0A498LX76|A0A498LX76_LABRO	34;16	34;16	34;16	tr|A0A498LX76|A0A498LX76_LABRO Major vault protein OS=Labeo rohita OX=84645 GN=ROHU_029253 PE=4 SV=1	2	34	34	34	26	19	30	27	30	29	31	24	26	19	30	27	30	29	31	24	26	19	30	27	30	29	31	24	51.9	51.9	51.9	92.319	826	826;528	0	163.09	By MS/MS	By MS/MS	By MS/MS	By MS/MS	By MS/MS	By MS/MS	By MS/MS	By MS/MS
tr|A0A498LX83|A0A498LX83_LABRO	tr|A0A498LX83|A0A498LX83_LABRO	13	13	12	tr|A0A498LX83|A0A498LX83_LABRO Collagen alpha-2(IV) chain-like protein OS=Labeo rohita OX=84645 GN=ROHU_029126 PE=4 SV=1	1	13	13	12	9	5	11	10	9	10	10	8	9	5	11	10	9	10	10	8	9	5	10	9	8	9	9	8	12.4	12.4	11.9	154.66	1535	1535	0	40.038	By MS/MS	By MS/MS	By MS/MS	By MS/MS	By MS/MS	By MS/MS	By MS/MS	By MS/MS
tr|A0A498LXA1|A0A498LXA1_LABRO	tr|A0A498LXA1|A0A498LXA1_LABRO	2	2	2	tr|A0A498LXA1|A0A498LXA1_LABRO Peptidyl-glycine alpha-amidating monooxygenase isoform X1 OS=Labeo rohita OX=84645 GN=ROHU_010422 PE=3 SV=1	1	2	2	2	2	1	1	1	1	0	1	0	2	1	1	1	1	0	1	0	2	1	1	1	1	0	1	0	2.9	2.9	2.9	110.91	999	999	0.00045851	2.3605	By MS/MS	By matching	By matching	By matching	By matching		By MS/MS
tr|A0A498LXA8|A0A498LXA8_LABRO	tr|A0A498LXA8|A0A498LXA8_LABRO	2	2	1	tr|A0A498LXA8|A0A498LXA8_LABRO Signal transducer and activator of transcription OS=Labeo rohita OX=84645 GN=ROHU_029283 PE=3 SV=1	1	2	2	1	2	0	0	0	0	0	1	1	2	0	0	0	0	0	1	1	1	0	0	0	0	0	0	0	3.4	3.4	1.9	77.671	682	682	0	2.5624	By MS/MS						By matching	By matching
tr|A0A498LXB7|A0A498LXB7_LABRO	tr|A0A498LXB7|A0A498LXB7_LABRO	1	1	1	tr|A0A498LXB7|A0A498LXB7_LABRO Complement C1q subcomponent subunit B-like protein OS=Labeo rohita OX=84645 GN=ROHU_010954 PE=4 SV=1	1	1	1	1	0	0	0	0	0	1	0	0	0	0	0	0	0	1	0	0	0	0	0	0	0	1	0	0	9.2	9.2	9.2	26.572	238	238	0	5.0265						By MS/MS
tr|A0A498MSF9|A0A498MSF9_LABRO;tr|A0A498LXD5|A0A498LXD5_LABRO	tr|A0A498MSF9|A0A498MSF9_LABRO;tr|A0A498LXD5|A0A498LXD5_LABRO	3;3	2;2	2;2	tr|A0A498MSF9|A0A498MSF9_LABRO Serine/threonine-protein phosphatase OS=Labeo rohita OX=84645 GN=ROHU_006709 PE=3 SV=1;tr|A0A498LXD5|A0A498LXD5_LABRO Serine/threonine-protein phosphatase OS=Labeo rohita OX=84645 GN=ROHU_005720 PE=3 SV=1	2	3	2	2	1	0	2	1	1	2	2	2	0	0	1	0	0	1	1	1	0	0	1	0	0	1	1	1	13.1	8.3	8.3	33.074	290	290;294	0	2.7639	By matching		By MS/MS	By matching	By matching	By MS/MS	By MS/MS	By MS/MS
tr|A0A498LXF0|A0A498LXF0_LABRO	tr|A0A498LXF0|A0A498LXF0_LABRO	15	15	15	tr|A0A498LXF0|A0A498LXF0_LABRO Multifunctional fusion protein OS=Labeo rohita OX=84645 GN=ROHU_010210 PE=3 SV=1	1	15	15	15	13	3	8	3	8	6	5	8	13	3	8	3	8	6	5	8	13	3	8	3	8	6	5	8	37.9	37.9	37.9	60.429	546	546	0	61.291	By MS/MS	By MS/MS	By MS/MS	By MS/MS	By MS/MS	By MS/MS	By MS/MS	By MS/MS
tr|A0A498LXI4|A0A498LXI4_LABRO	tr|A0A498LXI4|A0A498LXI4_LABRO	3	3	2	tr|A0A498LXI4|A0A498LXI4_LABRO WD repeat-containing 34 OS=Labeo rohita OX=84645 GN=ROHU_029383 PE=3 SV=1	1	3	3	2	3	3	3	3	3	3	3	3	3	3	3	3	3	3	3	3	2	2	2	2	2	2	2	2	5	5	3.6	82.722	744	744	0	8.045	By MS/MS	By MS/MS	By MS/MS	By MS/MS	By MS/MS	By MS/MS	By MS/MS	By MS/MS
tr|A0A498LXI8|A0A498LXI8_LABRO	tr|A0A498LXI8|A0A498LXI8_LABRO	3	3	3	tr|A0A498LXI8|A0A498LXI8_LABRO Syntaxin-binding 1 isoform X2 OS=Labeo rohita OX=84645 GN=ROHU_029393 PE=3 SV=1	1	3	3	3	1	1	1	2	1	2	0	0	1	1	1	2	1	2	0	0	1	1	1	2	1	2	0	0	8.4	8.4	8.4	68.042	597	597	0	14.901	By MS/MS	By matching	By MS/MS	By matching	By matching	By MS/MS
tr|A0A498LXN0|A0A498LXN0_LABRO;tr|A0A498MQX7|A0A498MQX7_LABRO;tr|A0A498NJ66|A0A498NJ66_LABRO	tr|A0A498LXN0|A0A498LXN0_LABRO;tr|A0A498MQX7|A0A498MQX7_LABRO	8;8;1	8;8;1	8;8;1	tr|A0A498LXN0|A0A498LXN0_LABRO Transport Sec24C-like isoform X2 OS=Labeo rohita OX=84645 GN=ROHU_030949 PE=3 SV=1;tr|A0A498MQX7|A0A498MQX7_LABRO Transport Sec24C-like isoform X2 OS=Labeo rohita OX=84645 GN=ROHU_022403 PE=3 SV=1	3	8	8	8	4	1	6	5	5	7	6	4	4	1	6	5	5	7	6	4	4	1	6	5	5	7	6	4	9.8	9.8	9.8	137.26	1269	1269;1267;984	0	10.844	By MS/MS	By matching	By matching	By MS/MS	By MS/MS	By MS/MS	By MS/MS	By MS/MS
tr|A0A498LXQ7|A0A498LXQ7_LABRO	tr|A0A498LXQ7|A0A498LXQ7_LABRO	7	7	7	tr|A0A498LXQ7|A0A498LXQ7_LABRO Adenylate kinase isoenzyme 1 OS=Labeo rohita OX=84645 GN=AK1 PE=3 SV=1	1	7	7	7	6	2	3	6	4	5	5	3	6	2	3	6	4	5	5	3	6	2	3	6	4	5	5	3	44.3	44.3	44.3	21.472	194	194	0	12.175	By MS/MS	By MS/MS	By MS/MS	By MS/MS	By MS/MS	By MS/MS	By MS/MS	By MS/MS
tr|A0A498LXU7|A0A498LXU7_LABRO;tr|A0A498P048|A0A498P048_LABRO	tr|A0A498LXU7|A0A498LXU7_LABRO;tr|A0A498P048|A0A498P048_LABRO	2;2	2;2	2;2	tr|A0A498LXU7|A0A498LXU7_LABRO Putative avidin-like protein OS=Labeo rohita OX=84645 GN=ROHU_009790 PE=4 SV=1;tr|A0A498P048|A0A498P048_LABRO TBC1 domain family member 10B-like protein OS=Labeo rohita OX=84645 GN=ROHU_001971 PE=4 SV=1	2	2	2	2	1	0	0	0	2	0	0	0	1	0	0	0	2	0	0	0	1	0	0	0	2	0	0	0	17.4	17.4	17.4	10.147	92	92;154	0	2.6067	By MS/MS				By MS/MS
tr|A0A498LXV2|A0A498LXV2_LABRO	tr|A0A498LXV2|A0A498LXV2_LABRO	1	1	1	tr|A0A498LXV2|A0A498LXV2_LABRO Ras-related C3 botulinum toxin substrate 1 OS=Labeo rohita OX=84645 GN=ROHU_029681 PE=4 SV=1	1	1	1	1	1	1	1	1	1	1	1	1	1	1	1	1	1	1	1	1	1	1	1	1	1	1	1	1	4.2	4.2	4.2	21.815	192	192	0.0099199	1.1633	By matching	By MS/MS	By matching	By MS/MS	By MS/MS	By MS/MS	By MS/MS	By MS/MS
tr|A0A498LXW7|A0A498LXW7_LABRO	tr|A0A498LXW7|A0A498LXW7_LABRO	3	3	3	tr|A0A498LXW7|A0A498LXW7_LABRO Serine protease 33-like protein OS=Labeo rohita OX=84645 GN=ROHU_029701 PE=4 SV=1	1	3	3	3	3	0	2	1	2	2	2	2	3	0	2	1	2	2	2	2	3	0	2	1	2	2	2	2	19.8	19.8	19.8	33.725	308	308	0	31.885	By MS/MS		By MS/MS	By MS/MS	By MS/MS	By matching	By MS/MS	By matching
tr|A0A498LXY1|A0A498LXY1_LABRO	tr|A0A498LXY1|A0A498LXY1_LABRO	11	11	11	tr|A0A498LXY1|A0A498LXY1_LABRO 14 kDa apolipo OS=Labeo rohita OX=84645 GN=ROHU_030833 PE=3 SV=1	1	11	11	11	9	6	7	7	9	11	8	10	9	6	7	7	9	11	8	10	9	6	7	7	9	11	8	10	47.3	47.3	47.3	31.595	283	283	0	259.48	By MS/MS	By MS/MS	By MS/MS	By MS/MS	By MS/MS	By MS/MS	By MS/MS	By MS/MS
tr|A0A498LXZ0|A0A498LXZ0_LABRO	tr|A0A498LXZ0|A0A498LXZ0_LABRO	6	6	6	tr|A0A498LXZ0|A0A498LXZ0_LABRO Basement membrane-specific heparan sulfate proteoglycan core-like protein OS=Labeo rohita OX=84645 GN=ROHU_029863 PE=4 SV=1	1	6	6	6	6	4	5	6	4	6	6	6	6	4	5	6	4	6	6	6	6	4	5	6	4	6	6	6	25.2	25.2	25.2	35.191	322	322	0	38.091	By MS/MS	By MS/MS	By MS/MS	By MS/MS	By MS/MS	By MS/MS	By MS/MS	By MS/MS
tr|A0A498LY02|A0A498LY02_LABRO	tr|A0A498LY02|A0A498LY02_LABRO	9	9	9	tr|A0A498LY02|A0A498LY02_LABRO Profilin OS=Labeo rohita OX=84645 GN=ROHU_009598 PE=3 SV=1	1	9	9	9	8	6	6	8	8	8	6	7	8	6	6	8	8	8	6	7	8	6	6	8	8	8	6	7	80.6	80.6	80.6	15.101	139	139	0	46.371	By MS/MS	By MS/MS	By MS/MS	By MS/MS	By MS/MS	By MS/MS	By MS/MS	By MS/MS
tr|A0A498LY23|A0A498LY23_LABRO	tr|A0A498LY23|A0A498LY23_LABRO	2	2	2	tr|A0A498LY23|A0A498LY23_LABRO Spermidine synthase OS=Labeo rohita OX=84645 GN=ROHU_029903 PE=3 SV=1	1	2	2	2	2	0	1	2	1	2	1	0	2	0	1	2	1	2	1	0	2	0	1	2	1	2	1	0	9.4	9.4	9.4	41.144	361	361	0.00045228	2.2563	By MS/MS		By matching	By matching	By MS/MS	By matching	By MS/MS
tr|A0A498LY27|A0A498LY27_LABRO	tr|A0A498LY27|A0A498LY27_LABRO	8	8	8	tr|A0A498LY27|A0A498LY27_LABRO Na(+) H(+) exchange regulatory cofactor NHE-RF3 OS=Labeo rohita OX=84645 GN=ROHU_029118 PE=4 SV=1	1	8	8	8	2	0	3	2	3	7	5	4	2	0	3	2	3	7	5	4	2	0	3	2	3	7	5	4	25.5	25.5	25.5	56.119	513	513	0	17.406	By MS/MS		By MS/MS	By MS/MS	By MS/MS	By MS/MS	By MS/MS	By MS/MS
tr|A0A498LY31|A0A498LY31_LABRO	tr|A0A498LY31|A0A498LY31_LABRO	7	7	7	tr|A0A498LY31|A0A498LY31_LABRO Zinc finger 91-like protein OS=Labeo rohita OX=84645 GN=ROHU_037367 PE=4 SV=1	1	7	7	7	7	1	0	1	6	0	3	2	7	1	0	1	6	0	3	2	7	1	0	1	6	0	3	2	4.9	4.9	4.9	329.8	2896	2896	0	51.645	By MS/MS	By matching		By matching	By MS/MS		By MS/MS	By matching
tr|A0A498LY34|A0A498LY34_LABRO	tr|A0A498LY34|A0A498LY34_LABRO	16	16	16	tr|A0A498LY34|A0A498LY34_LABRO Hypoxia up-regulated 1 OS=Labeo rohita OX=84645 GN=ROHU_029913 PE=3 SV=1	1	16	16	16	14	3	7	5	11	5	8	4	14	3	7	5	11	5	8	4	14	3	7	5	11	5	8	4	24.2	24.2	24.2	108.34	964	964	0	31.568	By MS/MS	By matching	By MS/MS	By MS/MS	By MS/MS	By MS/MS	By MS/MS	By MS/MS
tr|A0A498LY36|A0A498LY36_LABRO	tr|A0A498LY36|A0A498LY36_LABRO	2	2	2	tr|A0A498LY36|A0A498LY36_LABRO ATP-dependent (S)-NAD(P)H-hydrate dehydratase OS=Labeo rohita OX=84645 GN=ROHU_029128 PE=3 SV=1	1	2	2	2	2	0	0	0	0	1	1	1	2	0	0	0	0	1	1	1	2	0	0	0	0	1	1	1	3.7	3.7	3.7	101.96	924	924	0	9.6053	By MS/MS					By MS/MS	By MS/MS	By matching
tr|A0A498LY40|A0A498LY40_LABRO	tr|A0A498LY40|A0A498LY40_LABRO	3	3	3	tr|A0A498LY40|A0A498LY40_LABRO Luc7 3 OS=Labeo rohita OX=84645 GN=ROHU_029599 PE=3 SV=1	1	3	3	3	3	1	1	1	1	1	0	2	3	1	1	1	1	1	0	2	3	1	1	1	1	1	0	2	15.7	15.7	15.7	29.722	261	261	0	16.069	By MS/MS	By matching	By matching	By matching	By matching	By matching		By MS/MS
tr|A0A498LY55|A0A498LY55_LABRO	tr|A0A498LY55|A0A498LY55_LABRO	1	1	1	tr|A0A498LY55|A0A498LY55_LABRO Ubiquitin carboxyl-terminal hydrolase OS=Labeo rohita OX=84645 GN=ROHU_030684 PE=3 SV=1	1	1	1	1	1	1	1	1	1	1	1	1	1	1	1	1	1	1	1	1	1	1	1	1	1	1	1	1	1.1	1.1	1.1	102.3	913	913	0.0012931	1.9082	By MS/MS	By MS/MS	By MS/MS	By matching	By MS/MS	By MS/MS	By MS/MS	By matching
tr|A0A498LY63|A0A498LY63_LABRO	tr|A0A498LY63|A0A498LY63_LABRO	1	1	1	tr|A0A498LY63|A0A498LY63_LABRO NEDD8-activating enzyme E1 regulatory subunit OS=Labeo rohita OX=84645 GN=ROHU_010074 PE=3 SV=1	1	1	1	1	1	0	0	0	0	0	0	0	1	0	0	0	0	0	0	0	1	0	0	0	0	0	0	0	3.6	3.6	3.6	60.564	533	533	0	5.1368	By MS/MS
tr|A0A498LY83|A0A498LY83_LABRO	tr|A0A498LY83|A0A498LY83_LABRO	2	2	2	tr|A0A498LY83|A0A498LY83_LABRO Collagen-binding protein OS=Labeo rohita OX=84645 GN=ROHU_004607 PE=3 SV=1	1	2	2	2	2	1	1	1	1	2	2	2	2	1	1	1	1	2	2	2	2	1	1	1	1	2	2	2	10.2	10.2	10.2	45.097	403	403	0	5.7476	By matching	By matching	By MS/MS	By matching	By MS/MS	By MS/MS	By MS/MS	By MS/MS
tr|A0A498LY90|A0A498LY90_LABRO	tr|A0A498LY90|A0A498LY90_LABRO	21	11	7	tr|A0A498LY90|A0A498LY90_LABRO Gamma-secretase subunit Aph-1b-like protein OS=Labeo rohita OX=84645 GN=ROHU_010430 PE=3 SV=1	1	21	11	7	14	9	19	16	15	14	15	14	8	4	9	9	8	7	8	8	6	2	6	6	5	4	4	6	29.5	15.5	12.4	55.973	498	498	0	138.39	By MS/MS	By MS/MS	By MS/MS	By MS/MS	By MS/MS	By MS/MS	By MS/MS	By MS/MS
tr|A0A498LY92|A0A498LY92_LABRO	tr|A0A498LY92|A0A498LY92_LABRO	1	1	1	tr|A0A498LY92|A0A498LY92_LABRO Nipped-B protein OS=Labeo rohita OX=84645 GN=ROHU_037224 PE=3 SV=1	1	1	1	1	1	0	0	0	0	1	1	0	1	0	0	0	0	1	1	0	1	0	0	0	0	1	1	0	0.6	0.6	0.6	321.46	2828	2828	0.0040683	1.5332	By MS/MS					By MS/MS	By MS/MS
tr|A0A498LY94|A0A498LY94_LABRO	tr|A0A498LY94|A0A498LY94_LABRO	1	1	1	tr|A0A498LY94|A0A498LY94_LABRO Transmembrane protein 119-like OS=Labeo rohita OX=84645 GN=ROHU_030724 PE=4 SV=1	1	1	1	1	0	0	0	1	1	0	1	0	0	0	0	1	1	0	1	0	0	0	0	1	1	0	1	0	4.8	4.8	4.8	32.555	293	293	0.00086468	1.9322				By MS/MS	By MS/MS		By MS/MS
tr|A0A498LYA1|A0A498LYA1_LABRO;tr|A0A498MGS2|A0A498MGS2_LABRO	tr|A0A498LYA1|A0A498LYA1_LABRO;tr|A0A498MGS2|A0A498MGS2_LABRO	6;4	6;4	6;4	tr|A0A498LYA1|A0A498LYA1_LABRO Eukaryotic translation initiation factor 3 subunit I OS=Labeo rohita OX=84645 GN=EIF3I PE=3 SV=1;tr|A0A498MGS2|A0A498MGS2_LABRO Alpha-taxilin-like protein OS=Labeo rohita OX=84645 GN=ROHU_025150 PE=3 SV=1	2	6	6	6	3	0	2	3	4	2	3	3	3	0	2	3	4	2	3	3	3	0	2	3	4	2	3	3	10.8	10.8	10.8	93.864	830	830;706	0	8.5547	By MS/MS		By matching	By MS/MS	By MS/MS	By MS/MS	By MS/MS	By MS/MS
tr|A0A498LYA4|A0A498LYA4_LABRO	tr|A0A498LYA4|A0A498LYA4_LABRO	13	5	4	tr|A0A498LYA4|A0A498LYA4_LABRO Sarcoplasmic endoplasmic reticulum calcium ATPase 1 OS=Labeo rohita OX=84645 GN=ROHU_030734 PE=4 SV=1	1	13	5	4	7	6	11	6	9	7	7	5	2	3	3	3	3	3	2	2	2	2	2	2	2	3	1	2	16.1	6.8	5.9	112.36	1022	1022	0	21.635	By MS/MS	By MS/MS	By MS/MS	By MS/MS	By MS/MS	By MS/MS	By MS/MS	By MS/MS
tr|A0A498LYB8|A0A498LYB8_LABRO	tr|A0A498LYB8|A0A498LYB8_LABRO	6	6	6	tr|A0A498LYB8|A0A498LYB8_LABRO Maillard deglycase OS=Labeo rohita OX=84645 GN=ROHU_010203 PE=3 SV=1	1	6	6	6	5	1	3	3	2	4	3	4	5	1	3	3	2	4	3	4	5	1	3	3	2	4	3	4	24.7	24.7	24.7	33.281	308	308	0	71.978	By MS/MS	By MS/MS	By MS/MS	By MS/MS	By MS/MS	By MS/MS	By MS/MS	By MS/MS
tr|A0A498LYC7|A0A498LYC7_LABRO	tr|A0A498LYC7|A0A498LYC7_LABRO	7	7	7	tr|A0A498LYC7|A0A498LYC7_LABRO Sidoreflexin OS=Labeo rohita OX=84645 GN=ROHU_029522 PE=3 SV=1	1	7	7	7	3	1	0	2	2	4	2	6	3	1	0	2	2	4	2	6	3	1	0	2	2	4	2	6	32.6	32.6	32.6	35.554	322	322	0	9.4407	By MS/MS	By MS/MS		By MS/MS	By MS/MS	By MS/MS	By MS/MS	By MS/MS
tr|A0A498LYF0|A0A498LYF0_LABRO	tr|A0A498LYF0|A0A498LYF0_LABRO	6	6	6	tr|A0A498LYF0|A0A498LYF0_LABRO MARCKS-related-like protein OS=Labeo rohita OX=84645 GN=ROHU_036865 PE=3 SV=1	1	6	6	6	5	0	1	3	3	2	2	3	5	0	1	3	3	2	2	3	5	0	1	3	3	2	2	3	61.8	61.8	61.8	20.971	207	207	0	89.473	By MS/MS		By MS/MS	By MS/MS	By MS/MS	By matching	By MS/MS	By MS/MS
tr|A0A498LYG1|A0A498LYG1_LABRO;tr|A0A498M4Q9|A0A498M4Q9_LABRO	tr|A0A498LYG1|A0A498LYG1_LABRO;tr|A0A498M4Q9|A0A498M4Q9_LABRO	21;21	21;21	18;18	tr|A0A498LYG1|A0A498LYG1_LABRO Transgelin OS=Labeo rohita OX=84645 GN=ROHU_029030 PE=3 SV=1;tr|A0A498M4Q9|A0A498M4Q9_LABRO Transgelin OS=Labeo rohita OX=84645 GN=ROHU_028681 PE=3 SV=1	2	21	21	18	21	14	18	20	18	20	20	20	21	14	18	20	18	20	20	20	18	13	16	17	15	17	17	17	82.9	82.9	68.8	22.207	199	199;381	0	323.31	By MS/MS	By MS/MS	By MS/MS	By MS/MS	By MS/MS	By MS/MS	By MS/MS	By MS/MS
tr|A0A498LYH3|A0A498LYH3_LABRO	tr|A0A498LYH3|A0A498LYH3_LABRO	1	1	1	tr|A0A498LYH3|A0A498LYH3_LABRO Receptor-transporting 3-like protein OS=Labeo rohita OX=84645 GN=ROHU_009589 PE=4 SV=1	1	1	1	1	1	0	1	0	1	1	1	1	1	0	1	0	1	1	1	1	1	0	1	0	1	1	1	1	3.3	3.3	3.3	39.475	359	359	0.00044563	2.1313	By MS/MS		By matching		By MS/MS	By matching	By MS/MS	By MS/MS
tr|A0A498LYI7|A0A498LYI7_LABRO;tr|A0A498NNA0|A0A498NNA0_LABRO;tr|A0A498NN13|A0A498NN13_LABRO	tr|A0A498LYI7|A0A498LYI7_LABRO;tr|A0A498NNA0|A0A498NNA0_LABRO	17;16;6	17;16;6	15;14;4	tr|A0A498LYI7|A0A498LYI7_LABRO Glyceraldehyde-3-phosphate dehydrogenase (phosphorylating) OS=Labeo rohita OX=84645 GN=ROHU_010880 PE=3 SV=1;tr|A0A498NNA0|A0A498NNA0_LABRO Glyceraldehyde-3-phosphate dehydrogenase OS=Labeo rohita OX=84645 GN=ROHU_015633 PE=3	3	17	17	15	14	10	12	12	12	13	14	15	14	10	12	12	12	13	14	15	14	8	11	11	11	12	12	14	43.7	43.7	40.7	54.887	504	504;340;194	0	323.31	By MS/MS	By MS/MS	By MS/MS	By MS/MS	By MS/MS	By MS/MS	By MS/MS	By MS/MS
tr|A0A498LYJ3|A0A498LYJ3_LABRO	tr|A0A498LYJ3|A0A498LYJ3_LABRO	8	8	1	tr|A0A498LYJ3|A0A498LYJ3_LABRO Enoyl-delta isomerase mitochondrial-like isoform X1 OS=Labeo rohita OX=84645 GN=ROHU_029803 PE=4 SV=1	1	8	8	1	5	2	5	7	4	7	7	7	5	2	5	7	4	7	7	7	1	0	0	1	0	1	1	1	32.2	32.2	3.1	39.19	357	357	0	91.666	By MS/MS	By MS/MS	By MS/MS	By MS/MS	By MS/MS	By MS/MS	By MS/MS	By MS/MS
tr|A0A498LYJ9|A0A498LYJ9_LABRO;tr|A0A498LWK3|A0A498LWK3_LABRO	tr|A0A498LYJ9|A0A498LYJ9_LABRO	4;1	4;1	4;1	tr|A0A498LYJ9|A0A498LYJ9_LABRO CUB and zona pellucida-like domain-containing 1 OS=Labeo rohita OX=84645 GN=ROHU_029813 PE=4 SV=1	2	4	4	4	3	0	0	0	1	0	3	0	3	0	0	0	1	0	3	0	3	0	0	0	1	0	3	0	4.2	4.2	4.2	159.96	1518	1518;2692	0	4.8662	By MS/MS				By MS/MS		By MS/MS
tr|A0A498LYK8|A0A498LYK8_LABRO	tr|A0A498LYK8|A0A498LYK8_LABRO	12	9	9	tr|A0A498LYK8|A0A498LYK8_LABRO 14-3-3 beta alpha-A-like protein OS=Labeo rohita OX=84645 GN=ROHU_030825 PE=3 SV=1	1	12	9	9	11	7	11	10	11	10	10	10	8	4	8	7	8	7	7	7	8	4	8	7	8	7	7	7	41.4	32.2	32.2	32.807	292	292	0	266.72	By MS/MS	By MS/MS	By MS/MS	By MS/MS	By MS/MS	By MS/MS	By MS/MS	By MS/MS
tr|A0A498LYL1|A0A498LYL1_LABRO	tr|A0A498LYL1|A0A498LYL1_LABRO	8	8	8	tr|A0A498LYL1|A0A498LYL1_LABRO Calphotin-like isoform X1 OS=Labeo rohita OX=84645 GN=ROHU_010073 PE=4 SV=1	1	8	8	8	7	0	0	2	6	2	3	0	7	0	0	2	6	2	3	0	7	0	0	2	6	2	3	0	23	23	23	58.89	575	575	0	21.6	By MS/MS			By matching	By MS/MS	By matching	By MS/MS
tr|A0A498LYL9|A0A498LYL9_LABRO;tr|A0A498LQ17|A0A498LQ17_LABRO;tr|A0A498LRB7|A0A498LRB7_LABRO	tr|A0A498LYL9|A0A498LYL9_LABRO	8;1;1	8;1;1	4;1;1	tr|A0A498LYL9|A0A498LYL9_LABRO Apolipo A-I-like protein OS=Labeo rohita OX=84645 GN=ROHU_030835 PE=3 SV=1	3	8	8	4	1	3	0	6	5	7	6	6	1	3	0	6	5	7	6	6	0	1	0	3	4	4	3	2	37	37	20.1	29.127	254	254;119;227	0	40.499	By MS/MS	By MS/MS		By MS/MS	By MS/MS	By MS/MS	By MS/MS	By MS/MS
tr|A0A498LYN1|A0A498LYN1_LABRO	tr|A0A498LYN1|A0A498LYN1_LABRO	6	6	6	tr|A0A498LYN1|A0A498LYN1_LABRO Double-stranded RNA-specific adenosine deaminase-like protein OS=Labeo rohita OX=84645 GN=ROHU_030845 PE=4 SV=1	1	6	6	6	3	0	1	0	2	2	4	1	3	0	1	0	2	2	4	1	3	0	1	0	2	2	4	1	5.6	5.6	5.6	153.52	1403	1403	0	4.1244	By MS/MS		By matching		By MS/MS	By matching	By MS/MS	By matching
tr|A0A498LYP1|A0A498LYP1_LABRO	tr|A0A498LYP1|A0A498LYP1_LABRO	2	2	2	tr|A0A498LYP1|A0A498LYP1_LABRO Toll-like receptor 13 OS=Labeo rohita OX=84645 GN=ROHU_030855 PE=3 SV=1	1	2	2	2	2	1	1	1	1	1	1	1	2	1	1	1	1	1	1	1	2	1	1	1	1	1	1	1	4.8	4.8	4.8	74.877	652	652	0	26.997	By MS/MS	By MS/MS	By MS/MS	By MS/MS	By MS/MS	By MS/MS	By MS/MS	By MS/MS
tr|A0A498LYP2|A0A498LYP2_LABRO	tr|A0A498LYP2|A0A498LYP2_LABRO	8	8	1	tr|A0A498LYP2|A0A498LYP2_LABRO NADPH--cytochrome P450 reductase isoform X1 OS=Labeo rohita OX=84645 GN=ROHU_009527 PE=4 SV=1	1	8	8	1	5	0	7	3	5	5	5	6	5	0	7	3	5	5	5	6	1	0	1	1	0	1	1	1	25.8	25.8	1.9	48.32	423	423	0	16.494	By MS/MS		By MS/MS	By MS/MS	By MS/MS	By MS/MS	By MS/MS	By MS/MS
tr|A0A498LYQ5|A0A498LYQ5_LABRO	tr|A0A498LYQ5|A0A498LYQ5_LABRO	3	1	1	tr|A0A498LYQ5|A0A498LYQ5_LABRO Alpha-amylase OS=Labeo rohita OX=84645 GN=ROHU_021178 PE=3 SV=1	1	3	1	1	3	1	2	1	3	1	2	2	1	1	1	0	1	0	0	1	1	1	1	0	1	0	0	1	10.2	2.8	2.8	40.279	363	363	0.00044464	2.1163	By MS/MS	By MS/MS	By MS/MS	By matching	By MS/MS	By matching	By matching	By matching
tr|A0A498LYQ7|A0A498LYQ7_LABRO;tr|A0A498LHU5|A0A498LHU5_LABRO;tr|A0A498NV30|A0A498NV30_LABRO	tr|A0A498LYQ7|A0A498LYQ7_LABRO;tr|A0A498LHU5|A0A498LHU5_LABRO;tr|A0A498NV30|A0A498NV30_LABRO	5;3;3	5;3;3	4;2;3	tr|A0A498LYQ7|A0A498LYQ7_LABRO Serine arginine-rich splicing factor 5-like protein OS=Labeo rohita OX=84645 GN=ROHU_030605 PE=3 SV=1;tr|A0A498LHU5|A0A498LHU5_LABRO Serine arginine-rich splicing factor 5 OS=Labeo rohita OX=84645 GN=ROHU_033628 PE=3 SV=1;tr|	3	5	5	4	4	3	5	3	5	4	5	4	4	3	5	3	5	4	5	4	3	3	4	3	4	4	4	3	17.4	17.4	12.7	29.457	259	259;173;239	0	9.2052	By MS/MS	By MS/MS	By MS/MS	By MS/MS	By MS/MS	By MS/MS	By MS/MS	By MS/MS
tr|A0A498LYT4|A0A498LYT4_LABRO	tr|A0A498LYT4|A0A498LYT4_LABRO	9	9	8	tr|A0A498LYT4|A0A498LYT4_LABRO Alpha-parvin OS=Labeo rohita OX=84645 GN=ROHU_010907 PE=3 SV=1	1	9	9	8	8	3	5	7	7	6	5	8	8	3	5	7	7	6	5	8	7	3	4	6	6	5	4	7	23.5	23.5	20	45.218	400	400	0	23.032	By MS/MS	By MS/MS	By MS/MS	By MS/MS	By MS/MS	By MS/MS	By MS/MS	By MS/MS
tr|A0A498LYU7|A0A498LYU7_LABRO	tr|A0A498LYU7|A0A498LYU7_LABRO	6	6	6	tr|A0A498LYU7|A0A498LYU7_LABRO Epoxide hydrolase OS=Labeo rohita OX=84645 GN=ROHU_030645 PE=3 SV=1	1	6	6	6	6	1	3	4	4	4	4	5	6	1	3	4	4	4	4	5	6	1	3	4	4	4	4	5	18.6	18.6	18.6	51.421	442	442	0	11.327	By MS/MS	By matching	By matching	By MS/MS	By MS/MS	By MS/MS	By MS/MS	By MS/MS
tr|A0A498LYV1|A0A498LYV1_LABRO;tr|A0A498L4M7|A0A498L4M7_LABRO	tr|A0A498LYV1|A0A498LYV1_LABRO;tr|A0A498L4M7|A0A498L4M7_LABRO	4;3	4;3	4;3	tr|A0A498LYV1|A0A498LYV1_LABRO Serrate RNA effector molecule-like protein OS=Labeo rohita OX=84645 GN=ROHU_009510 PE=3 SV=1;tr|A0A498L4M7|A0A498L4M7_LABRO Serrate RNA effector molecule-like protein OS=Labeo rohita OX=84645 GN=ROHU_035810 PE=3 SV=1	2	4	4	4	1	1	0	1	2	2	2	0	1	1	0	1	2	2	2	0	1	1	0	1	2	2	2	0	4.9	4.9	4.9	96.668	844	844;833	0.0095969	1.1965	By MS/MS	By matching		By matching	By MS/MS	By matching	By MS/MS
tr|A0A498MGD1|A0A498MGD1_LABRO;tr|A0A498LYV7|A0A498LYV7_LABRO	tr|A0A498MGD1|A0A498MGD1_LABRO;tr|A0A498LYV7|A0A498LYV7_LABRO	4;4	4;4	4;4	tr|A0A498MGD1|A0A498MGD1_LABRO Histone deacetylase OS=Labeo rohita OX=84645 GN=ROHU_036866 PE=3 SV=1;tr|A0A498LYV7|A0A498LYV7_LABRO Histone deacetylase OS=Labeo rohita OX=84645 GN=ROHU_037261 PE=3 SV=1	2	4	4	4	3	0	3	2	2	2	3	1	3	0	3	2	2	2	3	1	3	0	3	2	2	2	3	1	15	15	15	52.392	460	460;476	0	4.4299	By MS/MS		By MS/MS	By MS/MS	By MS/MS	By matching	By MS/MS	By matching
tr|A0A498LYZ7|A0A498LYZ7_LABRO	tr|A0A498LYZ7|A0A498LYZ7_LABRO	1	1	1	tr|A0A498LYZ7|A0A498LYZ7_LABRO Rabankyrin-5 isoform X1 OS=Labeo rohita OX=84645 GN=ROHU_030736 PE=4 SV=1	1	1	1	1	0	0	0	0	0	0	1	0	0	0	0	0	0	0	1	0	0	0	0	0	0	0	1	0	1.4	1.4	1.4	127.66	1167	1167	0	4.3875							By MS/MS
tr|A0A498LZ02|A0A498LZ02_LABRO	tr|A0A498LZ02|A0A498LZ02_LABRO	11	11	11	tr|A0A498LZ02|A0A498LZ02_LABRO Glutamine--tRNA ligase OS=Labeo rohita OX=84645 GN=ROHU_029413 PE=3 SV=1	1	11	11	11	8	1	6	4	4	5	5	6	8	1	6	4	4	5	5	6	8	1	6	4	4	5	5	6	19.3	19.3	19.3	79.056	696	696	0	23.058	By MS/MS	By matching	By MS/MS	By MS/MS	By MS/MS	By MS/MS	By MS/MS	By MS/MS
tr|A0A498LZ16|A0A498LZ16_LABRO;tr|A0A498N5G0|A0A498N5G0_LABRO	tr|A0A498LZ16|A0A498LZ16_LABRO	11;3	11;3	11;3	tr|A0A498LZ16|A0A498LZ16_LABRO Beta,beta-carotene 9, 10-oxygenase-like isoform X2 OS=Labeo rohita OX=84645 GN=ROHU_030756 PE=3 SV=1	2	11	11	11	9	0	3	4	4	4	3	6	9	0	3	4	4	4	3	6	9	0	3	4	4	4	3	6	28.8	28.8	28.8	53.36	465	465;433	0	16.373	By MS/MS		By MS/MS	By MS/MS	By MS/MS	By MS/MS	By MS/MS	By MS/MS
tr|A0A498LZ21|A0A498LZ21_LABRO	tr|A0A498LZ21|A0A498LZ21_LABRO	3	3	3	tr|A0A498LZ21|A0A498LZ21_LABRO Zinc finger BED domain-containing 4-like protein OS=Labeo rohita OX=84645 GN=ROHU_009680 PE=4 SV=1	1	3	3	3	2	0	1	2	2	2	2	3	2	0	1	2	2	2	2	3	2	0	1	2	2	2	2	3	6.6	6.6	6.6	86.495	763	763	0	48.422	By MS/MS		By MS/MS	By MS/MS	By MS/MS	By MS/MS	By MS/MS	By MS/MS
tr|A0A498LZ52|A0A498LZ52_LABRO	tr|A0A498LZ52|A0A498LZ52_LABRO	3	3	3	tr|A0A498LZ52|A0A498LZ52_LABRO Peptidylprolyl isomerase OS=Labeo rohita OX=84645 GN=ROHU_029453 PE=4 SV=1	1	3	3	3	3	1	3	3	3	3	3	3	3	1	3	3	3	3	3	3	3	1	3	3	3	3	3	3	8.9	8.9	8.9	52.916	483	483	0	10.146	By MS/MS	By matching	By MS/MS	By MS/MS	By MS/MS	By MS/MS	By MS/MS	By MS/MS
tr|A0A498LZ56|A0A498LZ56_LABRO;tr|A0A498NS98|A0A498NS98_LABRO;tr|A0A498NSR7|A0A498NSR7_LABRO;CON__Q2UVX4	tr|A0A498LZ56|A0A498LZ56_LABRO	22;1;1;1	2;1;1;0	1;1;1;0	tr|A0A498LZ56|A0A498LZ56_LABRO Complement C3-like protein OS=Labeo rohita OX=84645 GN=ROHU_028925 PE=4 SV=1	4	22	2	1	11	8	8	20	16	6	16	5	0	1	0	1	2	1	0	0	0	1	0	1	1	1	0	0	10.6	1.3	0.9	274.21	2457	2457;407;541;1662	0.0096154	1.2016	By matching	By matching	By matching	By MS/MS	By MS/MS	By matching	By matching	By matching
tr|A0A498LZ60|A0A498LZ60_LABRO	tr|A0A498LZ60|A0A498LZ60_LABRO	5	5	5	tr|A0A498LZ60|A0A498LZ60_LABRO Niban 1 OS=Labeo rohita OX=84645 GN=ROHU_037365 PE=3 SV=1	1	5	5	5	4	0	1	2	1	1	2	4	4	0	1	2	1	1	2	4	4	0	1	2	1	1	2	4	8.3	8.3	8.3	97.291	857	857	0	11.707	By MS/MS		By matching	By matching	By matching	By matching	By MS/MS	By MS/MS
tr|A0A498LZA7|A0A498LZA7_LABRO;tr|A0A498LQ97|A0A498LQ97_LABRO;tr|A0A498LUB8|A0A498LUB8_LABRO	tr|A0A498LZA7|A0A498LZA7_LABRO;tr|A0A498LQ97|A0A498LQ97_LABRO	5;4;1	5;4;1	3;2;0	tr|A0A498LZA7|A0A498LZA7_LABRO C-terminal-binding 1-like isoform X1 OS=Labeo rohita OX=84645 GN=ROHU_009370 PE=3 SV=1;tr|A0A498LQ97|A0A498LQ97_LABRO C-terminal-binding 1 isoform X1 OS=Labeo rohita OX=84645 GN=ROHU_011107 PE=3 SV=1	3	5	5	3	2	2	2	3	3	2	4	3	2	2	2	3	3	2	4	3	1	1	1	2	2	0	2	1	14.4	14.4	10.3	49.43	458	458;438;232	0	11.76	By MS/MS	By matching	By MS/MS	By MS/MS	By MS/MS	By MS/MS	By MS/MS	By MS/MS
tr|A0A498LZD2|A0A498LZD2_LABRO	tr|A0A498LZD2|A0A498LZD2_LABRO	24	23	23	tr|A0A498LZD2|A0A498LZD2_LABRO Lamin-B1 OS=Labeo rohita OX=84645 GN=ROHU_009339 PE=3 SV=1	1	24	23	23	21	10	19	14	17	15	18	15	20	9	18	13	16	14	17	14	20	9	18	13	16	14	17	14	46.4	44.9	44.9	62.187	552	552	0	76.089	By MS/MS	By MS/MS	By MS/MS	By MS/MS	By MS/MS	By MS/MS	By MS/MS	By MS/MS
tr|A0A498LZI5|A0A498LZI5_LABRO	tr|A0A498LZI5|A0A498LZI5_LABRO	1	1	1	tr|A0A498LZI5|A0A498LZI5_LABRO Hydrolase RBBP9 OS=Labeo rohita OX=84645 GN=ROHU_028906 PE=4 SV=1	1	1	1	1	1	0	0	1	0	1	0	1	1	0	0	1	0	1	0	1	1	0	0	1	0	1	0	1	10.5	10.5	10.5	27.966	248	248	0	17.095	By MS/MS			By MS/MS		By matching		By MS/MS
tr|A0A498LZK7|A0A498LZK7_LABRO	tr|A0A498LZK7|A0A498LZK7_LABRO	3	3	1	tr|A0A498LZK7|A0A498LZK7_LABRO Ribosomal protein L19 OS=Labeo rohita OX=84645 GN=ROHU_029265 PE=3 SV=1	1	3	3	1	3	2	2	2	3	2	3	2	3	2	2	2	3	2	3	2	1	1	1	1	1	1	1	1	13.9	13.9	4.6	23.247	194	194	0	50.539	By MS/MS	By MS/MS	By MS/MS	By MS/MS	By MS/MS	By MS/MS	By MS/MS	By MS/MS
tr|A0A498LZL6|A0A498LZL6_LABRO;tr|A0A498NUS5|A0A498NUS5_LABRO;tr|A0A498NI60|A0A498NI60_LABRO	tr|A0A498LZL6|A0A498LZL6_LABRO	3;1;1	3;1;1	3;1;1	tr|A0A498LZL6|A0A498LZL6_LABRO Cystatin-B-like protein OS=Labeo rohita OX=84645 GN=ROHU_009502 PE=3 SV=1	3	3	3	3	2	0	0	0	1	1	0	2	2	0	0	0	1	1	0	2	2	0	0	0	1	1	0	2	45	45	45	11.157	100	100;87;90	0	21.237	By MS/MS				By MS/MS	By matching		By MS/MS
tr|A0A498LZM8|A0A498LZM8_LABRO;tr|A0A498N9P2|A0A498N9P2_LABRO	tr|A0A498LZM8|A0A498LZM8_LABRO	7;3	7;3	3;0	tr|A0A498LZM8|A0A498LZM8_LABRO Ether-a-go-go-related gene potassium channel 1 OS=Labeo rohita OX=84645 GN=ROHU_029285 PE=3 SV=1	2	7	7	3	6	3	4	3	5	5	6	5	6	3	4	3	5	5	6	5	2	0	1	0	2	2	3	1	10.1	10.1	5.6	112.82	1018	1018;165	0	18.394	By MS/MS	By MS/MS	By MS/MS	By MS/MS	By MS/MS	By MS/MS	By MS/MS	By MS/MS
tr|A0A498LZT8|A0A498LZT8_LABRO;tr|A0A498L262|A0A498L262_LABRO	tr|A0A498LZT8|A0A498LZT8_LABRO	6;2	3;1	2;1	tr|A0A498LZT8|A0A498LZT8_LABRO Stonustoxin subunit alpha-like protein OS=Labeo rohita OX=84645 GN=ROHU_010742 PE=4 SV=1	2	6	3	2	0	0	0	0	0	1	6	0	0	0	0	0	0	1	3	0	0	0	0	0	0	1	2	0	11.1	7.5	4.1	70.548	628	628;716	0	7.037						By matching	By MS/MS
tr|A0A498NH05|A0A498NH05_LABRO;tr|A0A498LZU8|A0A498LZU8_LABRO	tr|A0A498NH05|A0A498NH05_LABRO;tr|A0A498LZU8|A0A498LZU8_LABRO	2;2	2;2	2;2	tr|A0A498NH05|A0A498NH05_LABRO Ephrin type-A receptor 4-like protein OS=Labeo rohita OX=84645 GN=ROHU_004825 PE=4 SV=1;tr|A0A498LZU8|A0A498LZU8_LABRO Receptor protein-tyrosine kinase OS=Labeo rohita OX=84645 GN=ROHU_037230 PE=4 SV=1	2	2	2	2	1	1	1	0	1	2	2	2	1	1	1	0	1	2	2	2	1	1	1	0	1	2	2	2	4.5	4.5	4.5	63.125	560	560;1041	0	15.579	By MS/MS	By matching	By matching		By matching	By MS/MS	By MS/MS	By MS/MS
tr|A0A498LZV5|A0A498LZV5_LABRO	tr|A0A498LZV5|A0A498LZV5_LABRO	5	5	5	tr|A0A498LZV5|A0A498LZV5_LABRO Dehydrogenase reductase SDR family member 11 OS=Labeo rohita OX=84645 GN=ROHU_004631 PE=3 SV=1	1	5	5	5	2	0	1	2	1	3	3	4	2	0	1	2	1	3	3	4	2	0	1	2	1	3	3	4	36.9	36.9	36.9	27.794	255	255	0	55.973	By MS/MS		By matching	By MS/MS	By matching	By MS/MS	By MS/MS	By MS/MS
tr|A0A498LZW9|A0A498LZW9_LABRO;tr|A0A498M4M3|A0A498M4M3_LABRO	tr|A0A498LZW9|A0A498LZW9_LABRO;tr|A0A498M4M3|A0A498M4M3_LABRO	5;4	5;4	5;4	tr|A0A498LZW9|A0A498LZW9_LABRO POF1B-like isoform X2 OS=Labeo rohita OX=84645 GN=ROHU_030507 PE=4 SV=1;tr|A0A498M4M3|A0A498M4M3_LABRO POF1B-like isoform X2 OS=Labeo rohita OX=84645 GN=ROHU_028651 PE=4 SV=1	2	5	5	5	4	2	3	1	5	3	5	3	4	2	3	1	5	3	5	3	4	2	3	1	5	3	5	3	12.2	12.2	12.2	51.29	449	449;409	0	26.284	By MS/MS	By MS/MS	By MS/MS	By matching	By MS/MS	By MS/MS	By MS/MS	By matching
tr|A0A498LZX5|A0A498LZX5_LABRO	tr|A0A498LZX5|A0A498LZX5_LABRO	5	5	5	tr|A0A498LZX5|A0A498LZX5_LABRO Glutaredoxin-1 OS=Labeo rohita OX=84645 GN=ROHU_029365 PE=4 SV=1	1	5	5	5	4	1	3	4	4	5	5	4	4	1	3	4	4	5	5	4	4	1	3	4	4	5	5	4	73.3	73.3	73.3	11.323	105	105	0	323.31	By MS/MS	By MS/MS	By MS/MS	By MS/MS	By MS/MS	By MS/MS	By MS/MS	By MS/MS
tr|A0A498LZY1|A0A498LZY1_LABRO;tr|A0A498N9B0|A0A498N9B0_LABRO	tr|A0A498LZY1|A0A498LZY1_LABRO	4;1	4;1	4;1	tr|A0A498LZY1|A0A498LZY1_LABRO Cytochrome c oxidase subunit NDUFA4-like protein OS=Labeo rohita OX=84645 GN=ROHU_029229 PE=4 SV=1	2	4	4	4	2	2	3	3	4	3	4	2	2	2	3	3	4	3	4	2	2	2	3	3	4	3	4	2	41.5	41.5	41.5	9.4919	82	82;677	0	4.9143	By MS/MS	By MS/MS	By MS/MS	By MS/MS	By MS/MS	By MS/MS	By MS/MS	By MS/MS
tr|A0A498LZY5|A0A498LZY5_LABRO	tr|A0A498LZY5|A0A498LZY5_LABRO	20	20	20	tr|A0A498LZY5|A0A498LZY5_LABRO Phosphoglycerate kinase OS=Labeo rohita OX=84645 GN=ROHU_030517 PE=3 SV=1	1	20	20	20	18	6	11	13	16	15	13	15	18	6	11	13	16	15	13	15	18	6	11	13	16	15	13	15	64.7	64.7	64.7	44.524	417	417	0	107.97	By MS/MS	By MS/MS	By MS/MS	By MS/MS	By MS/MS	By MS/MS	By MS/MS	By MS/MS
tr|A0A498LZY6|A0A498LZY6_LABRO	tr|A0A498LZY6|A0A498LZY6_LABRO	1	1	1	tr|A0A498LZY6|A0A498LZY6_LABRO Glycoprotein IIIb OS=Labeo rohita OX=84645 GN=ROHU_030313 PE=3 SV=1	1	1	1	1	0	0	0	0	0	1	0	1	0	0	0	0	0	1	0	1	0	0	0	0	0	1	0	1	5.9	5.9	5.9	47.217	426	426	0	14.022						By MS/MS		By MS/MS
tr|A0A498LZZ8|A0A498LZZ8_LABRO;tr|A0A498MGA8|A0A498MGA8_LABRO	tr|A0A498LZZ8|A0A498LZZ8_LABRO;tr|A0A498MGA8|A0A498MGA8_LABRO	2;2	2;2	2;2	tr|A0A498LZZ8|A0A498LZZ8_LABRO Small nuclear ribonucleoprotein Sm D3 OS=Labeo rohita OX=84645 GN=ROHU_029385 PE=3 SV=1;tr|A0A498MGA8|A0A498MGA8_LABRO ATP receptor OS=Labeo rohita OX=84645 GN=ROHU_026250 PE=3 SV=1	2	2	2	2	2	1	2	2	2	2	2	2	2	1	2	2	2	2	2	2	2	1	2	2	2	2	2	2	24.2	24.2	24.2	13.996	128	128;344	0	70.261	By MS/MS	By MS/MS	By MS/MS	By MS/MS	By MS/MS	By MS/MS	By matching	By MS/MS
tr|A0A498M030|A0A498M030_LABRO;tr|A0A498M175|A0A498M175_LABRO;tr|A0A498P246|A0A498P246_LABRO;tr|A0A498P1F9|A0A498P1F9_LABRO;tr|A0A498N0Z0|A0A498N0Z0_LABRO;tr|A0A498LZ36|A0A498LZ36_LABRO;tr|A0A498LY03|A0A498LY03_LABRO;tr|A0A498L719|A0A498L719_LABRO;tr|A0A498N4X9|A0A498N4X9_LABRO;tr|A0A498MXH1|A0A498MXH1_LABRO;tr|A0A498P406|A0A498P406_LABRO	tr|A0A498M030|A0A498M030_LABRO	18;2;1;1;1;1;1;1;1;1;1	18;2;1;1;1;1;1;1;1;1;1	18;2;1;1;1;1;1;1;1;1;1	tr|A0A498M030|A0A498M030_LABRO Uncharacterized protein OS=Labeo rohita OX=84645 GN=ROHU_029279 PE=4 SV=1	11	18	18	18	18	9	13	15	14	15	16	14	18	9	13	15	14	15	16	14	18	9	13	15	14	15	16	14	69.4	69.4	69.4	33.359	294	294;430;295;295;295;295;295;295;333;333;1307	0	323.31	By MS/MS	By MS/MS	By MS/MS	By MS/MS	By MS/MS	By MS/MS	By MS/MS	By MS/MS
tr|A0A498M072|A0A498M072_LABRO;tr|A0A498M4D5|A0A498M4D5_LABRO;tr|A0A498N0P4|A0A498N0P4_LABRO	tr|A0A498M072|A0A498M072_LABRO;tr|A0A498M4D5|A0A498M4D5_LABRO	3;3;1	1;1;0	1;1;0	tr|A0A498M072|A0A498M072_LABRO Neuronal-specific septin-3-like isoform X2 OS=Labeo rohita OX=84645 GN=ROHU_009148 PE=3 SV=1;tr|A0A498M4D5|A0A498M4D5_LABRO Neuronal-specific septin-3-like isoform X2 OS=Labeo rohita OX=84645 GN=ROHU_028070 PE=3 SV=1	3	3	1	1	3	2	2	2	3	3	3	2	1	0	0	0	1	1	1	1	1	0	0	0	1	1	1	1	7.4	3.7	3.7	57.612	513	513;513;811	0	4.1447	By MS/MS	By matching	By matching	By matching	By MS/MS	By MS/MS	By MS/MS	By MS/MS
tr|A0A498M073|A0A498M073_LABRO	tr|A0A498M073|A0A498M073_LABRO	1	1	1	tr|A0A498M073|A0A498M073_LABRO Myosin light chain 4-like protein OS=Labeo rohita OX=84645 GN=ROHU_030258 PE=4 SV=1	1	1	1	1	0	1	1	1	1	0	1	0	0	1	1	1	1	0	1	0	0	1	1	1	1	0	1	0	7.4	7.4	7.4	22.684	203	203	0.00045249	2.257		By MS/MS	By MS/MS	By MS/MS	By MS/MS		By MS/MS
tr|A0A498M080|A0A498M080_LABRO	tr|A0A498M080|A0A498M080_LABRO	2	2	2	tr|A0A498M080|A0A498M080_LABRO Disulfide-isomerase TMX3 OS=Labeo rohita OX=84645 GN=ROHU_009320 PE=4 SV=1	1	2	2	2	2	0	1	1	2	1	2	2	2	0	1	1	2	1	2	2	2	0	1	1	2	1	2	2	10.1	10.1	10.1	42.318	376	376	0	3.84	By MS/MS		By matching	By matching	By MS/MS	By MS/MS	By MS/MS	By matching
tr|A0A498M085|A0A498M085_LABRO	tr|A0A498M085|A0A498M085_LABRO	4	4	4	tr|A0A498M085|A0A498M085_LABRO RUN and SH3 domain-containing 1 isoform X2 OS=Labeo rohita OX=84645 GN=ROHU_010104 PE=4 SV=1	1	4	4	4	2	1	1	1	2	4	1	3	2	1	1	1	2	4	1	3	2	1	1	1	2	4	1	3	2.5	2.5	2.5	233.45	2122	2122	0	12.165	By MS/MS	By matching	By matching	By matching	By MS/MS	By MS/MS	By matching	By MS/MS
tr|A0A498M088|A0A498M088_LABRO;tr|A0A498P4X0|A0A498P4X0_LABRO	tr|A0A498M088|A0A498M088_LABRO	16;4	16;4	16;4	tr|A0A498M088|A0A498M088_LABRO Aldehyde dehydrogenase (NAD(+)) OS=Labeo rohita OX=84645 GN=ROHU_009341 PE=3 SV=1	2	16	16	16	11	5	4	9	11	11	9	11	11	5	4	9	11	11	9	11	11	5	4	9	11	11	9	11	45	45	45	58.821	538	538;94	0	44.092	By MS/MS	By matching	By MS/MS	By MS/MS	By MS/MS	By MS/MS	By MS/MS	By MS/MS
tr|A0A498M0B1|A0A498M0B1_LABRO	tr|A0A498M0B1|A0A498M0B1_LABRO	12	9	8	tr|A0A498M0B1|A0A498M0B1_LABRO Peroxiredoxin-1 OS=Labeo rohita OX=84645 GN=ROHU_009291 PE=3 SV=1	1	12	9	8	12	9	12	12	12	11	12	11	9	6	9	9	9	8	9	8	8	5	8	8	8	7	8	7	67.3	54.8	50.8	22.125	199	199	0	62.54	By MS/MS	By MS/MS	By MS/MS	By MS/MS	By MS/MS	By MS/MS	By MS/MS	By MS/MS
tr|A0A498M0C2|A0A498M0C2_LABRO	tr|A0A498M0C2|A0A498M0C2_LABRO	3	3	3	tr|A0A498M0C2|A0A498M0C2_LABRO Carbonic anhydrase OS=Labeo rohita OX=84645 GN=ROHU_010075 PE=3 SV=1	1	3	3	3	0	2	2	2	0	2	1	3	0	2	2	2	0	2	1	3	0	2	2	2	0	2	1	3	17.8	17.8	17.8	27.247	242	242	0	17.078		By matching	By MS/MS	By MS/MS		By MS/MS	By matching	By MS/MS
tr|A0A498M0I3|A0A498M0I3_LABRO;tr|A0A498L737|A0A498L737_LABRO;tr|A0A498MMY7|A0A498MMY7_LABRO;tr|A0A498MXN3|A0A498MXN3_LABRO;tr|A0A498M328|A0A498M328_LABRO;tr|A0A498NVF4|A0A498NVF4_LABRO;tr|A0A498NCK6|A0A498NCK6_LABRO;tr|A0A498M0S9|A0A498M0S9_LABRO	tr|A0A498M0I3|A0A498M0I3_LABRO	13;1;1;1;1;1;1;1	13;1;1;1;1;1;1;1	13;1;1;1;1;1;1;1	tr|A0A498M0I3|A0A498M0I3_LABRO Fructose-bisphosphate aldolase OS=Labeo rohita OX=84645 GN=ROHU_028618 PE=3 SV=1	8	13	13	13	8	5	8	12	10	7	10	8	8	5	8	12	10	7	10	8	8	5	8	12	10	7	10	8	46	46	46	38.164	352	352;75;108;149;161;165;165;165	0	110.17	By MS/MS	By MS/MS	By MS/MS	By MS/MS	By MS/MS	By MS/MS	By MS/MS	By MS/MS
tr|A0A498M0K0|A0A498M0K0_LABRO	tr|A0A498M0K0|A0A498M0K0_LABRO	2	2	2	tr|A0A498M0K0|A0A498M0K0_LABRO Synaptogyrin OS=Labeo rohita OX=84645 GN=ROHU_028886 PE=3 SV=1	1	2	2	2	2	0	2	1	1	1	2	2	2	0	2	1	1	1	2	2	2	0	2	1	1	1	2	2	15.4	15.4	15.4	24.12	221	221	0	9.1918	By MS/MS		By MS/MS	By matching	By matching	By matching	By matching	By matching
tr|A0A498M0Q1|A0A498M0Q1_LABRO;tr|A0A498NAI3|A0A498NAI3_LABRO	tr|A0A498M0Q1|A0A498M0Q1_LABRO;tr|A0A498NAI3|A0A498NAI3_LABRO	1;1	1;1	1;1	tr|A0A498M0Q1|A0A498M0Q1_LABRO Phosphatidylinositol-3-phosphate phosphatase OS=Labeo rohita OX=84645 GN=ROHU_009223 PE=3 SV=1;tr|A0A498NAI3|A0A498NAI3_LABRO Phosphatidylinositol-3-phosphate phosphatase OS=Labeo rohita OX=84645 GN=ROHU_021262 PE=3 SV=1	2	1	1	1	0	0	0	1	0	0	0	0	0	0	0	1	0	0	0	0	0	0	0	1	0	0	0	0	1.1	1.1	1.1	73.862	643	643;649	0.00044743	2.1813				By MS/MS
tr|A0A498M0T3|A0A498M0T3_LABRO	tr|A0A498M0T3|A0A498M0T3_LABRO	2	2	2	tr|A0A498M0T3|A0A498M0T3_LABRO AP complex subunit sigma OS=Labeo rohita OX=84645 GN=ROHU_009187 PE=3 SV=1	1	2	2	2	2	2	2	2	2	2	2	2	2	2	2	2	2	2	2	2	2	2	2	2	2	2	2	2	10.6	10.6	10.6	17.005	142	142	0.008932	1.2595	By MS/MS	By matching	By MS/MS	By MS/MS	By MS/MS	By matching	By MS/MS	By MS/MS
tr|A0A498M0T8|A0A498M0T8_LABRO;tr|A0A498NA92|A0A498NA92_LABRO	tr|A0A498M0T8|A0A498M0T8_LABRO;tr|A0A498NA92|A0A498NA92_LABRO	2;2	2;2	2;2	tr|A0A498M0T8|A0A498M0T8_LABRO Tripartite motif-containing 54-like protein OS=Labeo rohita OX=84645 GN=ROHU_030211 PE=3 SV=1;tr|A0A498NA92|A0A498NA92_LABRO Tripartite motif-containing 54-like protein OS=Labeo rohita OX=84645 GN=ROHU_020989 PE=3 SV=1	2	2	2	2	2	0	0	1	2	2	2	2	2	0	0	1	2	2	2	2	2	0	0	1	2	2	2	2	5.8	5.8	5.8	53.941	483	483;499	0	9.7924	By MS/MS			By MS/MS	By MS/MS	By MS/MS	By MS/MS	By MS/MS
tr|A0A498M0X4|A0A498M0X4_LABRO;tr|A0A498MG65|A0A498MG65_LABRO	tr|A0A498M0X4|A0A498M0X4_LABRO	15;3	14;2	12;2	tr|A0A498M0X4|A0A498M0X4_LABRO Asparagine synthetase [glutamine-hydrolyzing] OS=Labeo rohita OX=84645 GN=ROHU_030031 PE=4 SV=1	2	15	14	12	13	1	2	1	12	3	2	4	12	1	2	1	12	3	2	4	10	1	1	1	10	2	1	2	25	23.8	20.8	94.851	828	828;559	0	46.32	By MS/MS	By matching	By matching	By matching	By MS/MS	By MS/MS	By matching	By MS/MS
tr|A0A498M105|A0A498M105_LABRO	tr|A0A498M105|A0A498M105_LABRO	23	23	23	tr|A0A498M105|A0A498M105_LABRO Disulfide-isomerase isoform X2 OS=Labeo rohita OX=84645 GN=ROHU_002635 PE=3 SV=1	1	23	23	23	20	10	15	14	17	18	18	17	20	10	15	14	17	18	18	17	20	10	15	14	17	18	18	17	65.7	65.7	65.7	47.96	432	432	0	323.31	By MS/MS	By MS/MS	By MS/MS	By MS/MS	By MS/MS	By MS/MS	By MS/MS	By MS/MS
[truncated: 1,730 more rows]
[truncated: 46 more columns]

## Sheet: ALLandMissing Value imputed 
	Control 1	Control 2	Control 3	Control 4			AH 1	AH 2	AH 3	AH 4		1638 Common Proteins			Gut-C1	Gut-C2	Gut-C3	Gut-C4	Gut-AH1	Gut-AH2	Gut-AH3	Gut-AH4
[truncated: 2,068 more rows]

## Sheet: Input_Metabo_DEPs analysis
	Gut-C1	Gut-C2	Gut-C3	Gut-C4	Gut-AH1	Gut-AH2	Gut-AH3	Gut-AH4
[truncated: 1,639 more rows]

## Sheet: MetaboAnalyt Output 
	FC	log2(FC)	raw.pval	#NAME?
[truncated: 148 more rows]

[truncated: 3 more sheets: Final file_DEPs_Gene, Input_DEP_VolcanoseR, Input_DEPplot_DDA]
