# Supplementary material for: Proteomic insights into extracellular matrix dynamics in the intestine of Labeo rohita during Aeromonas hydrophila infection
Source: mSystems. 2024 Sep 18;9(10):e00247-24. doi: 10.1128/msystems.00247-24 (PMC11495024; doi:10.1128/msystems.00247-24)
Supplement: Table S2 — Details of pathways, gene ontology, and protein-protein interaction data analysis using Metascape and STRING. [file msystems.00247-24-s0002.xlsx]

## Sheet: Description of Worksheets
	S. No.	Name of the worksheet	Description
	1	STRING-Input and Output	This sheet contains the input list for STRING analysis, mapped STRING IDs and query ID and Functional enrichments in obtained STRING network with their FDR value. Related to Figure 4A.
	2	Input_Metascape_DEP	This sheet contains Input list (consisting gene names) for GO enrichment analysis of DEPs in Metascape. (It includes two lists: List 1 consists of DEPs Downregulated in AH group whereas List 2 contains DEPs UPregulated in AH group).
	3	Metascape-ALL-GO-Pathways	This sheet contains all enriched GO terms, pathways mapped to significant DEPs (Downregulated DEPs vs significantly Upregulated DEPs)
	4	Metascape-Heatmap-Selected-GO	This sheet contains Gene ontology terms selected based on best p-value within in cluster of terms (Input data for Figure 3A).
	5	Metascape_GO_MCODE	This sheet contains results for MCODE networks for DEPs along with their annotation and log p value. (Related to Figure 4F-H.
		DEP: Differentially expressed proteins (Up OR Downregulated)- for Metascape analysis

## Sheet: STRING-Input and Output
		Input for STRING network					Query mapping with STRING IDs					Functional enrichments in obtained STRING network (Shown in Fig. 4A) Link to see the network page: https://string-db.org/cgi/network?taskId=brnzfpS3aupg&sessionId=bq9M0VXkyKkz
	S.no.	Gene list for 39 ECM associated proteins	IDs in Metascape result file	Uniprot ID		#queryIndex	queryItem	stringId	preferredName	annotation		GO-term/Pathway	description	count in network	strength	false discovery rate
	1	actb	cyt1	A0A498M6I9		2	cast	7955.ENSDARP00000076055	cast	Calpastatin.		GO:0005201	Extracellular matrix structural constituent	6 of 155	1.46	9.22e-05
	2	cast	cast	A0A498LJR2		3	cav1	7955.ENSDARP00000141857	cav1	Caveolin; May act as a scaffolding protein within caveolar membranes. Interacts directly with G-protein alpha subunits and can functionally regulate their activity; Belongs to the caveolin family.		GO:0015629	Actin cytoskeleton	7 of 429	1.09	0.00047
	3	cav1	cav1	A0A498NYV6		4	col6a3	7955.ENSDARP00000123601	col6a3	Collagen, type VI, alpha 3.		dre04512	ECM-receptor interaction	7 of 101	1.71	1.15e-08
	4	col6a3	col6a3	A0A498NB91		5	copb1	7955.ENSDARP00000073498	copb1	Coatomer subunit beta; The coatomer is a cytosolic protein complex that binds to dilysine motifs and reversibly associates with Golgi non-clathrin- coated vesicles, which further mediate biosynthetic protein transport from the ER, via the Golgi up to the trans Golgi network. Coatomer complex is required for budding from Golgi membranes, and is essential for the retrograde Golgi-to-ER transport of…		dre04510	Focal adhesion	9 of 264	1.41	1.15e-08
	5	copb1	copb1	A0A498MP80		6	dcn	7955.ENSDARP00000025940	dcn	Decorin; May affect the rate of fibrils formation. Belongs to the small leucine-rich proteoglycan (SLRP) family. SLRP class I subfamily.
	6	dcn	dcn	A0A498M9M2		8	fbn2	7955.ENSDARP00000068094	fbn2a	Fibrillin 2a.
	7	emilin-1	emilin1a	A0A498LDT5		9	itga1	7955.ENSDARP00000114988	itga1	Integrin, alpha 1; Belongs to the integrin alpha chain family.
	8	fbn2	fbn2a	A0A498MW06		10	itgb1	7955.ENSDARP00000137182	itgb1b	Integrin beta; Belongs to the integrin beta chain family.
	9	itga1	itga1	A0A498MJY7		11	krt8	7955.ENSDARP00000075658	krt8	Keratin, type II cytoskeletal 8; Together with KRT19, helps to link the contractile apparatus to dystrophin at the costameres of striated muscle.
	10	itgb1	itgb1a	A0A498NS28		12	lama4	7955.ENSDARP00000006065	lama4	Laminin, alpha 4.
	11	krt8	krt8	A0A498LUC6		13	lama5	7955.ENSDARP00000045125	lama5	Laminin, alpha 5.
	12	lama4	lama4	A0A498M9X2		14	lamb1	7955.ENSDARP00000131540	lamb1a	Laminin, beta 1a.
	13	lama5	lama5	A0A498LS37		15	lgals3	7955.ENSDARP00000100661	lgals3a	Galectin.
	14	lamb1	lamb1a	A0A498LCJ8		16	ltbp1	7955.ENSDARP00000073916	ltbp1	Latent-transforming growth factor beta-binding protein 1.
	15	lgals3	lgals3a	A0A498N3M1		17	lum	7955.ENSDARP00000119600	lum	Lumican.
	16	ltbp1	ltbp1	A0A498NE20		18	mcam	7955.ENSDARP00000018583	mcamb	Melanoma cell adhesion molecule b.
	17	lum	lum	A0A498ML95		19	mfap2	7955.ENSDARP00000076906	mfap2	Microfibril-associated protein 2.
	18	mcam	mcamb	A0A498N568		20	myh11	7955.ENSDARP00000041141	myh11a	Myosin, heavy polypeptide 11, smooth muscle; Belongs to the TRAFAC class myosin-kinesin ATPase superfamily. Myosin family.
	19	mfap2	mfap2	A0A498M8B4		21	myl6	7955.ENSDARP00000108226	myl6	Myosin, light chain 6, alkali, smooth muscle and non-muscle.
	20	myh11	myh11a	A0A498NNZ3		22	myl9	7955.ENSDARP00000055576	myl9a	Myosin, light chain 9a, regulatory.
	21	myl6	myl6	A0A498LIL1		23	myo1c	7955.ENSDARP00000053510	myo1ca	Unconventional myosin-Ic; Myosins are actin-based motor molecules with ATPase activity. Unconventional myosins serve in intracellular movements. Their highly divergent tails are presumed to bind to membranous compartments, which would be moved relative to actin filaments (By similarity).
	22	myl9	myl9b	A0A498NQV2		24	ncam1	7955.ENSDARP00000130606	ncam1a	Neural cell adhesion molecule 1a.
	23	myo1c	myo1cb	A0A498LAF5		25	nme1	7955.ENSDARP00000136238	nme2b.1	Nucleoside diphosphate kinase.
	24	ncam1	ncam1a	A0A498NCZ9		26	ogn	7955.ENSDARP00000064800	ogna	Osteoglycin, paralog a.
	25	nme1	nme2b.1	A0A498LU25		27	pdlim7	7955.ENSDARP00000140242	pdlim7	PDZ and LIM domain protein 7; May function as a scaffold on which the coordinated assembly of proteins can occur. May play a role as an adapter that, via its PDZ domain, localizes LIM-binding proteins to actin filaments of both skeletal muscle and nonmuscle tissues (By similarity).
	26	ogn	ogna	A0A498MSQ5		28	pgm5	7955.ENSDARP00000080329	pgm5	Phosphoglucomutase 5.
	27	pdlim7	pdlim7	A0A498N7X2		29	pick1	7955.ENSDARP00000095747	pick1	Protein-interacting with prkca 1.
	28	pgm5	pgm5	A0A498MBC1		31	prelp	7955.ENSDARP00000129413	prelp	Proline/arginine-rich end leucine-rich repeat protein.
	29	pick1	pick1	A0A498M7Q3		33	rpl8	7955.ENSDARP00000115147	rpl8	60S ribosomal protein L8; Component of the large ribosomal subunit.
	30	ppp1r12b	ppp1r12a	A0A498NGL8		34	rps11	7955.ENSDARP00000069513	rps11	Ribosomal protein S11; Belongs to the universal ribosomal protein uS17 family.
	31	prelp	prelp	A0A498MSP0		35	sptbn5	7955.ENSDARP00000129178	sptbn5	Spectrin, beta, non-erythrocytic 5.
	32	prss3	prss1	A0A498LT02		36	tnc	7955.ENSDARP00000114191	tnc	Tenascin C.
	33	rpl8	rpl8	A0A498N3G7		37	tpm1	7955.ENSDARP00000155971	tpm1	Tropomyosin 1 (alpha); Belongs to the tropomyosin family.
	34	rps11	rps11	A0A498L9A3		38	tppp3	7955.ENSDARP00000117760	tppp3	Tubulin polymerization-promoting protein family member 3.
	35	sptbn5	sptbn5	A0A498MEI2
	36	tnc	tncb	A0A498NI70
	37	tpm1	tpm1	A0A498LE46
	38	tppp3	tppp3	A0A498LIE2
	39	tspan	tspan18b	A0A498MN46

## Sheet: Input_Metascape_DEP
	Input gene IDs for DEPs taken for Metascape Analysis
	Downregulated DEPs	Upregulated DEPs
	gst	epx
	krt13	ck
	lcp1	mfap2
	echs1	itgb
	sec22b	muc2
	aldh9a1	fbn2
	cox4i1	myadml
	abhd14b	mcam
	krt8	ogn
	dars1	tspan
	shmt2	ggt5
	prxl2a	sptbn5
	copb1	eln
	c3	prelp
	mtarc1	nme1
	rps6ka3	g3bp1
	fech	myl9
	ndufa11	dcn
	ctsc	myl6
	ndufv1	lgals3
	rtn4	lum
	pdil2	anx
	etfdh	anx
	rps11	cpv3
	pccb	itga1
	sar1b	crip1
	sult1e1	ece2
	vwa5a	epn2
	nap1l1	gnao1
	bco2	tfam
	cyp3a	myh11
	rpl8	pdlim7
	gstp1	tppp3
	gc	tnc
	aldh	nap1l1
	cox1	srsf2
	tom1l1	atp8
	actb
	serpinc1	padi1
	arcn1	cacna2d1
	mpc1l	dpep2
	myo1d	yars1
	vars	lama4
	nars1	ltbp1
	ndrg1	ncam1
	apoeb	lama5
	suclg1	slc43a1
	adh1	myo1c
	eif2s1	smtnl1
	wap65	ppp1r12b
	sptlc2	lamb1
	co1	sam1
	vmo1	pgm5
	pipox	col6a3
	aimp1	cops6
	map	gnai2
	ahnak	anx
	golgb1	tpm1
	ssr3	trnau1ap
	ahsg	cav1
	lcp2	siglec1
	pbld	heph
	ndrg4	lgals3
	srprb	sfxn1
	cast	btf3
	habp2	cd81
	cbs	wdr34
	itih3	glipr2
	prss3	nt5c1a
	cyb5r	fat4
	ca	itgb1
	cyp2j2	pick1
	sar	emilin-1
	dhrs13	rsu1

## Sheet: Metascape-ALL-GO-Pathways
	List of ALL enriched GO terms/pathways based on Metascape analysis of DEPs
GroupID	Category	Term	Description	LogP	Log(q-value)	InTerm_InList	Genes	Symbols
1_Summary	KEGG Pathway	dre04510	Focal adhesion	-7.84068	-3.8147	10/274	30037,286830,321243,323695,406493,445393,556734,556874,566796,570868,415149,541445,556677,558217,100036547,100144408,30447,338313,566473,560297,557373,338138	tncb,lamb1a,lama5,cav1,myl9b,ppp1r12a,itgb1a,col6a3,lama4,itga1,lum,ogna,mfap2,fbn2a,sspo,prelp,ncam1a,mcamb,emilin1a,pgm5,lgals3a,copb1
1_Member	KEGG Pathway	dre04510	Focal adhesion	-7.84068	-3.8147	10/274	30037,286830,321243,323695,406493,445393,556734,556874,566796,570868	tncb,lamb1a,lama5,cav1,myl9b,ppp1r12a,itgb1a,col6a3,lama4,itga1
1_Member	GO Cellular Components	GO:0030312	external encapsulating structure	-7.41402	-3.8147	10/304	30037,286830,321243,415149,541445,556677,558217,566796,100036547,100144408	tncb,lamb1a,lama5,lum,ogna,mfap2,fbn2a,lama4,sspo,prelp
1_Member	GO Cellular Components	GO:0031012	extracellular matrix	-7.41402	-3.8147	10/304	30037,286830,321243,415149,541445,556677,558217,566796,100036547,100144408	tncb,lamb1a,lama5,lum,ogna,mfap2,fbn2a,lama4,sspo,prelp
1_Member	KEGG Pathway	dre04512	ECM-receptor interaction	-7.40923	-3.8147	7/104	30037,286830,321243,556734,556874,566796,570868	tncb,lamb1a,lama5,itgb1a,col6a3,lama4,itga1
1_Member	GO Cellular Components	GO:0062023	collagen-containing extracellular matrix	-6.20209	-2.78365	7/156	30037,286830,321243,415149,558217,566796,100144408	tncb,lamb1a,lama5,lum,fbn2a,lama4,prelp
1_Member	GO Biological Processes	GO:0061564	axon development	-5.33826	-1.98677	9/400	30037,30447,286830,321243,338313,445393,556874,566473,566796	tncb,ncam1a,lamb1a,lama5,mcamb,ppp1r12a,col6a3,emilin1a,lama4
1_Member	GO Biological Processes	GO:0032989	cellular component morphogenesis	-5.16928	-1.92693	10/536	30037,30447,286830,321243,406493,445393,556874,560297,566473,566796	tncb,ncam1a,lamb1a,lama5,myl9b,ppp1r12a,col6a3,pgm5,emilin1a,lama4
1_Member	GO Biological Processes	GO:0007409	axonogenesis	-4.63833	-1.55568	8/373	30037,30447,286830,321243,445393,556874,566473,566796	tncb,ncam1a,lamb1a,lama5,ppp1r12a,col6a3,emilin1a,lama4
1_Member	GO Biological Processes	GO:0031175	neuron projection development	-4.41918	-1.43705	9/522	30037,30447,286830,321243,338313,445393,556874,566473,566796	tncb,ncam1a,lamb1a,lama5,mcamb,ppp1r12a,col6a3,emilin1a,lama4
1_Member	GO Biological Processes	GO:0048667	cell morphogenesis involved in neuron differentiation	-4.41461	-1.43705	8/401	30037,30447,286830,321243,445393,556874,566473,566796	tncb,ncam1a,lamb1a,lama5,ppp1r12a,col6a3,emilin1a,lama4
1_Member	GO Biological Processes	GO:0048812	neuron projection morphogenesis	-4.2224	-1.41236	8/427	30037,30447,286830,321243,445393,556874,566473,566796	tncb,ncam1a,lamb1a,lama5,ppp1r12a,col6a3,emilin1a,lama4
1_Member	GO Biological Processes	GO:0120039	plasma membrane bounded cell projection morphogenesis	-4.21528	-1.41236	8/428	30037,30447,286830,321243,445393,556874,566473,566796	tncb,ncam1a,lamb1a,lama5,ppp1r12a,col6a3,emilin1a,lama4
1_Member	GO Biological Processes	GO:0048858	cell projection morphogenesis	-4.187	-1.41236	8/432	30037,30447,286830,321243,445393,556874,566473,566796	tncb,ncam1a,lamb1a,lama5,ppp1r12a,col6a3,emilin1a,lama4
1_Member	GO Biological Processes	GO:0032990	cell part morphogenesis	-4.14513	-1.41236	8/438	30037,30447,286830,321243,445393,556874,566473,566796	tncb,ncam1a,lamb1a,lama5,ppp1r12a,col6a3,emilin1a,lama4
1_Member	GO Biological Processes	GO:0007155	cell adhesion	-4.12428	-1.41236	9/570	30037,30447,286830,321243,556734,556874,566796,570868,100036547	tncb,ncam1a,lamb1a,lama5,itgb1a,col6a3,lama4,itga1,sspo
1_Member	GO Biological Processes	GO:0000904	cell morphogenesis involved in differentiation	-4.11759	-1.41236	8/442	30037,30447,286830,321243,445393,556874,566473,566796	tncb,ncam1a,lamb1a,lama5,ppp1r12a,col6a3,emilin1a,lama4
1_Member	GO Biological Processes	GO:0007411	axon guidance	-3.83767	-1.32232	6/251	30037,286830,321243,445393,556874,566796	tncb,lamb1a,lama5,ppp1r12a,col6a3,lama4
1_Member	GO Biological Processes	GO:0097485	neuron projection guidance	-3.82828	-1.32188	6/252	30037,286830,321243,445393,556874,566796	tncb,lamb1a,lama5,ppp1r12a,col6a3,lama4
1_Member	GO Biological Processes	GO:0006935	chemotaxis	-3.74307	-1.27672	7/374	30037,286830,321243,445393,556874,557373,566796	tncb,lamb1a,lama5,ppp1r12a,col6a3,lgals3a,lama4
1_Member	GO Biological Processes	GO:0042330	taxis	-3.74307	-1.27672	7/374	30037,286830,321243,445393,556874,557373,566796	tncb,lamb1a,lama5,ppp1r12a,col6a3,lgals3a,lama4
1_Member	GO Biological Processes	GO:0040011	locomotion	-3.65917	-1.22601	7/386	30037,286830,321243,445393,556874,557373,566796	tncb,lamb1a,lama5,ppp1r12a,col6a3,lgals3a,lama4
1_Member	GO Biological Processes	GO:0000902	cell morphogenesis	-3.58228	-1.16808	8/529	30037,30447,286830,321243,445393,556874,566473,566796	tncb,ncam1a,lamb1a,lama5,ppp1r12a,col6a3,emilin1a,lama4
1_Member	GO Biological Processes	GO:0048666	neuron development	-3.48774	-1.09258	9/693	30037,30447,286830,321243,338313,445393,556874,566473,566796	tncb,ncam1a,lamb1a,lama5,mcamb,ppp1r12a,col6a3,emilin1a,lama4
1_Member	GO Cellular Components	GO:0005604	basement membrane	-3.34473	-1.01475	3/47	286830,321243,566796	lamb1a,lama5,lama4
1_Member	GO Biological Processes	GO:0030903	notochord development	-2.75486	-0.397122	4/78	286830,323695,338138,566796	lamb1a,cav1,copb1,lama4
1_Member	GO Biological Processes	GO:0030155	regulation of cell adhesion	-2.70295	-0.596265	4/167	30037,321243,445393,566796	tncb,lama5,ppp1r12a,lama4
1_Member	GO Biological Processes	GO:0031099	regeneration	-2.44426	-0.394594	4/197	30037,286830,323695,338313	tncb,lamb1a,cav1,mcamb
2_Summary	GO Molecular Functions	GO:0044877	protein-containing complex binding	-6.84658	-3.34895	12/553	64698,286830,321243,327650,393760,393908,554168,556734,557373,566459,569585,570868	dcn,lamb1a,lama5,gnai2b,gnao1a,tpm1,myh11a,itgb1a,lgals3a,myo1cb,sptbn5,itga1
2_Member	GO Molecular Functions	GO:0044877	protein-containing complex binding	-6.84658	-3.34895	12/553	64698,286830,321243,327650,393760,393908,554168,556734,557373,566459,569585,570868	dcn,lamb1a,lama5,gnai2b,gnao1a,tpm1,myh11a,itgb1a,lgals3a,myo1cb,sptbn5,itga1
2_Member	GO Molecular Functions	GO:0005178	integrin binding	-4.31592	-1.43705	4/63	286830,321243,556734,570868	lamb1a,lama5,itgb1a,itga1
2_Member	GO Molecular Functions	GO:0050839	cell adhesion molecule binding	-2.73166	-0.61785	4/164	286830,321243,556734,570868	lamb1a,lama5,itgb1a,itga1
2_Member	GO Biological Processes	GO:0031589	cell-substrate adhesion	-2.43504	-0.390742	3/97	286830,556734,570868	lamb1a,itgb1a,itga1
3_Summary	Reactome Gene Sets	R-DRE-611105	Respiratory electron transport	-5.24919	-1.95569	5/74	140539,326975,393497,445291,447859,436850,58215,100144628,378742,79381,321564,338219	COX1,cox4i1,ndufa11,ndufv1,etfdh,suclg1,fech,shmt2,marc1,gstp1.2,eif2s1b,rps6ka3a
3_Member	Reactome Gene Sets	R-DRE-611105	Respiratory electron transport	-5.24919	-1.95569	5/74	140539,326975,393497,445291,447859	COX1,cox4i1,ndufa11,ndufv1,etfdh
3_Member	Reactome Gene Sets	R-DRE-163200	Respiratory electron transport, ATP synthesis by chemiosmotic coupling, and heat production by uncoupling proteins.	-4.80836	-1.69095	5/91	140539,326975,393497,445291,447859	COX1,cox4i1,ndufa11,ndufv1,etfdh
3_Member	GO Biological Processes	GO:0045333	cellular respiration	-4.33561	-1.43705	5/114	140539,326975,436850,445291,447859	COX1,cox4i1,suclg1,ndufv1,etfdh
3_Member	GO Cellular Components	GO:0005743	mitochondrial inner membrane	-4.29226	-1.43705	7/281	58215,140539,326975,393497,445291,447859,100144628	fech,COX1,cox4i1,ndufa11,ndufv1,etfdh,shmt2
3_Member	Reactome Gene Sets	R-DRE-1428517	The citric acid (TCA) cycle and respiratory electron transport	-4.12838	-1.41236	5/126	140539,326975,393497,445291,447859	COX1,cox4i1,ndufa11,ndufv1,etfdh
3_Member	GO Cellular Components	GO:0005746	mitochondrial respirasome	-4.12547	-1.41236	4/65	140539,326975,393497,445291	COX1,cox4i1,ndufa11,ndufv1
3_Member	GO Biological Processes	GO:0022904	respiratory electron transport chain	-4.09944	-1.408	4/66	140539,326975,445291,447859	COX1,cox4i1,ndufv1,etfdh
3_Member	GO Cellular Components	GO:0031966	mitochondrial membrane	-4.07788	-1.40485	8/412	58215,140539,326975,378742,393497,445291,447859,100144628	fech,COX1,cox4i1,marc1,ndufa11,ndufv1,etfdh,shmt2
3_Member	GO Cellular Components	GO:0098803	respiratory chain complex	-4.04863	-1.40485	4/68	140539,326975,393497,445291	COX1,cox4i1,ndufa11,ndufv1
3_Member	GO Cellular Components	GO:0019866	organelle inner membrane	-4.0159	-1.40485	7/311	58215,140539,326975,393497,445291,447859,100144628	fech,COX1,cox4i1,ndufa11,ndufv1,etfdh,shmt2
3_Member	GO Molecular Functions	GO:0009055	electron transfer activity	-3.99938	-1.40485	4/70	140539,326975,445291,447859	COX1,cox4i1,ndufv1,etfdh
3_Member	GO Biological Processes	GO:0022900	electron transport chain	-3.99938	-1.40485	4/70	140539,326975,445291,447859	COX1,cox4i1,ndufv1,etfdh
3_Member	GO Cellular Components	GO:0005740	mitochondrial envelope	-3.87369	-1.33986	8/441	58215,140539,326975,378742,393497,445291,447859,100144628	fech,COX1,cox4i1,marc1,ndufa11,ndufv1,etfdh,shmt2
3_Member	GO Biological Processes	GO:0015980	energy derivation by oxidation of organic compounds	-3.84063	-1.32232	5/145	140539,326975,436850,445291,447859	COX1,cox4i1,suclg1,ndufv1,etfdh
3_Member	GO Cellular Components	GO:0070469	respirasome	-3.77384	-1.28482	4/80	140539,326975,393497,445291	COX1,cox4i1,ndufa11,ndufv1
3_Member	GO Biological Processes	GO:0009060	aerobic respiration	-3.5044	-1.1002	4/94	140539,326975,436850,445291	COX1,cox4i1,suclg1,ndufv1
3_Member	GO Biological Processes	GO:0019646	aerobic electron transport chain	-3.21557	-0.922065	3/48	140539,326975,445291	COX1,cox4i1,ndufv1
3_Member	GO Biological Processes	GO:0006091	generation of precursor metabolites and energy	-3.17759	-0.90632	5/202	140539,326975,436850,445291,447859	COX1,cox4i1,suclg1,ndufv1,etfdh
3_Member	GO Biological Processes	GO:0042775	mitochondrial ATP synthesis coupled electron transport	-3.16339	-0.90632	3/50	140539,326975,445291	COX1,cox4i1,ndufv1
3_Member	GO Cellular Components	GO:0098800	inner mitochondrial membrane protein complex	-3.1305	-0.883299	4/118	140539,326975,393497,445291	COX1,cox4i1,ndufa11,ndufv1
3_Member	GO Molecular Functions	GO:0015453	oxidoreduction-driven active transmembrane transporter activity	-3.11339	-0.875843	3/52	140539,326975,445291	COX1,cox4i1,ndufv1
3_Member	GO Biological Processes	GO:0042773	ATP synthesis coupled electron transport	-3.0654	-0.847884	3/54	140539,326975,445291	COX1,cox4i1,ndufv1
3_Member	GO Cellular Components	GO:0031967	organelle envelope	-3.04015	-0.847884	8/588	58215,140539,326975,378742,393497,445291,447859,100144628	fech,COX1,cox4i1,marc1,ndufa11,ndufv1,etfdh,shmt2
3_Member	GO Cellular Components	GO:0031975	envelope	-3.04015	-0.847884	8/588	58215,140539,326975,378742,393497,445291,447859,100144628	fech,COX1,cox4i1,marc1,ndufa11,ndufv1,etfdh,shmt2
3_Member	GO Biological Processes	GO:0006119	oxidative phosphorylation	-2.83137	-0.687862	3/65	140539,326975,445291	COX1,cox4i1,ndufv1
3_Member	KEGG Pathway	dre00190	Oxidative phosphorylation	-2.76596	-0.64572	4/148	140539,326975,393497,445291	COX1,cox4i1,ndufa11,ndufv1
3_Member	WikiPathways	WP1339	Electron transport chain	-2.41481	-0.376581	3/91	140539,326975,445291	COX1,cox4i1,ndufv1
3_Member	GO Cellular Components	GO:0098798	mitochondrial protein-containing complex	-2.30385	-0.280442	4/199	140539,326975,393497,445291	COX1,cox4i1,ndufa11,ndufv1
3_Member	Reactome Gene Sets	R-DRE-9711123	Cellular response to chemical stress	-2.07178	-0.103077	3/121	79381,140539,326975	gstp1.2,COX1,cox4i1
3_Member	Reactome Gene Sets	R-DRE-2262752	Cellular responses to stress	-2.06468	-0.0985352	5/366	79381,140539,321564,326975,338219	gstp1.2,COX1,eif2s1b,cox4i1,rps6ka3a
3_Member	Reactome Gene Sets	R-DRE-8953897	Cellular responses to stimuli	-2.05986	-0.0962633	5/367	79381,140539,321564,326975,338219	gstp1.2,COX1,eif2s1b,cox4i1,rps6ka3a
4_Summary	Reactome Gene Sets	R-DRE-211859	Biological oxidations	-4.98127	-1.48365	7/114	79381,322482,338214,393338,569734,791612,100534995,562772,393108,266987,558601,399481,100144628	gstp1.2,adh8a,sult2st1,abhd14b,ggt5a,mat2ab,dpep2,slco1c1,cyp2p6,cbsb,pipox,aldh9a1b,shmt2
4_Member	Reactome Gene Sets	R-DRE-211859	Biological oxidations	-4.98127	-1.48365	7/114	79381,322482,338214,393338,569734,791612,100534995	gstp1.2,adh8a,sult2st1,abhd14b,ggt5a,mat2ab,dpep2
4_Member	Reactome Gene Sets	R-DRE-156580	Phase II - Conjugation of compounds	-4.80598	-1.46803	5/48	79381,338214,393338,569734,791612	gstp1.2,sult2st1,abhd14b,ggt5a,mat2ab
4_Member	Reactome Gene Sets	R-DRE-9748784	Drug ADME	-4.00687	-1.02975	5/70	79381,322482,338214,562772,569734	gstp1.2,adh8a,sult2st1,slco1c1,ggt5a
4_Member	GO Biological Processes	GO:0071466	cellular response to xenobiotic stimulus	-2.57297	-0.494596	3/80	79381,322482,393108	gstp1.2,adh8a,cyp2p6
4_Member	GO Biological Processes	GO:0009410	response to xenobiotic stimulus	-2.44197	-0.394594	3/89	79381,322482,393108	gstp1.2,adh8a,cyp2p6
4_Member	GO Biological Processes	GO:0006790	sulfur compound metabolic process	-2.35725	-0.160657	6/232	79381,266987,338214,558601,569734,791612	gstp1.2,cbsb,sult2st1,pipox,ggt5a,mat2ab
4_Member	GO Biological Processes	GO:0006575	cellular modified amino acid metabolic process	-2.11144	0	4/118	79381,399481,569734,100144628	gstp1.2,aldh9a1b,ggt5a,shmt2
5_Summary	GO Biological Processes	GO:0006081	cellular aldehyde metabolic process	-4.96708	-1.77049	4/40	322482,323653,399481,678554,368912,405861,558601	adh8a,aldh3a2a,aldh9a1b,bco2b,echs1,pccb,pipox
5_Member	GO Biological Processes	GO:0006081	cellular aldehyde metabolic process	-4.96708	-1.77049	4/40	322482,323653,399481,678554	adh8a,aldh3a2a,aldh9a1b,bco2b
5_Member	KEGG Pathway	dre00071	Fatty acid degradation	-4.38096	-1.43705	4/56	322482,323653,368912,399481	adh8a,aldh3a2a,echs1,aldh9a1b
5_Member	KEGG Pathway	dre00280	Valine, leucine and isoleucine degradation	-4.29121	-1.43705	4/59	323653,368912,399481,405861	aldh3a2a,echs1,aldh9a1b,pccb
5_Member	KEGG Pathway	dre00310	Lysine degradation	-3.69197	-1.24357	4/84	323653,368912,399481,558601	aldh3a2a,echs1,aldh9a1b,pipox
5_Member	KEGG Pathway	dre00410	beta-Alanine metabolism	-3.58698	-1.16808	3/36	323653,368912,399481	aldh3a2a,echs1,aldh9a1b
5_Member	KEGG Pathway	dre00380	Tryptophan metabolism	-3.08915	-0.861046	3/53	323653,368912,399481	aldh3a2a,echs1,aldh9a1b
5_Member	KEGG Pathway	dre00620	Pyruvate metabolism	-3.04211	-0.847884	3/55	322482,323653,399481	adh8a,aldh3a2a,aldh9a1b
5_Member	KEGG Pathway	dre00010	Glycolysis / Gluconeogenesis	-2.55765	-0.494596	3/81	322482,323653,399481	adh8a,aldh3a2a,aldh9a1b
6_Summary	Reactome Gene Sets	R-DRE-196854	Metabolism of vitamins and cofactors	-4.80836	-1.69095	5/91	30314,65223,405861,678554,100144628,322482,368912,436850	apoeb,prss1,pccb,bco2b,shmt2,adh8a,echs1,suclg1
6_Member	Reactome Gene Sets	R-DRE-196854	Metabolism of vitamins and cofactors	-4.80836	-1.69095	5/91	30314,65223,405861,678554,100144628	apoeb,prss1,pccb,bco2b,shmt2
6_Member	KEGG Pathway	dre01200	Carbon metabolism	-4.00181	-1.40485	5/134	322482,368912,405861,436850,100144628	adh8a,echs1,pccb,suclg1,shmt2
6_Member	KEGG Pathway	dre00640	Propanoate metabolism	-3.74091	-1.27672	3/32	368912,405861,436850	echs1,pccb,suclg1
6_Member	Reactome Gene Sets	R-DRE-196849	Metabolism of water-soluble vitamins and cofactors	-2.81224	-0.679022	3/66	65223,405861,100144628	prss1,pccb,shmt2
7_Summary	Reactome Gene Sets	R-DRE-446728	Cell junction organization	-4.76153	-1.46803	5/49	30327,57934,553276,556734,797433,30646	cyt1,actb1,rsu1,itgb1a,krt8,gfap
7_Member	Reactome Gene Sets	R-DRE-446728	Cell junction organization	-4.76153	-1.46803	5/49	30327,57934,553276,556734,797433	cyt1,actb1,rsu1,itgb1a,krt8
7_Member	Reactome Gene Sets	R-DRE-1500931	Cell-Cell communication	-4.51413	-1.27178	5/55	30327,57934,553276,556734,797433	cyt1,actb1,rsu1,itgb1a,krt8
7_Member	GO Cellular Components	GO:0005882	intermediate filament	-2.65285	-0.549679	3/75	30327,30646,797433	cyt1,gfap,krt8
7_Member	GO Cellular Components	GO:0045111	intermediate filament cytoskeleton	-2.62023	-0.530847	3/77	30327,30646,797433	cyt1,gfap,krt8
8_Summary	GO Biological Processes	GO:0043603	amide metabolic process	-4.57435	-1.52389	10/577	79381,114427,321564,324025,393686,406686,553646,558601,568332,100144628,368235,553636,569734,405861,436850,30314	gstp1.2,vars1,eif2s1b,dars1,rpl8,rps11,sptlc2a,pipox,nars1,shmt2,yars1,trnau1apa,ggt5a,pccb,suclg1,apoeb
8_Member	GO Biological Processes	GO:0043603	amide metabolic process	-4.57435	-1.52389	10/577	79381,114427,321564,324025,393686,406686,553646,558601,568332,100144628	gstp1.2,vars1,eif2s1b,dars1,rpl8,rps11,sptlc2a,pipox,nars1,shmt2
8_Member	GO Biological Processes	GO:0006418	tRNA aminoacylation for protein translation	-3.90816	-1.02975	4/39	114427,324025,368235,568332	vars1,dars1,yars1,nars1
8_Member	GO Molecular Functions	GO:0004812	aminoacyl-tRNA ligase activity	-3.86461	-1.02975	4/40	114427,324025,368235,568332	vars1,dars1,yars1,nars1
8_Member	GO Molecular Functions	GO:0016875	ligase activity, forming carbon-oxygen bonds	-3.86461	-1.02975	4/40	114427,324025,368235,568332	vars1,dars1,yars1,nars1
8_Member	GO Biological Processes	GO:0043039	tRNA aminoacylation	-3.78098	-0.991349	4/42	114427,324025,368235,568332	vars1,dars1,yars1,nars1
8_Member	GO Biological Processes	GO:0043038	amino acid activation	-3.74078	-0.991349	4/43	114427,324025,368235,568332	vars1,dars1,yars1,nars1
8_Member	GO Biological Processes	GO:0043043	peptide biosynthetic process	-3.59528	-0.875811	9/317	114427,321564,324025,368235,393686,406686,553636,568332,569734	vars1,eif2s1b,dars1,yars1,rpl8,rps11,trnau1apa,nars1,ggt5a
8_Member	GO Molecular Functions	GO:0016874	ligase activity	-3.57934	-1.16808	5/165	114427,324025,405861,436850,568332	vars1,dars1,pccb,suclg1,nars1
8_Member	GO Biological Processes	GO:0006518	peptide metabolic process	-3.48748	-0.81753	10/401	79381,114427,321564,324025,368235,393686,406686,553636,568332,569734	gstp1.2,vars1,eif2s1b,dars1,yars1,rpl8,rps11,trnau1apa,nars1,ggt5a
8_Member	GO Biological Processes	GO:0043604	amide biosynthetic process	-3.47893	-0.81753	10/402	114427,321564,324025,368235,393686,406686,553636,553646,568332,569734	vars1,eif2s1b,dars1,yars1,rpl8,rps11,trnau1apa,sptlc2a,nars1,ggt5a
8_Member	GO Biological Processes	GO:0006412	translation	-3.15057	-0.898463	6/311	114427,321564,324025,393686,406686,568332	vars1,eif2s1b,dars1,rpl8,rps11,nars1
8_Member	KEGG Pathway	dre00970	Aminoacyl-tRNA biosynthesis	-3.00047	-0.519885	4/67	114427,324025,368235,568332	vars1,dars1,yars1,nars1
8_Member	GO Biological Processes	GO:0034645	cellular macromolecule biosynthetic process	-2.1565	-0.158568	7/650	30314,114427,321564,324025,393686,406686,568332	apoeb,vars1,eif2s1b,dars1,rpl8,rps11,nars1
8_Member	GO Molecular Functions	GO:0140101	catalytic activity, acting on a tRNA	-2.04278	-0.0817191	3/124	114427,324025,568332	vars1,dars1,nars1
9_Summary	GO Cellular Components	GO:0015629	actin cytoskeleton	-4.34917	-1.43705	7/299	393813,393908,406493,554168,566459,569585,798632,393825,415149,445393,560297,562072,768194	pdlim7,tpm1,myl9b,myh11a,myo1cb,sptbn5,myl6,tppp3,lum,ppp1r12a,pgm5,ltbp1,pick1
9_Member	GO Cellular Components	GO:0015629	actin cytoskeleton	-4.34917	-1.43705	7/299	393813,393908,406493,554168,566459,569585,798632	pdlim7,tpm1,myl9b,myh11a,myo1cb,sptbn5,myl6
9_Member	GO Biological Processes	GO:0097435	supramolecular fiber organization	-4.19404	-1.41236	8/431	393825,393908,406493,415149,445393,560297,562072,566459	tppp3,tpm1,myl9b,lum,ppp1r12a,pgm5,ltbp1,myo1cb
9_Member	GO Biological Processes	GO:0030036	actin cytoskeleton organization	-3.96469	-1.40228	8/465	393813,393908,406493,445393,554168,560297,566459,569585	pdlim7,tpm1,myl9b,ppp1r12a,myh11a,pgm5,myo1cb,sptbn5
9_Member	GO Biological Processes	GO:0030029	actin filament-based process	-3.8759	-1.33986	8/479	393813,393908,406493,445393,554168,560297,566459,569585	pdlim7,tpm1,myl9b,ppp1r12a,myh11a,pgm5,myo1cb,sptbn5
9_Member	GO Cellular Components	GO:0016459	myosin complex	-2.89391	-0.734744	3/67	554168,566459,798632	myh11a,myo1cb,myl6
9_Member	GO Molecular Functions	GO:0003779	actin binding	-2.77794	-0.653231	6/399	393813,393908,554168,566459,569585,768194	pdlim7,tpm1,myh11a,myo1cb,sptbn5,pick1
9_Member	GO Molecular Functions	GO:0051015	actin filament binding	-2.30966	-0.283328	4/215	393908,554168,566459,569585	tpm1,myh11a,myo1cb,sptbn5
9_Member	GO Molecular Functions	GO:0008092	cytoskeletal protein binding	-2.12062	-0.125422	7/717	393813,393825,393908,554168,566459,569585,768194	pdlim7,tppp3,tpm1,myh11a,myo1cb,sptbn5,pick1
10_Summary	GO Cellular Components	GO:0030662	coated vesicle membrane	-4.00687	-1.25581	5/70	266982,327277,338138,554177,560542,30314,57934	arcn1a,sec22bb,copb1,sar1b,epn2,apoeb,actb1
10_Member	GO Cellular Components	GO:0030662	coated vesicle membrane	-4.00687	-1.02975	5/70	266982,327277,338138,554177,560542	arcn1a,sec22bb,copb1,sar1b,epn2
10_Member	Reactome Gene Sets	R-DRE-199977	ER to Golgi Anterograde Transport	-3.71204	-1.25581	4/83	266982,327277,338138,554177	arcn1a,sec22bb,copb1,sar1b
10_Member	GO Biological Processes	GO:0006888	endoplasmic reticulum to Golgi vesicle-mediated transport	-3.67216	-1.23144	4/85	266982,327277,338138,554177	arcn1a,sec22bb,copb1,sar1b
10_Member	GO Cellular Components	GO:0030120	vesicle coat	-3.41945	-0.779158	4/52	266982,338138,554177,560542	arcn1a,copb1,sar1b,epn2
10_Member	Reactome Gene Sets	R-DRE-948021	Transport to the Golgi and subsequent modification	-3.32151	-1.00573	4/105	266982,327277,338138,554177	arcn1a,sec22bb,copb1,sar1b
10_Member	GO Cellular Components	GO:0030135	coated vesicle	-3.04996	-0.847884	4/124	266982,327277,338138,554177	arcn1a,sec22bb,copb1,sar1b
10_Member	Reactome Gene Sets	R-DRE-6811434	COPI-dependent Golgi-to-ER retrograde traffic	-2.95325	-0.786047	3/59	266982,327277,338138	arcn1a,sec22bb,copb1
10_Member	Reactome Gene Sets	R-DRE-5653656	Vesicle-mediated transport	-2.88572	-0.730518	6/350	30314,57934,266982,327277,338138,554177	apoeb,actb1,arcn1a,sec22bb,copb1,sar1b
10_Member	Reactome Gene Sets	R-DRE-8856688	Golgi-to-ER retrograde transport	-2.81224	-0.679022	3/66	266982,327277,338138	arcn1a,sec22bb,copb1
10_Member	GO Cellular Components	GO:0030117	membrane coat	-2.77553	-0.405227	4/77	266982,338138,554177,560542	arcn1a,copb1,sar1b,epn2
10_Member	GO Cellular Components	GO:0048475	coated membrane	-2.77553	-0.405227	4/77	266982,338138,554177,560542	arcn1a,copb1,sar1b,epn2
10_Member	Reactome Gene Sets	R-DRE-446203	Asparagine N-linked glycosylation	-2.56595	-0.494596	4/168	266982,327277,338138,554177	arcn1a,sec22bb,copb1,sar1b
10_Member	GO Biological Processes	GO:0048193	Golgi vesicle transport	-2.49334	-0.43347	4/176	266982,327277,338138,554177	arcn1a,sec22bb,copb1,sar1b
10_Member	Reactome Gene Sets	R-DRE-199991	Membrane Trafficking	-2.29429	-0.275682	5/322	57934,266982,327277,338138,554177	actb1,arcn1a,sec22bb,copb1,sar1b
10_Member	Reactome Gene Sets	R-DRE-6811442	Intra-Golgi and retrograde Golgi-to-ER traffic	-2.26446	-0.252565	3/103	266982,327277,338138	arcn1a,sec22bb,copb1
11_Summary	Reactome Gene Sets	R-DRE-216083	Integrin cell surface interactions	-3.97417	-1.40228	3/29	30037,415149,556734,30083,321243,436712,554168,566796,445393,65223,563084	tncb,lum,itgb1a,nme2b.1,lama5,tspan18b,myh11a,lama4,ppp1r12a,prss1,cast
11_Member	Reactome Gene Sets	R-DRE-216083	Integrin cell surface interactions	-3.97417	-1.40228	3/29	30037,415149,556734	tncb,lum,itgb1a
11_Member	GO Biological Processes	GO:2000026	regulation of multicellular organismal development	-3.35173	-1.01475	7/434	30037,30083,321243,436712,554168,556734,566796	tncb,nme2b.1,lama5,tspan18b,myh11a,itgb1a,lama4
11_Member	GO Biological Processes	GO:0022603	regulation of anatomical structure morphogenesis	-3.18889	-0.90921	6/332	30037,30083,436712,445393,554168,556734	tncb,nme2b.1,tspan18b,ppp1r12a,myh11a,itgb1a
11_Member	Reactome Gene Sets	R-DRE-1474244	Extracellular matrix organization	-2.69731	-0.365786	5/135	30037,65223,415149,556734,563084	tncb,prss1,lum,itgb1a,cast
11_Member	GO Biological Processes	GO:0045765	regulation of angiogenesis	-2.46052	-0.40381	3/95	30083,436712,556734	nme2b.1,tspan18b,itgb1a
11_Member	GO Biological Processes	GO:1901342	regulation of vasculature development	-2.36191	-0.329676	3/103	30083,436712,556734	nme2b.1,tspan18b,itgb1a
12_Summary	GO Cellular Components	GO:0099080	supramolecular complex	-3.95944	-1.02975	14/657	30327,30583,30646,321564,335512,393813,393825,393908,406493,445393,554168,556677,559276,797433	cyt1,lcp1,gfap,eif2s1b,g3bp1,pdlim7,tppp3,tpm1,myl9b,ppp1r12a,myh11a,mfap2,ahnak,krt8
12_Member	GO Cellular Components	GO:0099080	supramolecular complex	-3.95944	-1.02975	14/657	30327,30583,30646,321564,335512,393813,393825,393908,406493,445393,554168,556677,559276,797433	cyt1,lcp1,gfap,eif2s1b,g3bp1,pdlim7,tppp3,tpm1,myl9b,ppp1r12a,myh11a,mfap2,ahnak,krt8
12_Member	GO Cellular Components	GO:0099081	supramolecular polymer	-3.90085	-1.02975	12/504	30327,30583,30646,393813,393825,393908,406493,445393,554168,556677,559276,797433	cyt1,lcp1,gfap,pdlim7,tppp3,tpm1,myl9b,ppp1r12a,myh11a,mfap2,ahnak,krt8
12_Member	GO Cellular Components	GO:0099512	supramolecular fiber	-3.90085	-1.02975	12/504	30327,30583,30646,393813,393825,393908,406493,445393,554168,556677,559276,797433	cyt1,lcp1,gfap,pdlim7,tppp3,tpm1,myl9b,ppp1r12a,myh11a,mfap2,ahnak,krt8
13_Summary	GO Biological Processes	GO:0006082	organic acid metabolic process	-3.95871	-1.40228	9/551	114427,266987,324025,368912,378742,393108,558601,568332,100144628,30314,322482	vars1,cbsb,dars1,echs1,marc1,cyp2p6,pipox,nars1,shmt2,apoeb,adh8a
13_Member	GO Biological Processes	GO:0006082	organic acid metabolic process	-3.95871	-1.40228	9/551	114427,266987,324025,368912,378742,393108,558601,568332,100144628	vars1,cbsb,dars1,echs1,marc1,cyp2p6,pipox,nars1,shmt2
13_Member	GO Biological Processes	GO:0006520	amino acid metabolic process	-3.95542	-1.40228	6/220	114427,266987,324025,558601,568332,100144628	vars1,cbsb,dars1,pipox,nars1,shmt2
13_Member	GO Biological Processes	GO:0043436	oxoacid metabolic process	-3.44603	-1.07552	8/510	114427,266987,324025,368912,378742,558601,568332,100144628	vars1,cbsb,dars1,echs1,marc1,pipox,nars1,shmt2
13_Member	KEGG Pathway	dre00260	Glycine, serine and threonine metabolism	-3.24253	-0.938029	3/47	266987,558601,100144628	cbsb,pipox,shmt2
13_Member	GO Biological Processes	GO:0044282	small molecule catabolic process	-3.04673	-0.847884	5/216	30314,322482,368912,558601,100144628	apoeb,adh8a,echs1,pipox,shmt2
13_Member	GO Biological Processes	GO:0019752	carboxylic acid metabolic process	-2.76313	-0.64572	7/504	114427,266987,324025,368912,558601,568332,100144628	vars1,cbsb,dars1,echs1,pipox,nars1,shmt2
14_Summary	GO Molecular Functions	GO:0005201	extracellular matrix structural constituent	-3.80723	-1.30961	4/85	64698,558217,566796,100144408,30327,30646,338138,393686,406686,797433,798632	dcn,fbn2a,lama4,prelp,cyt1,gfap,copb1,rpl8,rps11,krt8,myl6
14_Member	GO Molecular Functions	GO:0005201	extracellular matrix structural constituent	-3.80723	-1.30961	4/85	64698,558217,566796,100144408	dcn,fbn2a,lama4,prelp
14_Member	GO Molecular Functions	GO:0005198	structural molecule activity	-3.14233	-0.568987	11/526	30327,30646,64698,338138,393686,406686,558217,566796,797433,798632,100144408	cyt1,gfap,dcn,copb1,rpl8,rps11,fbn2a,lama4,krt8,myl6,prelp
15_Summary	GO Biological Processes	GO:0040007	growth	-3.75149	-0.991349	9/302	64698,266987,286830,323695,445393,554177,556874,692305,100534995	dcn,cbsb,lamb1a,cav1,ppp1r12a,sar1b,col6a3,ndrg4,dpep2
15_Member	GO Biological Processes	GO:0040007	growth	-3.75149	-0.991349	9/302	64698,266987,286830,323695,445393,554177,556874,692305,100534995	dcn,cbsb,lamb1a,cav1,ppp1r12a,sar1b,col6a3,ndrg4,dpep2
15_Member	GO Biological Processes	GO:0048589	developmental growth	-3.75149	-0.991349	9/302	64698,266987,286830,323695,445393,554177,556874,692305,100534995	dcn,cbsb,lamb1a,cav1,ppp1r12a,sar1b,col6a3,ndrg4,dpep2
15_Member	GO Biological Processes	GO:0060560	developmental growth involved in morphogenesis	-2.20799	-0.204525	3/117	64698,445393,556874	dcn,ppp1r12a,col6a3
16_Summary	GO Molecular Functions	GO:0019842	vitamin binding	-3.26011	-0.950009	4/109	378742,436841,553646,100144628	marc1,gc,sptlc2a,shmt2
16_Member	GO Molecular Functions	GO:0019842	vitamin binding	-3.26011	-0.950009	4/109	378742,436841,553646,100144628	marc1,gc,sptlc2a,shmt2
16_Member	GO Molecular Functions	GO:0030170	pyridoxal phosphate binding	-3.16339	-0.90632	3/50	378742,553646,100144628	marc1,sptlc2a,shmt2
16_Member	GO Molecular Functions	GO:0070279	vitamin B6 binding	-3.16339	-0.90632	3/50	378742,553646,100144628	marc1,sptlc2a,shmt2
17_Summary	GO Cellular Components	GO:0030055	cell-substrate junction	-3.10118	-0.557802	4/63	57934,323695,556734,560297	actb1,cav1,itgb1a,pgm5
17_Member	GO Cellular Components	GO:0030055	cell-substrate junction	-3.10118	-0.557802	4/63	57934,323695,556734,560297	actb1,cav1,itgb1a,pgm5
18_Summary	GO Biological Processes	GO:0009142	nucleoside triphosphate biosynthetic process	-3.07612	-0.852655	3/58	30083,140520,406383,562627	nme2b.1,ATP8,cmpk,nt5c1aa
18_Member	GO Biological Processes	GO:0009142	nucleoside triphosphate biosynthetic process	-3.07612	-0.852655	3/58	30083,140520,406383	nme2b.1,ATP8,cmpk
18_Member	KEGG Pathway	dre00240	Pyrimidine metabolism	-2.87529	-0.724025	3/68	30083,406383,562627	nme2b.1,cmpk,nt5c1aa
18_Member	KEGG Pathway	dre01232	Nucleotide metabolism	-2.2933	-0.275682	3/109	30083,406383,562627	nme2b.1,cmpk,nt5c1aa
18_Member	GO Biological Processes	GO:0009141	nucleoside triphosphate metabolic process	-2.27134	-0.256592	3/111	30083,140520,406383	nme2b.1,ATP8,cmpk
19_Summary	GO Molecular Functions	GO:0004866	endopeptidase inhibitor activity	-2.99862	-0.810625	4/128	321046,321545,563084,569558,445393,556874	c3a.1,serpinc1,cast,ahsg1,ppp1r12a,col6a3
19_Member	GO Molecular Functions	GO:0004866	endopeptidase inhibitor activity	-2.99862	-0.810625	4/128	321046,321545,563084,569558	c3a.1,serpinc1,cast,ahsg1
19_Member	GO Molecular Functions	GO:0061135	endopeptidase regulator activity	-2.93686	-0.773693	4/133	321046,321545,563084,569558	c3a.1,serpinc1,cast,ahsg1
19_Member	GO Molecular Functions	GO:0030414	peptidase inhibitor activity	-2.86605	-0.718679	4/139	321046,321545,563084,569558	c3a.1,serpinc1,cast,ahsg1
19_Member	GO Molecular Functions	GO:0061134	peptidase regulator activity	-2.56595	-0.494596	4/168	321046,321545,563084,569558	c3a.1,serpinc1,cast,ahsg1
19_Member	GO Molecular Functions	GO:0004857	enzyme inhibitor activity	-2.41249	-0.19111	6/226	321046,321545,445393,556874,563084,569558	c3a.1,serpinc1,ppp1r12a,col6a3,cast,ahsg1
20_Summary	GO Biological Processes	GO:0060026	convergent extension	-2.81115	-0.679022	4/156	64698,338313,445393,550465,286830,323695,393813,100036547,321243	dcn,mcamb,ppp1r12a,cops6,lamb1a,cav1,pdlim7,sspo,lama5
20_Member	GO Biological Processes	GO:0060026	convergent extension	-2.81115	-0.679022	4/156	64698,338313,445393,550465	dcn,mcamb,ppp1r12a,cops6
20_Member	GO Biological Processes	GO:0003002	regionalization	-2.4262	-0.384948	7/629	286830,323695,338313,393813,445393,550465,100036547	lamb1a,cav1,mcamb,pdlim7,ppp1r12a,cops6,sspo
20_Member	GO Biological Processes	GO:0007389	pattern specification process	-2.36297	-0.329676	7/646	286830,323695,338313,393813,445393,550465,100036547	lamb1a,cav1,mcamb,pdlim7,ppp1r12a,cops6,sspo
20_Member	GO Biological Processes	GO:0002009	morphogenesis of an epithelium	-2.33636	-0.307082	6/490	64698,321243,338313,393813,445393,550465	dcn,lama5,mcamb,pdlim7,ppp1r12a,cops6
20_Member	GO Biological Processes	GO:0009952	anterior/posterior pattern specification	-2.09969	-0.117944	4/247	323695,393813,445393,100036547	cav1,pdlim7,ppp1r12a,sspo
20_Member	GO Biological Processes	GO:0048729	tissue morphogenesis	-2.0043	-0.0507498	6/576	64698,321243,338313,393813,445393,550465	dcn,lama5,mcamb,pdlim7,ppp1r12a,cops6

## Sheet: Metascape-Heatmap-Selected-GO
	Gene ontology terms selected based on best p-value within in cluster of terms (Input data for Figure 3A).
	GO	Description	_LogP_Downregulated DEPs	_LogP_Upregulated DEPs
	GO:0019842	vitamin binding	-3.26011	0
	R-DRE-446728	Cell junction organization	-3.1892	0
	GO:0006082	organic acid metabolic process	-3.95871	0
	GO:0030662	coated vesicle membrane	-3.99938	0
	GO:0004866	endopeptidase inhibitor activity	-2.99862	0
	R-DRE-196854	Metabolism of vitamins and cofactors	-4.80836	0
	GO:0006081	cellular aldehyde metabolic process	-4.96708	0
	R-DRE-611105	Respiratory electron transport	-5.24919	0
	GO:0043603	amide metabolic process	-4.57435	0
	R-DRE-211859	Biological oxidations	-3.18672	-2.23921
	GO:0044877	protein-containing complex binding	0	-6.84658
	dre04510	Focal adhesion	0	-7.84068
	GO:0015629	actin cytoskeleton	0	-4.34917
	GO:0005201	extracellular matrix structural constituent	0	-3.80723
	R-DRE-216083	Integrin cell surface interactions	0	-3.97417
	GO:0009142	nucleoside triphosphate biosynthetic process	0	-3.07612
	GO:0040007	growth	0	-3.40565
	GO:0099080	supramolecular complex	0	-2.96258
	GO:0060026	convergent extension	0	-2.81115
	GO:0030055	cell-substrate junction	0	-2.97145

## Sheet: Metascape_GO_MCODE
	Description: In the Metascape, GO and PPI analysis resulted in a network on which MCODE algorithm was applied to generate the MCODE networks. Top three best p-value terms are retained in the given table. MCODE formed from upregulated DEPs related to ECM (Bold in the table) are shown in Figure 3F-H.
	Network	Annotation (GO term|Description|log P value)
	Downregulated DEPs	R-DRE-611105|Respiratory electron transport|-5.8;GO:0006081|cellular aldehyde metabolic process|-5.4;R-DRE-163200|Respiratory electron transport, ATP synthesis by chemiosmotic coupling, and heat production by uncoupling proteins.|-5.3
	Downregulated DEPs_MCODE_ALL	R-DRE-611105|Respiratory electron transport|-7.2;R-DRE-163200|Respiratory electron transport, ATP synthesis by chemiosmotic coupling, and heat production by uncoupling proteins.|-6.8;GO:0045333|cellular respiration|-6.3
	Downregulated DEPs_SUB1_MCODE_1	GO:0005746|mitochondrial respirasome|-7.4;GO:0098803|respiratory chain complex|-7.3;R-DRE-611105|Respiratory electron transport|-7.1
	Downregulated DEPs_SUB1_MCODE_2	dre00310|Lysine degradation|-5.0
	Downregulated DEPs_SUB1_MCODE_4	GO:0005794|Golgi apparatus|-4.2
	Upregulated DEPs	GO:0044877|protein-containing complex binding|-6.3;dre04510|Focal adhesion|-6.2;GO:0097435|supramolecular fiber organization|-6.0
	Upregulated DEPs_MCODE_ALL	dre04510|Focal adhesion|-8.7;dre04512|ECM-receptor interaction|-7.6;GO:0030312|external encapsulating structure|-6.7
	Upregulated DEPs_SUB1_MCODE_1	dre04512|ECM-receptor interaction|-7.0;GO:0031012|extracellular matrix|-6.9;GO:0030312|external encapsulating structure|-6.9
	Upregulated DEPs_SUB1_MCODE_2	dre04530|Tight junction|-4.7;GO:0015629|actin cytoskeleton|-4.4;GO:0044877|protein-containing complex binding|-3.6
	_FINAL	R-DRE-611105|Respiratory electron transport|-4.6;GO:0006081|cellular aldehyde metabolic process|-4.4;GO:0097435|supramolecular fiber organization|-4.4
	_FINAL_MCODE_ALL	dre04510|Focal adhesion|-6.3;GO:0097435|supramolecular fiber organization|-5.8;dre04512|ECM-receptor interaction|-5.1
	_FINAL_SUB1_MCODE_1	GO:0005746|mitochondrial respirasome|-6.0;GO:0098803|respiratory chain complex|-5.9;R-DRE-611105|Respiratory electron transport|-5.7
	_FINAL_SUB1_MCODE_2	GO:0015629|actin cytoskeleton|-6.4;R-DRE-216083|Integrin cell surface interactions|-6.3;GO:0051015|actin filament binding|-5.3
	_FINAL_SUB1_MCODE_3	GO:0006629|lipid metabolic process|-2.7
	_FINAL_SUB1_MCODE_4	GO:0007155|cell adhesion|-3.6
