# Supplementary material for: Proteomic insights into extracellular matrix dynamics in the intestine of Labeo rohita during Aeromonas hydrophila infection
Source: mSystems. 2024 Sep 18;9(10):e00247-24. doi: 10.1128/msystems.00247-24 (PMC11495024; doi:10.1128/msystems.00247-24)
Supplement: Table S3 — Details of SRM data used for targeted proteomic analysis. [file msystems.00247-24-s0003.xlsx]

## Sheet: Description of Worksheets
S.No.	Name of Worksheet	Description
1	Transition list GutAH	The sheet contains the transition list with 402 transitions (used for preparing SRM method in the Triple Quadrupole Mass spectrometer)
3	SRM_Prots_Summary	This sheet contains the protein and peptide/precursor list for which SRM data was acquried along with details of number of peptides monitored and found significant for each protein. Significant list of peptides is given along with their fold change and p value.
4	Protein Abundance_SRM data	This sheet contains condition-wise protein abundance, retrieved from skyline for group comparison. It considered data from only significant peptides. Related to boxplots in Figure 4B-D.

## Sheet: Transition list GutAH
Compound	Start Time (min)	End Time (min)	Polarity	Precursor (m/z)	Product (m/z)	Collision Energy (V)
ENQTC[+57.021464]DIYNGEGR (heavy)(+2)	0	10	Positive	783.329	1194.51	26.3
ENQTC[+57.021464]DIYNGEGR (heavy)(+2)	0	10	Positive	783.329	1093.46	26.3
ENQTC[+57.021464]DIYNGEGR (heavy)(+2)	0	10	Positive	783.329	933.43	26.3
ENQTC[+57.021464]DIYNGEGR (heavy)(+2)	0	10	Positive	783.329	818.403	26.3
ENQTC[+57.021464]DIYNGEGR (heavy)(+2)	0	10	Positive	783.329	705.319	26.3
ENQTC[+57.021464]DIYNGEGR (heavy)(+2)	0	10	Positive	783.329	542.256	26.3
ENQTC[+57.021464]DIYNGEGR (heavy)(+2)	0	10	Positive	783.329	428.213	26.3
ENQTC[+57.021464]DIYNGEGR (heavy)(+2)	0	10	Positive	783.329	371.191	26.3
ENQTC[+57.021464]DIYNGEGR (heavy)(+2)	0	10	Positive	783.329	242.149	26.3
ENQTC[+57.021464]DIYNGEGR (heavy)(+2)	0	10	Positive	783.329	185.127	26.3
EAILDLITSR(+2)	0	10	Positive	565.824	817.478	19.9
EAILDLITSR(+2)	0	10	Positive	565.824	589.367	19.9
EAILDLITSR(+2)	0	10	Positive	565.824	476.283	19.9
EAILDLITSR(+2)	0	10	Positive	565.824	295.187	19.9
EAILDLITSR(+2)	0	10	Positive	565.824	182.103	19.9
TNEQIHNLVAAYK(+3)	0	10	Positive	500.931	381.213	21.3
TNEQIHNLVAAYK(+3)	0	10	Positive	500.931	389.727	21.3
TNEQIHNLVAAYK(+3)	0	10	Positive	500.931	332.705	21.3
TNEQIHNLVAAYK(+3)	0	10	Positive	500.931	276.163	21.3
TNEQIHNLVAAYK(+3)	0	10	Positive	500.931	226.629	21.3
TNEQIHNLVAAYK(+3)	0	10	Positive	500.931	155.592	21.3
DLEEDVIGDTSGHFK(+3)	0	10	Positive	554.593	961.474	23.4
DLEEDVIGDTSGHFK(+3)	0	10	Positive	554.593	848.39	23.4
DLEEDVIGDTSGHFK(+3)	0	10	Positive	554.593	488.262	23.4
DLEEDVIGDTSGHFK(+3)	0	10	Positive	554.593	294.181	23.4
DLEEDVIGDTSGHFK(+3)	0	10	Positive	554.593	588.288	23.4
DLEEDVIGDTSGHFK(+3)	0	10	Positive	554.593	481.241	23.4
DLEEDVIGDTSGHFK(+3)	0	10	Positive	554.593	424.698	23.4
DLEEDVIGDTSGHFK(+3)	0	10	Positive	554.593	396.188	23.4
MLVVLLQGTR(+2)	0	10	Positive	565.341	786.483	19.9
MLVVLLQGTR(+2)	0	10	Positive	565.341	687.415	19.9
MLVVLLQGTR(+2)	0	10	Positive	565.341	574.331	19.9
MLVVLLQGTR(+2)	0	10	Positive	565.341	461.247	19.9
MLVVLLQGTR(+2)	0	10	Positive	565.341	344.211	19.9
SVTHLQLVFDEYQK(+3)	0	10	Positive	569.629	829.373	23.9
SVTHLQLVFDEYQK(+3)	0	10	Positive	569.629	682.304	23.9
SVTHLQLVFDEYQK(+3)	0	10	Positive	569.629	567.277	23.9
SELSGDFER(+2)	0	10	Positive	520.238	710.31	18.5
SELSGDFER(+2)	0	10	Positive	520.238	623.278	18.5
SELSGDFER(+2)	0	10	Positive	520.238	566.257	18.5
SELSGDFER(+2)	0	10	Positive	520.238	451.23	18.5
SELSGDFER(+2)	0	10	Positive	520.238	304.162	18.5
LMLAVVQC[+57.021464]IR(+2)	0	10	Positive	601.841	845.466	21
LMLAVVQC[+57.021464]IR(+2)	0	10	Positive	601.841	774.429	21
LMLAVVQC[+57.021464]IR(+2)	0	10	Positive	601.841	675.361	21
LMLAVVQC[+57.021464]IR(+2)	0	10	Positive	601.841	576.292	21
LMLAVVQC[+57.021464]IR(+2)	0	10	Positive	601.841	448.234	21
LMLAVVQC[+57.021464]IR(+2)	0	10	Positive	601.841	288.203	21
LMLAVVQC[+57.021464]IR(+2)	0	10	Positive	601.841	387.718	21
GLGTADNMLIR(+2)	0	10	Positive	580.808	832.435	20.3
GLGTADNMLIR(+2)	0	10	Positive	580.808	761.397	20.3
GLGTADNMLIR(+2)	0	10	Positive	580.808	646.37	20.3
GLGTADNMLIR(+2)	0	10	Positive	580.808	401.287	20.3
GLGTADNMLIR(+2)	0	10	Positive	580.808	288.203	20.3
GLGTADNMLIR(+2)	0	10	Positive	580.808	416.721	20.3
SEIDMLDIR(+2)	0	10	Positive	546.273	762.381	19.3
SEIDMLDIR(+2)	0	10	Positive	546.273	647.355	19.3
SEIDMLDIR(+2)	0	10	Positive	546.273	516.314	19.3
SEIDMLDIR(+2)	0	10	Positive	546.273	403.23	19.3
SEIDMLDIR(+2)	0	10	Positive	546.273	288.203	19.3
GFGTDEDTIIDILAHR(+3)	0	10	Positive	591.631	1051.63	24.8
GFGTDEDTIIDILAHR(+3)	0	10	Positive	591.631	950.578	24.8
GFGTDEDTIIDILAHR(+3)	0	10	Positive	591.631	837.494	24.8
GFGTDEDTIIDILAHR(+3)	0	10	Positive	591.631	724.41	24.8
GFGTDEDTIIDILAHR(+3)	0	10	Positive	591.631	609.383	24.8
GFGTDEDTIIDILAHR(+3)	0	10	Positive	591.631	496.299	24.8
GFGTDEDTIIDILAHR(+3)	0	10	Positive	591.631	383.215	24.8
GFGTDEDTIIDILAHR(+3)	0	10	Positive	591.631	312.178	24.8
GFGTDEDTIIDILAHR(+3)	0	10	Positive	591.631	705.865	24.8
GFGTDEDTIIDILAHR(+3)	0	10	Positive	591.631	526.317	24.8
GFGTDEDTIIDILAHR(+3).2	0	10	Positive	591.631	419.251	24.8
SLEDAIASDTSGHFK(+2)	0	10	Positive	789.375	1248.59	26.6
SLEDAIASDTSGHFK(+2)	0	10	Positive	789.375	1133.56	26.6
SLEDAIASDTSGHFK(+2)	0	10	Positive	789.375	1062.52	26.6
SLEDAIASDTSGHFK(+2)	0	10	Positive	789.375	949.437	26.6
SLEDAIASDTSGHFK(+2)	0	10	Positive	789.375	878.4	26.6
SLEDAIASDTSGHFK(+2)	0	10	Positive	789.375	676.341	26.6
SLEDAIASDTSGHFK(+2)	0	10	Positive	789.375	216.124	26.6
SLEDAIASDTSGHFK(+3)	0	10	Positive	526.586	949.437	22.3
SLEDAIASDTSGHFK(+3)	0	10	Positive	526.586	878.4	22.3
SLEDAIASDTSGHFK(+3)	0	10	Positive	526.586	791.368	22.3
SLEDAIASDTSGHFK(+3)	0	10	Positive	526.586	676.341	22.3
SLEDAIASDTSGHFK(+3)	0	10	Positive	526.586	575.294	22.3
SLEDAIASDTSGHFK(+3)	0	10	Positive	526.586	244.634	22.3
ILIALAQGAR(+2)	0	10	Positive	513.326	686.394	18.3
ILIALAQGAR(+2)	0	10	Positive	513.326	615.357	18.3
ILIALAQGAR(+2)	0	10	Positive	513.326	502.273	18.3
ILIALAQGAR(+2)	0	10	Positive	513.326	431.236	18.3
ILIALAQGAR(+2)	0	10	Positive	513.326	303.178	18.3
ILIALAQGAR(+2)	0	10	Positive	513.326	246.156	18.3
ILIALAQGAR(+2)	0	10	Positive	513.326	308.182	18.3
NAMFAIVR(+2)	0	10	Positive	461.252	605.377	16.7
NAMFAIVR(+2)	0	10	Positive	461.252	458.309	16.7
NAMFAIVR(+2)	0	10	Positive	461.252	387.271	16.7
NAMFAIVR(+2)	0	10	Positive	461.252	303.192	16.7
NQPSYFADR(+2)	0	10	Positive	549.254	855.4	19.4
NQPSYFADR(+2)	0	10	Positive	549.254	758.347	19.4
NQPSYFADR(+2)	0	10	Positive	549.254	671.315	19.4
NQPSYFADR(+2)	0	10	Positive	549.254	508.251	19.4
NQPSYFADR(+2)	0	10	Positive	549.254	361.183	19.4
NQPSYFADR(+2)	0	10	Positive	549.254	428.203	19.4
SEIDLFNIR(+2)	0	10	Positive	553.795	777.425	19.5
SEIDLFNIR(+2)	0	10	Positive	553.795	662.398	19.5
SEIDLFNIR(+2)	0	10	Positive	553.795	549.314	19.5
SEIDLFNIR(+2)	0	10	Positive	553.795	402.246	19.5
SEIDLFNIR(+2)	0	10	Positive	553.795	288.203	19.5
SEIDLFNIR(+2)	0	10	Positive	553.795	144.605	19.5
WVLIGSPLTGQPAK(+2)	0	10	Positive	733.921	1068.6	24.9
WVLIGSPLTGQPAK(+2)	0	10	Positive	733.921	955.521	24.9
WVLIGSPLTGQPAK(+2)	0	10	Positive	733.921	811.467	24.9
WVLIGSPLTGQPAK(+2)	0	10	Positive	733.921	601.33	24.9
WVLIGSPLTGQPAK(+2)	0	10	Positive	733.921	500.283	24.9
WVLIGSPLTGQPAK(+2)	0	10	Positive	733.921	443.261	24.9
WVLIGSPLTGQPAK(+2)	0	10	Positive	733.921	315.203	24.9
WVLIGSPLTGQPAK(+2)	0	10	Positive	733.921	406.237	24.9
WVLIGSPLTGQPAK(+2)	0	10	Positive	733.921	158.105	24.9
VLNSIAPTVQEC[+57.021464]K(+2)	0	10	Positive	729.884	1045.53	24.8
VLNSIAPTVQEC[+57.021464]K(+2)	0	10	Positive	729.884	932.451	24.8
VLNSIAPTVQEC[+57.021464]K(+2)	0	10	Positive	729.884	861.413	24.8
VLNSIAPTVQEC[+57.021464]K(+2)	0	10	Positive	729.884	764.361	24.8
VLNSIAPTVQEC[+57.021464]K(+2)	0	10	Positive	729.884	663.313	24.8
VLNSIAPTVQEC[+57.021464]K(+2)	0	10	Positive	729.884	564.245	24.8
VLNSIAPTVQEC[+57.021464]K(+2)	0	10	Positive	729.884	307.143	24.8
FLQNIEIGPAR(+2)	0	10	Positive	629.351	869.484	21.8
FLQNIEIGPAR(+2)	0	10	Positive	629.351	755.441	21.8
FLQNIEIGPAR(+2)	0	10	Positive	629.351	642.357	21.8
FLQNIEIGPAR(+2)	0	10	Positive	629.351	513.314	21.8
FLQNIEIGPAR(+2)	0	10	Positive	629.351	400.23	21.8
FLQNIEIGPAR(+2)	0	10	Positive	629.351	343.209	21.8
EAAQIPQR(+2)	0	10	Positive	456.748	641.373	16.6
EAAQIPQR(+2)	0	10	Positive	456.748	513.314	16.6
EAAQIPQR(+2)	0	10	Positive	456.748	400.23	16.6
EAAQIPQR(+2)	0	10	Positive	456.748	303.178	16.6
EAAQIPQR(+2)	0	10	Positive	456.748	321.19	16.6
EAAQIPQR(+2)	0	10	Positive	456.748	257.161	16.6
TMTALGIDTAR(+2)	0	10	Positive	575.3	816.457	20.2
TMTALGIDTAR(+2)	0	10	Positive	575.3	745.42	20.2
TMTALGIDTAR(+2)	0	10	Positive	575.3	632.336	20.2
TMTALGIDTAR(+2)	0	10	Positive	575.3	246.156	20.2
TMTALGIDTAR(+2)	0	10	Positive	575.3	174.106	20.2
NTFHDLSVQR(+3)	0	10	Positive	406.207	854.448	17.7
NTFHDLSVQR(+3)	0	10	Positive	406.207	717.389	17.7
NTFHDLSVQR(+3)	0	10	Positive	406.207	602.362	17.7
NTFHDLSVQR(+3)	0	10	Positive	406.207	489.278	17.7
NTFHDLSVQR(+3)	0	10	Positive	406.207	402.246	17.7
NTFHDLSVQR(+3)	0	10	Positive	406.207	303.178	17.7
NTFHDLSVQR(+3)	0	10	Positive	406.207	427.728	17.7
GAVYIYHGFQK(+3)	0	10	Positive	428.224	892.468	18.6
GAVYIYHGFQK(+3)	0	10	Positive	428.224	779.383	18.6
GAVYIYHGFQK(+3)	0	10	Positive	428.224	616.32	18.6
GAVYIYHGFQK(+3)	0	10	Positive	428.224	479.261	18.6
GAVYIYHGFQK(+3)	0	10	Positive	428.224	528.269	18.6
DVAELLAEMTFDPSK(+2)	0	10	Positive	833.405	1251.63	27.9
DVAELLAEMTFDPSK(+2)	0	10	Positive	833.405	1138.54	27.9
DVAELLAEMTFDPSK(+2)	0	10	Positive	833.405	954.424	27.9
DVAELLAEMTFDPSK(+2)	0	10	Positive	833.405	825.381	27.9
DVAELLAEMTFDPSK(+2)	0	10	Positive	833.405	593.293	27.9
DVAELLAEMTFDPSK(+2)	0	10	Positive	833.405	331.198	27.9
YSLTLDSLR(+2)	0	10	Positive	534.29	704.394	18.9
YSLTLDSLR(+2)	0	10	Positive	534.29	603.346	18.9
YSLTLDSLR(+2)	0	10	Positive	534.29	490.262	18.9
YSLTLDSLR(+2)	0	10	Positive	534.29	375.235	18.9
YSLTLDSLR(+2)	0	10	Positive	534.29	288.203	18.9
TIALVDC[+57.021464]GNEDK(+2)	0	10	Positive	667.816	1049.46	22.9
TIALVDC[+57.021464]GNEDK(+2)	0	10	Positive	667.816	837.304	22.9
TIALVDC[+57.021464]GNEDK(+2)	0	10	Positive	667.816	722.277	22.9
TIALVDC[+57.021464]GNEDK(+2)	0	10	Positive	667.816	562.247	22.9
TIALVDC[+57.021464]GNEDK(+2)	0	10	Positive	667.816	505.225	22.9
IVC[+57.021464]AVGYPFLK(+2)	0	10	Positive	633.849	894.508	21.9
IVC[+57.021464]AVGYPFLK(+2)	0	10	Positive	633.849	823.471	21.9
IVC[+57.021464]AVGYPFLK(+2)	0	10	Positive	633.849	724.403	21.9
IVC[+57.021464]AVGYPFLK(+2)	0	10	Positive	633.849	667.381	21.9
IVC[+57.021464]AVGYPFLK(+2)	0	10	Positive	633.849	504.318	21.9
IVC[+57.021464]AVGYPFLK(+2)	0	10	Positive	633.849	407.265	21.9
IVC[+57.021464]AVGYPFLK(+2)	0	10	Positive	633.849	260.197	21.9
IVC[+57.021464]AVGYPFLK(+2)	0	10	Positive	633.849	204.136	21.9
IQFEPNPAHIR(+3)	0	10	Positive	441.238	933.49	19
IQFEPNPAHIR(+3)	0	10	Positive	441.238	804.447	19
IQFEPNPAHIR(+3)	0	10	Positive	441.238	707.395	19
IQFEPNPAHIR(+3)	0	10	Positive	441.238	593.352	19
IQFEPNPAHIR(+3)	0	10	Positive	441.238	496.299	19
IQFEPNPAHIR(+3)	0	10	Positive	441.238	425.262	19
IQFEPNPAHIR(+3)	0	10	Positive	441.238	402.727	19
IQFEPNPAHIR(+3)	0	10	Positive	441.238	297.18	19
ETLSPFLLSC[+57.021464]QEK(+2)	0	10	Positive	776.389	1208.6	26.2
ETLSPFLLSC[+57.021464]QEK(+2)	0	10	Positive	776.389	1121.57	26.2
ETLSPFLLSC[+57.021464]QEK(+2)	0	10	Positive	776.389	877.445	26.2
ETLSPFLLSC[+57.021464]QEK(+2)	0	10	Positive	776.389	651.277	26.2
ETLSPFLLSC[+57.021464]QEK(+2)	0	10	Positive	776.389	561.287	26.2
GEFSNIHMTVNAR(+3)	0	10	Positive	492.573	828.414	21
GEFSNIHMTVNAR(+3)	0	10	Positive	492.573	691.356	21
GEFSNIHMTVNAR(+3)	0	10	Positive	492.573	560.315	21
GEFSNIHMTVNAR(+3)	0	10	Positive	492.573	571.79	21
GEFSNIHMTVNAR(+3)	0	10	Positive	492.573	414.711	21
ESELFILNDNVR(+2)	0	10	Positive	724.872	1103.62	24.7
ESELFILNDNVR(+2)	0	10	Positive	724.872	990.537	24.7
ESELFILNDNVR(+2)	0	10	Positive	724.872	843.468	24.7
ESELFILNDNVR(+2)	0	10	Positive	724.872	730.384	24.7
ESELFILNDNVR(+2)	0	10	Positive	724.872	617.3	24.7
ESELFILNDNVR(+2)	0	10	Positive	724.872	503.257	24.7
ESELFILNDNVR(+2)	0	10	Positive	724.872	388.23	24.7
VSQC[+57.021464]SDLGLK(+2)	0	10	Positive	553.779	792.392	19.5
VSQC[+57.021464]SDLGLK(+2)	0	10	Positive	553.779	632.361	19.5
VSQC[+57.021464]SDLGLK(+2)	0	10	Positive	553.779	430.302	19.5
VSQC[+57.021464]SDLGLK(+2)	0	10	Positive	553.779	317.218	19.5
VSQC[+57.021464]SDLGLK(+2)	0	10	Positive	553.779	260.197	19.5
VSQC[+57.021464]SDLGLK(+2)	0	10	Positive	553.779	159.113	19.5
IPLDTTLLDLQNNK(+2)	0	10	Positive	799.443	1274.66	26.9
IPLDTTLLDLQNNK(+2)	0	10	Positive	799.443	1159.63	26.9
IPLDTTLLDLQNNK(+2)	0	10	Positive	799.443	1058.58	26.9
IPLDTTLLDLQNNK(+2)	0	10	Positive	799.443	957.536	26.9
IPLDTTLLDLQNNK(+2)	0	10	Positive	799.443	844.452	26.9
IPLDTTLLDLQNNK(+2)	0	10	Positive	799.443	731.368	26.9
IPLDTTLLDLQNNK(+2)	0	10	Positive	799.443	616.341	26.9
IPLDTTLLDLQNNK(+2)	0	10	Positive	799.443	742.901	26.9
SLQTLILVNNK(+2)	0	10	Positive	621.874	914.567	21.6
SLQTLILVNNK(+2)	0	10	Positive	621.874	700.435	21.6
SLQTLILVNNK(+2)	0	10	Positive	621.874	587.351	21.6
SLQTLILVNNK(+2)	0	10	Positive	621.874	474.267	21.6
SLQTLILVNNK(+2)	0	10	Positive	621.874	375.199	21.6
AFSSLMNLER(+2)	0	10	Positive	584.294	862.445	20.4
AFSSLMNLER(+2)	0	10	Positive	584.294	775.413	20.4
AFSSLMNLER(+2)	0	10	Positive	584.294	662.329	20.4
AFSSLMNLER(+2)	0	10	Positive	584.294	531.289	20.4
AFSSLMNLER(+2)	0	10	Positive	584.294	417.246	20.4
AFSSLMNLER(+2)	0	10	Positive	584.294	304.162	20.4
AFSSLMNLER(+2)	0	10	Positive	584.294	388.21	20.4
DVPANIPK(+2)	0	10	Positive	427.242	639.382	15.7
DVPANIPK(+2)	0	10	Positive	427.242	542.33	15.7
DVPANIPK(+2)	0	10	Positive	427.242	471.293	15.7
DVPANIPK(+2)	0	10	Positive	427.242	357.25	15.7
DVPANIPK(+2)	0	10	Positive	427.242	244.166	15.7
DVPANIPK(+2)	0	10	Positive	427.242	320.195	15.7
GLPSSLFELHLDGNK(+2)	0	10	Positive	813.927	1185.63	27.3
GLPSSLFELHLDGNK(+2)	0	10	Positive	813.927	1072.54	27.3
GLPSSLFELHLDGNK(+2)	0	10	Positive	813.927	433.204	27.3
GLPSSLFELHLDGNK(+2)	0	10	Positive	813.927	318.177	27.3
GLPSSLFELHLDGNK(+2)	0	10	Positive	813.927	728.875	27.3
GLPSSLFELHLDGNK(+2)	0	10	Positive	813.927	342.177	27.3
GLPSSLFELHLDGNK(+3)	0	10	Positive	542.954	1072.54	22.9
GLPSSLFELHLDGNK(+3)	0	10	Positive	542.954	925.474	22.9
GLPSSLFELHLDGNK(+3)	0	10	Positive	542.954	683.347	22.9
GLPSSLFELHLDGNK(+3)	0	10	Positive	542.954	546.288	22.9
GLPSSLFELHLDGNK(+3)	0	10	Positive	542.954	318.177	22.9
GLPSSLFELHLDGNK(+3)	0	10	Positive	542.954	636.833	22.9
GLPSSLFELHLDGNK(+3)	0	10	Positive	542.954	536.775	22.9
GLPSSLFELHLDGNK(+3)	0	10	Positive	542.954	463.241	22.9
GLPSSLFELHLDGNK(+3)	0	10	Positive	542.954	398.719	22.9
ELHLDNNILTVVPSGLPEHK(+3)	0	10	Positive	742.402	963.526	30.5
ELHLDNNILTVVPSGLPEHK(+3)	0	10	Positive	742.402	864.457	30.5
ELHLDNNILTVVPSGLPEHK(+3)	0	10	Positive	742.402	767.405	30.5
ELHLDNNILTVVPSGLPEHK(+3)	0	10	Positive	742.402	680.373	30.5
ELHLDNNILTVVPSGLPEHK(+3)	0	10	Positive	742.402	510.267	30.5
ELHLDNNILTVVPSGLPEHK(+3)	0	10	Positive	742.402	582.325	30.5
ELHLDNNILTVVPSGLPEHK(+3)	0	10	Positive	742.402	432.732	30.5
YIQVIYLHANK(+3)	0	10	Positive	454.59	957.552	19.6
YIQVIYLHANK(+3)	0	10	Positive	454.59	858.483	19.6
YIQVIYLHANK(+3)	0	10	Positive	454.59	745.399	19.6
YIQVIYLHANK(+3)	0	10	Positive	454.59	582.336	19.6
YIQVIYLHANK(+3)	0	10	Positive	454.59	469.252	19.6
YIQVIYLHANK(+3)	0	10	Positive	454.59	332.193	19.6
IAAVGTEDFC[+57.021464]PPGYNTK(+2)	0	10	Positive	920.432	1485.63	30.5
IAAVGTEDFC[+57.021464]PPGYNTK(+2)	0	10	Positive	920.432	1327.56	30.5
IAAVGTEDFC[+57.021464]PPGYNTK(+2)	0	10	Positive	920.432	1198.52	30.5
IAAVGTEDFC[+57.021464]PPGYNTK(+2)	0	10	Positive	920.432	936.424	30.5
IAAVGTEDFC[+57.021464]PPGYNTK(+2)	0	10	Positive	920.432	776.394	30.5
IAAVGTEDFC[+57.021464]PPGYNTK(+2)	0	10	Positive	920.432	679.341	30.5
IAAVGTEDFC[+57.021464]PPGYNTK(+2)	0	10	Positive	920.432	582.288	30.5
IAAVGTEDFC[+57.021464]PPGYNTK(+2)	0	10	Positive	920.432	362.203	30.5
IAAVGTEDFC[+57.021464]PPGYNTK(+2)	0	10	Positive	920.432	248.16	30.5
FIPIVPTGIK(+2)	0	10	Positive	542.841	824.524	19.2
FIPIVPTGIK(+2)	0	10	Positive	542.841	727.471	19.2
FIPIVPTGIK(+2)	0	10	Positive	542.841	614.387	19.2
FIPIVPTGIK(+2)	0	10	Positive	542.841	515.319	19.2
FIPIVPTGIK(+2)	0	10	Positive	542.841	418.266	19.2
FIPIVPTGIK(+2)	0	10	Positive	542.841	317.218	19.2
FIPIVPTGIK(+2)	0	10	Positive	542.841	260.197	19.2
FIPIVPTGIK(+2)	0	10	Positive	542.841	412.766	19.2
YLYLQNNYIEEIK(+2)	0	10	Positive	851.937	1263.66	28.5
YLYLQNNYIEEIK(+2)	0	10	Positive	851.937	1150.57	28.5
YLYLQNNYIEEIK(+2)	0	10	Positive	851.937	1022.52	28.5
YLYLQNNYIEEIK(+2)	0	10	Positive	851.937	908.472	28.5
YLYLQNNYIEEIK(+2)	0	10	Positive	851.937	794.429	28.5
YLYLQNNYIEEIK(+2)	0	10	Positive	851.937	631.366	28.5
YLYLQNNYIEEIK(+2)	0	10	Positive	851.937	518.282	28.5
YLYLQNNYIEEIK(+2)	0	10	Positive	851.937	389.239	28.5
YLYLQNNYIEEIK(+2)	0	10	Positive	851.937	260.197	28.5
YLYLQNNYIEEIK(+2)	0	10	Positive	851.937	632.333	28.5
YLYLQNNYIEEIK(+2).2	0	10	Positive	851.937	575.791	28.5
YLYLQNNYIEEIK(+2).2	0	10	Positive	851.937	259.645	28.5
LTTESVTGAFK(+2)	0	10	Positive	577.308	838.431	20.2
LTTESVTGAFK(+2)	0	10	Positive	577.308	709.388	20.2
LTTESVTGAFK(+2)	0	10	Positive	577.308	622.356	20.2
LTTESVTGAFK(+2)	0	10	Positive	577.308	523.287	20.2
LTTESVTGAFK(+2)	0	10	Positive	577.308	183.113	20.2
SLVLLDVSENK(+2)	0	10	Positive	608.842	917.494	21.2
SLVLLDVSENK(+2)	0	10	Positive	608.842	804.41	21.2
SLVLLDVSENK(+2)	0	10	Positive	608.842	691.326	21.2
SLVLLDVSENK(+2)	0	10	Positive	608.842	576.299	21.2
SLVLLDVSENK(+2)	0	10	Positive	608.842	477.23	21.2
SLVLLDVSENK(+2)	0	10	Positive	608.842	261.156	21.2
LPVLQYLR(+2)	0	10	Positive	501.31	888.53	17.9
LPVLQYLR(+2)	0	10	Positive	501.31	692.409	17.9
LPVLQYLR(+2)	0	10	Positive	501.31	579.325	17.9
LPVLQYLR(+2)	0	10	Positive	501.31	451.266	17.9
LPVLQYLR(+2)	0	10	Positive	501.31	288.203	17.9
LPVLQYLR(+2)	0	10	Positive	501.31	444.769	17.9
LPVLQYLR(+2)	0	10	Positive	501.31	346.708	17.9
TIPEINESLEHLYLQVNEINK(+3)	0	10	Positive	832.77	1120.6	33.9
TIPEINESLEHLYLQVNEINK(+3)	0	10	Positive	832.77	844.452	33.9
TIPEINESLEHLYLQVNEINK(+3)	0	10	Positive	832.77	503.282	33.9
TIPEINESLEHLYLQVNEINK(+3)	0	10	Positive	832.77	374.24	33.9
TIPEINESLEHLYLQVNEINK(+3)	0	10	Positive	832.77	1028.54	33.9
TIPEINESLEHLYLQVNEINK(+3)	0	10	Positive	832.77	617.346	33.9
FDLTNIC[+57.021464]K(+2)	0	10	Positive	505.752	635.318	18.1
FDLTNIC[+57.021464]K(+2)	0	10	Positive	505.752	534.27	18.1
FDLTNIC[+57.021464]K(+2)	0	10	Positive	505.752	420.228	18.1
FDLTNIC[+57.021464]K(+2)	0	10	Positive	505.752	307.143	18.1
FDLTNIC[+57.021464]K(+2)	0	10	Positive	505.752	318.163	18.1
FSSPVNYSR(+2)	0	10	Positive	528.759	735.378	18.8
FSSPVNYSR(+2)	0	10	Positive	528.759	638.326	18.8
FSSPVNYSR(+2)	0	10	Positive	528.759	539.257	18.8
FSSPVNYSR(+2)	0	10	Positive	528.759	425.214	18.8
FSSPVNYSR(+2)	0	10	Positive	528.759	262.151	18.8
FSSPVNYSR(+2)	0	10	Positive	528.759	368.193	18.8
AGFNPGEDAAALR(+2)	0	10	Positive	644.817	1013.5	22.2
AGFNPGEDAAALR(+2)	0	10	Positive	644.817	899.458	22.2
AGFNPGEDAAALR(+2)	0	10	Positive	644.817	745.384	22.2
AGFNPGEDAAALR(+2)	0	10	Positive	644.817	616.341	22.2
AGFNPGEDAAALR(+2)	0	10	Positive	644.817	430.277	22.2
AGFNPGEDAAALR(+2)	0	10	Positive	644.817	288.203	22.2
AGFNPGEDAAALR(+2)	0	10	Positive	644.817	450.233	22.2
TLIDILTQR(+2)	0	10	Positive	536.821	745.42	19
TLIDILTQR(+2)	0	10	Positive	536.821	630.393	19
TLIDILTQR(+2)	0	10	Positive	536.821	517.309	19
TLIDILTQR(+2)	0	10	Positive	536.821	404.225	19
TLIDILTQR(+2)	0	10	Positive	536.821	303.178	19
FDC[+57.021464]QEFIR(+2)	0	10	Positive	557.752	692.373	19.6
FDC[+57.021464]QEFIR(+2)	0	10	Positive	557.752	564.314	19.6
FDC[+57.021464]QEFIR(+2)	0	10	Positive	557.752	435.271	19.6
FDC[+57.021464]QEFIR(+2)	0	10	Positive	557.752	288.203	19.6
SEVSGDFEK(+2)	0	10	Positive	499.227	682.304	17.9
SEVSGDFEK(+2)	0	10	Positive	499.227	595.272	17.9
SEVSGDFEK(+2)	0	10	Positive	499.227	276.155	17.9
SEVSGDFEK(+2)	0	10	Positive	499.227	298.14	17.9
SEVSGDFEK(+2)	0	10	Positive	499.227	212.116	17.9
TLLILAEGK(+2)	0	10	Positive	479.302	517.298	17.3
TLLILAEGK(+2)	0	10	Positive	479.302	404.214	17.3
TLLILAEGK(+2)	0	10	Positive	479.302	204.134	17.3
TLLILAEGK(+2)	0	10	Positive	479.302	259.153	17.3
TLLILAEGK(+2)	0	10	Positive	479.302	167.092	17.3
GAGTTESTLIR(+2)	0	10	Positive	553.296	819.457	19.5
GAGTTESTLIR(+2)	0	10	Positive	553.296	718.409	19.5
GAGTTESTLIR(+2)	0	10	Positive	553.296	589.367	19.5
GAGTTESTLIR(+2)	0	10	Positive	553.296	502.335	19.5
GAGTTESTLIR(+2)	0	10	Positive	553.296	401.287	19.5
GAGTTESTLIR(+2)	0	10	Positive	553.296	288.203	19.5
SELDLQDIK(+2)	0	10	Positive	530.779	731.393	18.8
SELDLQDIK(+2)	0	10	Positive	530.779	616.366	18.8
SELDLQDIK(+2)	0	10	Positive	530.779	375.224	18.8
SELDLQDIK(+2)	0	10	Positive	530.779	260.197	18.8
SELDLQDIK(+2)	0	10	Positive	530.779	188.116	18.8
GQAEIPC[+57.021464]LYNLK(+2)	0	10	Positive	703.36	907.471	24
GQAEIPC[+57.021464]LYNLK(+2)	0	10	Positive	703.36	260.197	24
GQAEIPC[+57.021464]LYNLK(+2)	0	10	Positive	703.36	575.302	24
GQAEIPC[+57.021464]LYNLK(+2)	0	10	Positive	703.36	405.713	24
GQAEIPC[+57.021464]LYNLK(+2)	0	10	Positive	703.36	269.155	24
IVVTPEDTVLDQGK(+2)	0	10	Positive	757.409	1202.59	25.6
IVVTPEDTVLDQGK(+2)	0	10	Positive	757.409	1101.54	25.6
IVVTPEDTVLDQGK(+2)	0	10	Positive	757.409	760.42	25.6
IVVTPEDTVLDQGK(+2)	0	10	Positive	757.409	601.799	25.6
IVVTPEDTVLDQGK(+2)	0	10	Positive	757.409	330.19	25.6
LADTLEIIAQHGADALYTGDLAK(+3)	0	10	Positive	800.419	1194.6	32.7
LADTLEIIAQHGADALYTGDLAK(+3)	0	10	Positive	800.419	951.515	32.7
LADTLEIIAQHGADALYTGDLAK(+3)	0	10	Positive	800.419	880.477	32.7
LADTLEIIAQHGADALYTGDLAK(+3)	0	10	Positive	800.419	767.393	32.7
LADTLEIIAQHGADALYTGDLAK(+3)	0	10	Positive	800.419	604.33	32.7
LADTLEIIAQHGADALYTGDLAK(+3)	0	10	Positive	800.419	331.234	32.7
LADTLEIIAQHGADALYTGDLAK(+3)	0	10	Positive	800.419	218.15	32.7
DLVSDIQSAGGTISLEDLR(+3)	0	10	Positive	663.676	645.357	27.5
DLVSDIQSAGGTISLEDLR(+3)	0	10	Positive	663.676	288.203	27.5
DLVSDIQSAGGTISLEDLR(+3)	0	10	Positive	663.676	609.82	27.5
DLVSDIQSAGGTISLEDLR(+3)	0	10	Positive	663.676	566.304	27.5
DLVSDIQSAGGTISLEDLR(+3)	0	10	Positive	663.676	530.785	27.5
DLVSDIQSAGGTISLEDLR(+3)	0	10	Positive	663.676	423.24	27.5
DLVSDIQSAGGTISLEDLR(+3)	0	10	Positive	663.676	202.119	27.5
TVC[+57.021464]AHEELLR(+3)	0	10	Positive	409.876	867.468	17.9
TVC[+57.021464]AHEELLR(+3)	0	10	Positive	409.876	796.431	17.9
TVC[+57.021464]AHEELLR(+3)	0	10	Positive	409.876	659.372	17.9
TVC[+57.021464]AHEELLR(+3)	0	10	Positive	409.876	530.33	17.9
TVC[+57.021464]AHEELLR(+3)	0	10	Positive	409.876	398.719	17.9
DLQQFYTETLSK(+2)	0	10	Positive	736.867	1116.56	25
DLQQFYTETLSK(+2)	0	10	Positive	736.867	988.499	25
DLQQFYTETLSK(+2)	0	10	Positive	736.867	841.43	25
DLQQFYTETLSK(+2)	0	10	Positive	736.867	448.277	25
DLQQFYTETLSK(+2)	0	10	Positive	736.867	234.145	25
GDGYGISSQTVVVDAR(+2)	0	10	Positive	812.402	1061.56	27.3
GDGYGISSQTVVVDAR(+2)	0	10	Positive	812.402	974.527	27.3
GDGYGISSQTVVVDAR(+2)	0	10	Positive	812.402	759.436	27.3
GDGYGISSQTVVVDAR(+2)	0	10	Positive	812.402	559.32	27.3
GDGYGISSQTVVVDAR(+2)	0	10	Positive	812.402	460.251	27.3
GDGYGISSQTVVVDAR(+2)	0	10	Positive	812.402	361.183	27.3

## Sheet: SRM_Prots_Summary
	Total Peptides monitored						#Total Peptides monitored and found significant per protein						#List of Peptides found significant per protein along with their Fold changes (FC) and p-value
	Protein Accession	Protein Description	Peptide monitored	Precursor Charge	Isotope Label Type		Protein Accession	Protein Description	# Peptides monitored	# Peptides with FC ≥ 1.5	# Peptides with FC ≥ 1.5, p-value 0.05,		Protein Accession	Gene Name	Protein Description	Peptide	Absolute Fold Change	Log 2 Fold Change	P-Value	Adjusted P-Value
		Spiked-in peptide	ENQTCDIYNGEGR	2	heavy		A0A498LVS6	Annexin	15	6	3		A0A498LVS6	anx	Annexin	DLEEDVIGDTSGHFK	2.0404	1.0289	0.00888774	0.0403
	A0A498LVS6	Annexin	EAILDLITSR	2	light		A0A498MJY7	Integrin alpha-1	15	12	8		A0A498LVS6	anx	Annexin	NAMFAIVR	2.7567	1.463	9.01875e-05	0.0053
	A0A498LVS6	Annexin	TNEQIHNLVAAYK	3	light		A0A498M9M2	Decorin	9	8	6		A0A498LVS6	anx	Annexin	SEIDLFNIR	1.9262	0.9458	0.00637729	0.0342
	A0A498LVS6	Annexin	DLEEDVIGDTSGHFK	3	light		A0A498ML95	Lumican	8	8	2		A0A498MJY7	itga1	Integrin alpha-1	WVLIGSPLTGQPAK	1.7214	0.7836	0.0324169	0.0893
	A0A498LVS6	Annexin	MLVVLLQGTR	2	light		A0A498MM94	Annexin	7	4	3		A0A498MJY7	itga1	Integrin alpha-1	FLQNIEIGPAR	1.6915	0.7583	0.0242345	0.0753
	A0A498LVS6	Annexin	SVTHLQLVFDEYQK	3	light		A0A498N568	Cell surface glyco MUC18-like isoform X1	2	2	1		A0A498MJY7	itga1	Integrin alpha-1	EAAQIPQR	1.9829	0.9876	0.0376083	0.0965
	A0A498LVS6	Annexin	SELSGDFER	2	light		A0A498LK83	Gamma-glutamyltransferase 5-like protein	2	2	1		A0A498MJY7	itga1	Integrin alpha-1	TMTALGIDTAR	1.9838	0.9883	0.00409015	0.0316
	A0A498LVS6	Annexin	LMLAVVQCIR	2	light		A0A498M8B4	Microfibrillar-associated 2	1	1	1		A0A498MJY7	itga1	Integrin alpha-1	GAVYIYHGFQK	1.8141	0.8592	0.00105636	0.025
	A0A498LVS6	Annexin	GLGTADNMLIR	2	light		A0A498MN46	Tetraspanin	1	0	0		A0A498MJY7	itga1	Integrin alpha-1	IVCAVGYPFLK	1.6376	0.7116	0.0473998	0.1003
	A0A498LVS6	Annexin	SEIDMLDIR	2	light		A0A498NIQ5	Mucin-2-like isoform X2	1	0	0		A0A498MJY7	itga1	Integrin alpha-1	ETLSPFLLSCQEK	2.8976	1.5349	0.00485663	0.0318
	A0A498LVS6	Annexin	GFGTDEDTIIDILAHR	3	light			Total	61	43	25		A0A498MJY7	itga1	Integrin alpha-1	GEFSNIHMTVNAR	1.921	0.9419	0.0490578	0.1003
	A0A498LVS6	Annexin	SLEDAIASDTSGHFK	2	light								A0A498M9M2	dcn	Decorin	VSQCSDLGLK	2.2814	1.1899	0.00429018	0.0316
	A0A498LVS6	Annexin	SLEDAIASDTSGHFK	3	light								A0A498M9M2	dcn	Decorin	SLQTLILVNNK	2.561	1.3567	0.0258873	0.0764
	A0A498LVS6	Annexin	ILIALAQGAR	2	light								A0A498M9M2	dcn	Decorin	AFSSLMNLER	2.32	1.2141	0.00127245	0.025
	A0A498LVS6	Annexin	NAMFAIVR	2	light								A0A498M9M2	dcn	Decorin	DVPANIPK	1.9669	0.9759	0.0208075	0.0722
	A0A498LVS6	Annexin	NQPSYFADR	2	light								A0A498M9M2	dcn	Decorin	ELHLDNNILTVVPSGLPEHK	1.8666	0.9004	0.0205974	0.0722
	A0A498LVS6	Annexin	SEIDLFNIR	2	light								A0A498M9M2	dcn	Decorin	IAAVGTEDFCPPGYNTK	1.7487	0.8063	0.019429	0.0722
	A0A498MJY7	Integrin alpha-1	WVLIGSPLTGQPAK	2	light								A0A498ML95	lum	Lumican	LTTESVTGAFK	1.6526	0.7247	0.0483602	0.1003
	A0A498MJY7	Integrin alpha-1	VLNSIAPTVQECK	2	light								A0A498ML95	lum	Lumican	FSSPVNYSR	2.1326	1.0926	0.0398928	0.0981
	A0A498MJY7	Integrin alpha-1	FLQNIEIGPAR	2	light								A0A498MM94	anx	Annexin	TLIDILTQR	1.5243	0.6081	0.00373436	0.0316
	A0A498MJY7	Integrin alpha-1	EAAQIPQR	2	light								A0A498MM94	anx	Annexin	SEVSGDFEK	2.4432	1.2888	0.00173845	0.0256
	A0A498MJY7	Integrin alpha-1	TMTALGIDTAR	2	light								A0A498MM94	anx	Annexin	GAGTTESTLIR	1.8012	0.849	0.00383169	0.0316
	A0A498MJY7	Integrin alpha-1	NTFHDLSVQR	3	light								A0A498N568	mcam	Cell surface glyco MUC18-like isoform X1	GQAEIPCLYNLK	1.9873	0.9908	0.0419099	0.0989
	A0A498MJY7	Integrin alpha-1	GAVYIYHGFQK	3	light								A0A498LK83	ggt5	Gamma-glutamyltransferase 5-like protein	DLVSDIQSAGGTISLEDLR	1.5659	0.647	0.01853	0.0722
	A0A498MJY7	Integrin alpha-1	DVAELLAEMTFDPSK	2	light								A0A498M8B4	mfap2	Microfibrillar-associated 2	TVCAHEELLR	2.0828	1.0585	0.00579017	0.0342
	A0A498MJY7	Integrin alpha-1	YSLTLDSLR	2	light
	A0A498MJY7	Integrin alpha-1	TIALVDCGNEDK	2	light
	A0A498MJY7	Integrin alpha-1	IVCAVGYPFLK	2	light
	A0A498MJY7	Integrin alpha-1	IQFEPNPAHIR	3	light
	A0A498MJY7	Integrin alpha-1	ETLSPFLLSCQEK	2	light
	A0A498MJY7	Integrin alpha-1	GEFSNIHMTVNAR	3	light
	A0A498MJY7	Integrin alpha-1	ESELFILNDNVR	2	light
	A0A498M9M2	Decorin	VSQCSDLGLK	2	light
	A0A498M9M2	Decorin	IPLDTTLLDLQNNK	2	light
	A0A498M9M2	Decorin	SLQTLILVNNK	2	light
	A0A498M9M2	Decorin	AFSSLMNLER	2	light
	A0A498M9M2	Decorin	DVPANIPK	2	light
	A0A498M9M2	Decorin	GLPSSLFELHLDGNK	2	light
	A0A498M9M2	Decorin	GLPSSLFELHLDGNK	3	light
	A0A498M9M2	Decorin	ELHLDNNILTVVPSGLPEHK	3	light
	A0A498M9M2	Decorin	YIQVIYLHANK	3	light
	A0A498M9M2	Decorin	IAAVGTEDFCPPGYNTK	2	light
	A0A498ML95	Lumican	FIPIVPTGIK	2	light
	A0A498ML95	Lumican	YLYLQNNYIEEIK	2	light
	A0A498ML95	Lumican	LTTESVTGAFK	2	light
	A0A498ML95	Lumican	SLVLLDVSENK	2	light
	A0A498ML95	Lumican	LPVLQYLR	2	light
	A0A498ML95	Lumican	TIPEINESLEHLYLQVNEINK	3	light
	A0A498ML95	Lumican	FDLTNICK	2	light
	A0A498ML95	Lumican	FSSPVNYSR	2	light
	A0A498MM94	Annexin	AGFNPGEDAAALR	2	light
	A0A498MM94	Annexin	TLIDILTQR	2	light
	A0A498MM94	Annexin	FDCQEFIR	2	light
	A0A498MM94	Annexin	SEVSGDFEK	2	light
	A0A498MM94	Annexin	TLLILAEGK	2	light
	A0A498MM94	Annexin	GAGTTESTLIR	2	light
	A0A498MM94	Annexin	SELDLQDIK	2	light
	A0A498N568	Cell surface glyco MUC18-like isoform X1	GQAEIPCLYNLK	2	light
	A0A498N568	Cell surface glyco MUC18-like isoform X1	IVVTPEDTVLDQGK	2	light
	A0A498LK83	Gamma-glutamyltransferase 5-like protein	LADTLEIIAQHGADALYTGDLAK	3	light
	A0A498LK83	Gamma-glutamyltransferase 5-like protein	DLVSDIQSAGGTISLEDLR	3	light
	A0A498M8B4	Microfibrillar-associated 2	TVCAHEELLR	3	light
	A0A498MN46	Tetraspanin	DLQQFYTETLSK	2	light
	A0A498NIQ5	Mucin-2-like isoform X2	GDGYGISSQTVVVDAR	2	light

## Sheet: Protein Abundance_SRM data
Protein abundances for across all the samples (Only significant peptides are considered)						Protein wise Fold change result of the SRM data (Only significant peptides considered)
Condition	Subject ID	Protein Description	Protein Description	Protein Abundance		Protein Accession	Protein name	Fold Change	Log 2 Fold change	p-value	Adjusted p value
Gut-AH	AH1	A0A498LVS6	Annexin OS=Labeo rohita OX=84645 GN=ROHU_029528 PE=3 SV=1	18152		A0A498LVS6	Annexin OS=Labeo rohita OX=84645 GN=ROHU_029528 PE=3 SV=1	2.0611	1.0434	0.000591599	0.0053
Gut-AH	AH2	A0A498LVS6	Annexin OS=Labeo rohita OX=84645 GN=ROHU_029528 PE=3 SV=1	20447		A0A498MJY7	Integrin alpha-1 OS=Labeo rohita OX=84645 GN=ROHU_024312 PE=3 SV=1	1.7896	0.8396	0.00864386	0.0156
Gut-AH	AH3	A0A498LVS6	Annexin OS=Labeo rohita OX=84645 GN=ROHU_029528 PE=3 SV=1	25242		A0A498M9M2	Decorin OS=Labeo rohita OX=84645 GN=ROHU_026585 PE=3 SV=1	2.0337	1.0241	0.00449561	0.013
Gut-AH	AH4	A0A498LVS6	Annexin OS=Labeo rohita OX=84645 GN=ROHU_029528 PE=3 SV=1	13679		A0A498ML95	Lumican OS=Labeo rohita OX=84645 GN=ROHU_026584 PE=3 SV=1	1.7813	0.8329	0.0224183	0.0288
Gut-AH	AH5	A0A498LVS6	Annexin OS=Labeo rohita OX=84645 GN=ROHU_029528 PE=3 SV=1	25909		A0A498MM94	Annexin OS=Labeo rohita OX=84645 GN=ROHU_024301 PE=3 SV=1	1.6602	0.7314	0.00154997	0.007
Gut-AH	AH6	A0A498LVS6	Annexin OS=Labeo rohita OX=84645 GN=ROHU_029528 PE=3 SV=1	17093		A0A498N568	Cell surface glyco MUC18-like isoform X1 OS=Labeo rohita OX=84645 GN=ROHU_006343 PE=4 SV=1	1.9873	0.9908	0.0419099	0.0471
Control	C1	A0A498LVS6	Annexin OS=Labeo rohita OX=84645 GN=ROHU_029528 PE=3 SV=1	7530.9		A0A498LK83	Gamma-glutamyltransferase 5-like protein OS=Labeo rohita OX=84645 GN=ROHU_008673 PE=3 SV=1	1.5659	0.647	0.01853	0.0278
Control	C2	A0A498LVS6	Annexin OS=Labeo rohita OX=84645 GN=ROHU_029528 PE=3 SV=1	11681		A0A498M8B4	Microfibrillar-associated 2 OS=Labeo rohita OX=84645 GN=ROHU_008112 PE=3 SV=1	2.0828	1.0585	0.00579017	0.013
Control	C3	A0A498LVS6	Annexin OS=Labeo rohita OX=84645 GN=ROHU_029528 PE=3 SV=1	7513.5
Control	C4	A0A498LVS6	Annexin OS=Labeo rohita OX=84645 GN=ROHU_029528 PE=3 SV=1	7987.5		*p ≤ 0.05, **p ≤ 0.01 and, ***p ≤ 0.001
Control	C5	A0A498LVS6	Annexin OS=Labeo rohita OX=84645 GN=ROHU_029528 PE=3 SV=1	9851.2
Control	C6	A0A498LVS6	Annexin OS=Labeo rohita OX=84645 GN=ROHU_029528 PE=3 SV=1	14236
Gut-AH	AH1	A0A498MJY7	Integrin alpha-1 OS=Labeo rohita OX=84645 GN=ROHU_024312 PE=3 SV=1	14017
Gut-AH	AH2	A0A498MJY7	Integrin alpha-1 OS=Labeo rohita OX=84645 GN=ROHU_024312 PE=3 SV=1	15580
Gut-AH	AH3	A0A498MJY7	Integrin alpha-1 OS=Labeo rohita OX=84645 GN=ROHU_024312 PE=3 SV=1	15566
Gut-AH	AH4	A0A498MJY7	Integrin alpha-1 OS=Labeo rohita OX=84645 GN=ROHU_024312 PE=3 SV=1	15019
Gut-AH	AH5	A0A498MJY7	Integrin alpha-1 OS=Labeo rohita OX=84645 GN=ROHU_024312 PE=3 SV=1	21390
Gut-AH	AH6	A0A498MJY7	Integrin alpha-1 OS=Labeo rohita OX=84645 GN=ROHU_024312 PE=3 SV=1	15897
Control	C1	A0A498MJY7	Integrin alpha-1 OS=Labeo rohita OX=84645 GN=ROHU_024312 PE=3 SV=1	7556.5
Control	C2	A0A498MJY7	Integrin alpha-1 OS=Labeo rohita OX=84645 GN=ROHU_024312 PE=3 SV=1	9445.6
Control	C3	A0A498MJY7	Integrin alpha-1 OS=Labeo rohita OX=84645 GN=ROHU_024312 PE=3 SV=1	5433.2
Control	C4	A0A498MJY7	Integrin alpha-1 OS=Labeo rohita OX=84645 GN=ROHU_024312 PE=3 SV=1	6516.7
Control	C5	A0A498MJY7	Integrin alpha-1 OS=Labeo rohita OX=84645 GN=ROHU_024312 PE=3 SV=1	15523
Control	C6	A0A498MJY7	Integrin alpha-1 OS=Labeo rohita OX=84645 GN=ROHU_024312 PE=3 SV=1	13473
Gut-AH	AH1	A0A498M9M2	Decorin OS=Labeo rohita OX=84645 GN=ROHU_026585 PE=3 SV=1	48486
Gut-AH	AH2	A0A498M9M2	Decorin OS=Labeo rohita OX=84645 GN=ROHU_026585 PE=3 SV=1	56545
Gut-AH	AH3	A0A498M9M2	Decorin OS=Labeo rohita OX=84645 GN=ROHU_026585 PE=3 SV=1	30212
Gut-AH	AH4	A0A498M9M2	Decorin OS=Labeo rohita OX=84645 GN=ROHU_026585 PE=3 SV=1	25870
Gut-AH	AH5	A0A498M9M2	Decorin OS=Labeo rohita OX=84645 GN=ROHU_026585 PE=3 SV=1	37390
Gut-AH	AH6	A0A498M9M2	Decorin OS=Labeo rohita OX=84645 GN=ROHU_026585 PE=3 SV=1	17538
Control	C1	A0A498M9M2	Decorin OS=Labeo rohita OX=84645 GN=ROHU_026585 PE=3 SV=1	19743
Control	C2	A0A498M9M2	Decorin OS=Labeo rohita OX=84645 GN=ROHU_026585 PE=3 SV=1	14905
Control	C3	A0A498M9M2	Decorin OS=Labeo rohita OX=84645 GN=ROHU_026585 PE=3 SV=1	15027
Control	C4	A0A498M9M2	Decorin OS=Labeo rohita OX=84645 GN=ROHU_026585 PE=3 SV=1	11888
Control	C5	A0A498M9M2	Decorin OS=Labeo rohita OX=84645 GN=ROHU_026585 PE=3 SV=1	20535
Control	C6	A0A498M9M2	Decorin OS=Labeo rohita OX=84645 GN=ROHU_026585 PE=3 SV=1	18399
Gut-AH	AH1	A0A498ML95	Lumican OS=Labeo rohita OX=84645 GN=ROHU_026584 PE=3 SV=1	65995
Gut-AH	AH2	A0A498ML95	Lumican OS=Labeo rohita OX=84645 GN=ROHU_026584 PE=3 SV=1	88803
Gut-AH	AH3	A0A498ML95	Lumican OS=Labeo rohita OX=84645 GN=ROHU_026584 PE=3 SV=1	68891
Gut-AH	AH4	A0A498ML95	Lumican OS=Labeo rohita OX=84645 GN=ROHU_026584 PE=3 SV=1	44730
Gut-AH	AH5	A0A498ML95	Lumican OS=Labeo rohita OX=84645 GN=ROHU_026584 PE=3 SV=1	67203
Gut-AH	AH6	A0A498ML95	Lumican OS=Labeo rohita OX=84645 GN=ROHU_026584 PE=3 SV=1	24522
Control	C1	A0A498ML95	Lumican OS=Labeo rohita OX=84645 GN=ROHU_026584 PE=3 SV=1	43634
Control	C2	A0A498ML95	Lumican OS=Labeo rohita OX=84645 GN=ROHU_026584 PE=3 SV=1	27995
Control	C3	A0A498ML95	Lumican OS=Labeo rohita OX=84645 GN=ROHU_026584 PE=3 SV=1	38214
Control	C4	A0A498ML95	Lumican OS=Labeo rohita OX=84645 GN=ROHU_026584 PE=3 SV=1	22383
Control	C5	A0A498ML95	Lumican OS=Labeo rohita OX=84645 GN=ROHU_026584 PE=3 SV=1	25614
Control	C6	A0A498ML95	Lumican OS=Labeo rohita OX=84645 GN=ROHU_026584 PE=3 SV=1	34808
Gut-AH	AH1	A0A498MM94	Annexin OS=Labeo rohita OX=84645 GN=ROHU_024301 PE=3 SV=1	20344
Gut-AH	AH2	A0A498MM94	Annexin OS=Labeo rohita OX=84645 GN=ROHU_024301 PE=3 SV=1	25209
Gut-AH	AH3	A0A498MM94	Annexin OS=Labeo rohita OX=84645 GN=ROHU_024301 PE=3 SV=1	19576
Gut-AH	AH4	A0A498MM94	Annexin OS=Labeo rohita OX=84645 GN=ROHU_024301 PE=3 SV=1	25122
Gut-AH	AH5	A0A498MM94	Annexin OS=Labeo rohita OX=84645 GN=ROHU_024301 PE=3 SV=1	21930
Gut-AH	AH6	A0A498MM94	Annexin OS=Labeo rohita OX=84645 GN=ROHU_024301 PE=3 SV=1	29025
Control	C1	A0A498MM94	Annexin OS=Labeo rohita OX=84645 GN=ROHU_024301 PE=3 SV=1	14383
Control	C2	A0A498MM94	Annexin OS=Labeo rohita OX=84645 GN=ROHU_024301 PE=3 SV=1	14063
Control	C3	A0A498MM94	Annexin OS=Labeo rohita OX=84645 GN=ROHU_024301 PE=3 SV=1	10485
Control	C4	A0A498MM94	Annexin OS=Labeo rohita OX=84645 GN=ROHU_024301 PE=3 SV=1	10769
Control	C5	A0A498MM94	Annexin OS=Labeo rohita OX=84645 GN=ROHU_024301 PE=3 SV=1	19329
Control	C6	A0A498MM94	Annexin OS=Labeo rohita OX=84645 GN=ROHU_024301 PE=3 SV=1	17365
Gut-AH	AH1	A0A498N568	Cell surface glyco MUC18-like isoform X1 OS=Labeo rohita OX=84645 GN=ROHU_006343 PE=4 SV=1	#N/A
Gut-AH	AH2	A0A498N568	Cell surface glyco MUC18-like isoform X1 OS=Labeo rohita OX=84645 GN=ROHU_006343 PE=4 SV=1	11118
Gut-AH	AH3	A0A498N568	Cell surface glyco MUC18-like isoform X1 OS=Labeo rohita OX=84645 GN=ROHU_006343 PE=4 SV=1	4101.2
Gut-AH	AH4	A0A498N568	Cell surface glyco MUC18-like isoform X1 OS=Labeo rohita OX=84645 GN=ROHU_006343 PE=4 SV=1	3789
Gut-AH	AH5	A0A498N568	Cell surface glyco MUC18-like isoform X1 OS=Labeo rohita OX=84645 GN=ROHU_006343 PE=4 SV=1	6618.6
Gut-AH	AH6	A0A498N568	Cell surface glyco MUC18-like isoform X1 OS=Labeo rohita OX=84645 GN=ROHU_006343 PE=4 SV=1	6492.6
Control	C1	A0A498N568	Cell surface glyco MUC18-like isoform X1 OS=Labeo rohita OX=84645 GN=ROHU_006343 PE=4 SV=1	4067.8
Control	C2	A0A498N568	Cell surface glyco MUC18-like isoform X1 OS=Labeo rohita OX=84645 GN=ROHU_006343 PE=4 SV=1	2109.6
Control	C3	A0A498N568	Cell surface glyco MUC18-like isoform X1 OS=Labeo rohita OX=84645 GN=ROHU_006343 PE=4 SV=1	2401.2
Control	C4	A0A498N568	Cell surface glyco MUC18-like isoform X1 OS=Labeo rohita OX=84645 GN=ROHU_006343 PE=4 SV=1	1435.2
Control	C5	A0A498N568	Cell surface glyco MUC18-like isoform X1 OS=Labeo rohita OX=84645 GN=ROHU_006343 PE=4 SV=1	5267.5
Control	C6	A0A498N568	Cell surface glyco MUC18-like isoform X1 OS=Labeo rohita OX=84645 GN=ROHU_006343 PE=4 SV=1	4599.1
Gut-AH	AH1	A0A498LK83	Gamma-glutamyltransferase 5-like protein OS=Labeo rohita OX=84645 GN=ROHU_008673 PE=3 SV=1	15708
Gut-AH	AH2	A0A498LK83	Gamma-glutamyltransferase 5-like protein OS=Labeo rohita OX=84645 GN=ROHU_008673 PE=3 SV=1	15389
Gut-AH	AH3	A0A498LK83	Gamma-glutamyltransferase 5-like protein OS=Labeo rohita OX=84645 GN=ROHU_008673 PE=3 SV=1	9051
Gut-AH	AH4	A0A498LK83	Gamma-glutamyltransferase 5-like protein OS=Labeo rohita OX=84645 GN=ROHU_008673 PE=3 SV=1	13655
Gut-AH	AH5	A0A498LK83	Gamma-glutamyltransferase 5-like protein OS=Labeo rohita OX=84645 GN=ROHU_008673 PE=3 SV=1	10306
Gut-AH	AH6	A0A498LK83	Gamma-glutamyltransferase 5-like protein OS=Labeo rohita OX=84645 GN=ROHU_008673 PE=3 SV=1	22347
Control	C1	A0A498LK83	Gamma-glutamyltransferase 5-like protein OS=Labeo rohita OX=84645 GN=ROHU_008673 PE=3 SV=1	11271
Control	C2	A0A498LK83	Gamma-glutamyltransferase 5-like protein OS=Labeo rohita OX=84645 GN=ROHU_008673 PE=3 SV=1	8203
Control	C3	A0A498LK83	Gamma-glutamyltransferase 5-like protein OS=Labeo rohita OX=84645 GN=ROHU_008673 PE=3 SV=1	8115.5
Control	C4	A0A498LK83	Gamma-glutamyltransferase 5-like protein OS=Labeo rohita OX=84645 GN=ROHU_008673 PE=3 SV=1	6157.1
Control	C5	A0A498LK83	Gamma-glutamyltransferase 5-like protein OS=Labeo rohita OX=84645 GN=ROHU_008673 PE=3 SV=1	10579
Control	C6	A0A498LK83	Gamma-glutamyltransferase 5-like protein OS=Labeo rohita OX=84645 GN=ROHU_008673 PE=3 SV=1	9548.8
Gut-AH	AH1	A0A498M8B4	Microfibrillar-associated 2 OS=Labeo rohita OX=84645 GN=ROHU_008112 PE=3 SV=1	9336.6
Gut-AH	AH2	A0A498M8B4	Microfibrillar-associated 2 OS=Labeo rohita OX=84645 GN=ROHU_008112 PE=3 SV=1	11428
Gut-AH	AH3	A0A498M8B4	Microfibrillar-associated 2 OS=Labeo rohita OX=84645 GN=ROHU_008112 PE=3 SV=1	18486
Gut-AH	AH4	A0A498M8B4	Microfibrillar-associated 2 OS=Labeo rohita OX=84645 GN=ROHU_008112 PE=3 SV=1	13716
Gut-AH	AH5	A0A498M8B4	Microfibrillar-associated 2 OS=Labeo rohita OX=84645 GN=ROHU_008112 PE=3 SV=1	15954
Gut-AH	AH6	A0A498M8B4	Microfibrillar-associated 2 OS=Labeo rohita OX=84645 GN=ROHU_008112 PE=3 SV=1	13482
Control	C1	A0A498M8B4	Microfibrillar-associated 2 OS=Labeo rohita OX=84645 GN=ROHU_008112 PE=3 SV=1	7584
Control	C2	A0A498M8B4	Microfibrillar-associated 2 OS=Labeo rohita OX=84645 GN=ROHU_008112 PE=3 SV=1	6828.5
Control	C3	A0A498M8B4	Microfibrillar-associated 2 OS=Labeo rohita OX=84645 GN=ROHU_008112 PE=3 SV=1	3063
Control	C4	A0A498M8B4	Microfibrillar-associated 2 OS=Labeo rohita OX=84645 GN=ROHU_008112 PE=3 SV=1	4752.5
Control	C5	A0A498M8B4	Microfibrillar-associated 2 OS=Labeo rohita OX=84645 GN=ROHU_008112 PE=3 SV=1	10706
Control	C6	A0A498M8B4	Microfibrillar-associated 2 OS=Labeo rohita OX=84645 GN=ROHU_008112 PE=3 SV=1	8832.3
